# Supplementary material for: Evolution of a distinct chromatin regulatory landscape in brown algae
Source: Nat Ecol Evol. 2026 Mar 27;10(4):779–93. doi: 10.1038/s41559-026-03031-3 (PMC13076208; doi:10.1038/s41559-026-03031-3)
Supplement: Supplementary file 4 — Supplementary Tables 1–14. [file 41559_2026_3031_MOESM4_ESM.xlsx]

## Sheet: Table S1 - strains
Table S1 – Species used, strain and genome assembly reference.
	Species	Strain stock reference	Sex	Genome assembly	Culture conditions
	Ectocarpus sp.7	Ec32	Male	Liu et al. Nat Commun. 2024 Nov; doi: 10.1038/s41467-024-53453-5	-
	Ectocarpus sp.7	Ec25	Female
	Scytosiphon promiscuus	Asm6	Male	Denoeud et al. Cell. 2024; https://doi.org/10.1016/j.cell.2024.10.049.	10°C (16 : 8 hours day:night), water was refreshed every 10 days
	Scytosiphon promiscuus	Mrf5	Female
	Undaria pinnatifida	PHAEO218	Male	Denoeud et al. Cell. 2024; https://doi.org/10.1016/j.cell.2024.10.049.	20°C neutral daylight (12 hours light and 12 hours dark)
	Undaria pinnatifida	PHAEO216	Female
	Desmarestia herbacea	SxS47	Male	Denoeud et al. Cell. 2024; https://doi.org/10.1016/j.cell.2024.10.049.	14°C in a long day incubator
	Desmarestia herbacea	SxS46	Female
	Desmarestia dudresnayi	SxS43	Hermaphrodite	Barrera-Redondo et al. Biorxiv. 2024; https://doi.org/10.1101/2024.01.15.575685.	14°C low light
	Schizocladia ischiensis	KU333	Unknown	Denoeud et al. Cell. 2024; https://doi.org/10.1016/j.cell.2024.10.049.	20°C neutral daylight

## Sheet: Table S2-mass-spec
Table S2 – Summary of mass spectrometry results.
Histone residue	Ectocarpus sp. (1)	Scytosiphon promiscuus	Undaria pinnatifida	Desmarestia herbacea	Desmarestia dudresnayi	Schizocladia ischiensis	Notes
Histone H2A
S1	Ac(Nt)	Ac(Nt)	Ac(Nt)		Ac(Nt)	Ac(Nt)
K3	Ac	Ac	Ac		Ac	Ac
K5	Ac	Ac	Ac		Ac	Ac
R27		Me1***				Me (R31)	*** identified in non-specific peptide AGLQFPVGR
Histone H2A.Z-like variant
S1	Ac(Nt)		Ac(Nt)	Ac(Nt)		Ac(Nt)
K3	Ac		Ac	Ac		Ac
K6	Ac		Ac	Ac		Ac
K9	Ac		Ac	Ac		Ac
K12	Ac		Ac	Ac		Ac
K15	Ac		Ac	Ac		Ac
K20	Ac		Ac	Ac		Ac
K21			Ac			Ac
R38	Me1					Me1***	*** identified in non-specific peptide AGLQFPVGR
Histone H2B
A1		Ac(Nt)	Ac(Nt)			Ac(Nt)
K2	Ac	Ac	Ac	Ac	Ac	Ac
K6	Ac	Ac	Ac	Ac	Ac	Ac
K7	Ac	Ac	Ac	Ac	Ac	Ac
K10	Ac	Ac	Ac	Ac	Ac	Ac
K13	Ac	Ac	Ac	Ac		Ac
K14	Ac	Ac	Ac	Ac		Ac
Histone H3
K4	Me2*, Me3*					Me1
K9	Ac	Ac	Ac	Ac	Ac	Ac
K9	Me1*, Me2*, Me3*		Me3	Me1		Me1
K14	Ac	Ac	Ac	Ac	Ac	Ac
K18	Ac	Ac	Ac	Ac	Ac	Ac
K23	Ac	Ac	Ac	Ac	Ac	Ac
Histone H3.1
K27	Ac	Ac	Ac	Ac	Ac	Ac
K36	Me1, Me2, Me3	Me1, Me2, Me3	Me1, Me2, Me3	Me1, Me2, Me3		Me1, Me2
K79	Me1, Me2	Me1, Me2	Me1, Me2	Me1	Me1	Me1, Me2
D81					Me1
Histone H3.3
K27		Ac		Ac
K36				Me2
K32						Me1, Me2
K60
K75						Me1, Me2
D77						Me1
K79				Me1, Me2
Histone H4 canonical
S1	Ac(Nt)
K5	Ac	Ac	Ac	Ac	Ac	Ac
K8	Ac	Ac	Ac	Ac	Ac	Ac
K12	Ac	Ac	Ac	Ac	Ac	Ac
K16	Ac	Ac	Ac	Ac	Ac	Ac
K20	Me1, Me2, Me3*
E53				Me1
K59	Not detected			Ac
K59	Me1, Me2			Me1, Me2		Me2
K79	Me2, Me3	Me3	Me2, Me3	Me1, Me2, Me3	Me3	Me3

## Sheet: Table S3 - Protein quality
Table S3 - Quality of the protein samples for mass spectrometry analysis.
Species	Peptide sequence	peak m/z	Intensity (peak height)
Desmarestia dudresnayi	STELLIR	416.25	180000000
Schizocladia ischiensis	STELLIR	416.25	250000000
Scytosiphon promiscuus	STELLIR	416.25	320000000
Undaria pinnatifida	STELLIR	416.25	210000000
Desmarestia herbacea	STELLIR	416.25	270000000

## Sheet: Table S4-ChIPseq metrics
Table S4 - ChIP-seq quality metrics.
Raw FASTQ files were pre-processed by the sequencing facility, which included adapter trimming and quality filtering. Raw read counts were derived from BAM files using Samtools (mapped + unmapped reads), post-trimming. Quality control was performed on post-processed files using FastQC and MultiQC. Average base quality scores were consistently above Q32 across all samples. Duplicates are summed fr…
Species_sex	Strain	Antibody	Replicate	subset	Sample name	Raw reads	Reads mapped	Mapped reads (%)	Passing filter reads aligned	Uniquely mapped reads (%)	Number of duplicates	Percentage duplicats (%)	NRF	N. Peaks	Total width (bp)	Average width (bp)	FRiP
Desmarestia_dudresnayi	SxS43	H3K36me3	rep1	T1	Desmarestia_dudresnayi_SxS43_H3K36me3_rep1_T1	19034064	18592699	97.6812	32314058	39.5407	7876104	9.63749	0.901303	25511	178305148	6989.34	0.587497
Desmarestia_dudresnayi	SxS43	H3K36me3	rep1	T2	Desmarestia_dudresnayi_SxS43_H3K36me3_rep1_T2	62689530	61208233	97.6371
Desmarestia_dudresnayi	SxS43	H3K36me3	rep2	T1	Desmarestia_dudresnayi_SxS43_H3K36me3_rep2_T1	21192866	20587278	97.1425	35416408	39.5548	8132943	9.08328	0.906473				0.593682
Desmarestia_dudresnayi	SxS43	H3K36me3	rep2	T2	Desmarestia_dudresnayi_SxS43_H3K36me3_rep2_T2	68344676	66370607	97.1116
Desmarestia_dudresnayi	SxS43	H3K4me3	rep1	T1	Desmarestia_dudresnayi_SxS43_H3K4me3_rep1_T1	16523896	13160378	79.6445	15455081	21.288	23045457	31.743	0.6017	12771	41343638	3237.31	0.415263
Desmarestia_dudresnayi	SxS43	H3K4me3	rep1	T2	Desmarestia_dudresnayi_SxS43_H3K4me3_rep1_T2	56076214	44699210	79.7115
Desmarestia_dudresnayi	SxS43	H3K4me3	rep2	T1	Desmarestia_dudresnayi_SxS43_H3K4me3_rep2_T1	18901392	15709527	83.1131	17653659	22.3867	26159846	33.1735	0.600886				0.395672
Desmarestia_dudresnayi	SxS43	H3K4me3	rep2	T2	Desmarestia_dudresnayi_SxS43_H3K4me3_rep2_T2	59956270	49835239	83.1193
Desmarestia_dudresnayi	SxS43	H3K79me2	rep1	T1	Desmarestia_dudresnayi_SxS43_H3K79me2_rep1_T1	17915444	17284933	96.4806	29938370	38.758	6895311	8.92661	0.90746	43105	136436289	3165.21	0.570189
Desmarestia_dudresnayi	SxS43	H3K79me2	rep1	T2	Desmarestia_dudresnayi_SxS43_H3K79me2_rep1_T2	59328968	57226707	96.4566
Desmarestia_dudresnayi	SxS43	H3K79me2	rep2	T1	Desmarestia_dudresnayi_SxS43_H3K79me2_rep2_T1	22258084	21609869	97.0877	36976905	38.6669	9552475	9.98906	0.897086				0.435625
Desmarestia_dudresnayi	SxS43	H3K79me2	rep2	T2	Desmarestia_dudresnayi_SxS43_H3K79me2_rep2_T2	73371278	71210455	97.0549
Desmarestia_dudresnayi	SxS43	H3K9ac	rep1	T1	Desmarestia_dudresnayi_SxS43_H3K9ac_rep1_T1	16364684	16171522	98.8196	29336616	40.9462	6962541	9.71788	0.901641	20580	34782385	1690.11	0.558856
Desmarestia_dudresnayi	SxS43	H3K9ac	rep1	T2	Desmarestia_dudresnayi_SxS43_H3K9ac_rep1_T2	55282018	54615658	98.7946
Desmarestia_dudresnayi	SxS43	H3K9ac	rep2	T1	Desmarestia_dudresnayi_SxS43_H3K9ac_rep2_T1	19772230	19491606	98.5807	32969558	40.0214	9382026	11.3887	0.884451				0.541756
Desmarestia_dudresnayi	SxS43	H3K9ac	rep2	T2	Desmarestia_dudresnayi_SxS43_H3K9ac_rep2_T2	62607656	61703310	98.5555
Desmarestia_dudresnayi	SxS43	H3	rep1	T1	Desmarestia_dudresnayi_SxS43_H3_rep1_T1	30348058	30117502	99.2403	53891905	40.5864	9988662	7.52253	0.924177	-	-	-	-
Desmarestia_dudresnayi	SxS43	H3	rep1	T2	Desmarestia_dudresnayi_SxS43_H3_rep1_T2	102435156	101618475	99.2027
Desmarestia_dudresnayi	SxS43	H3	rep2	T1	Desmarestia_dudresnayi_SxS43_H3_rep2_T1	33365138	33044050	99.0377	56890275	39.9784	12363218	8.68798	0.912255
Desmarestia_dudresnayi	SxS43	H3	rep2	T2	Desmarestia_dudresnayi_SxS43_H3_rep2_T2	108937420	107855166	99.0065
Desmarestia_dudresnayi	SxS43	H4K20me3	rep1	T1	Desmarestia_dudresnayi_SxS43_H4K20me3_rep1_T1	14324834	11021343	76.9387	12138518	19.3959	19725497	31.5189	0.590297	12187	36335319	2981.48	0.152156
Desmarestia_dudresnayi	SxS43	H4K20me3	rep1	T2	Desmarestia_dudresnayi_SxS43_H4K20me3_rep1_T2	48258212	37124553	76.929
Desmarestia_dudresnayi	SxS43	H4K20me3	rep2	T1	Desmarestia_dudresnayi_SxS43_H4K20me3_rep2_T1	14572312	12594798	86.4296	12650626	20.0869	25051997	39.778	0.539395				0.215783
Desmarestia_dudresnayi	SxS43	H4K20me3	rep2	T2	Desmarestia_dudresnayi_SxS43_H4K20me3_rep2_T2	48407250	41794572	86.3395
Desmarestia_herbacea_female	SxS46	H3K36me3	rep1	T1	Desmarestia_herbacea_female_SxS46_H3K36me3_rep1_T1	27169184	26834960	98.8	52890462	56.3448	26409485	28.13	0.71516	28880	162757211	5635.64	0.49
Desmarestia_herbacea_female	SxS46	H3K36me3	rep1	T2	Desmarestia_herbacea_female_SxS46_H3K36me3_rep1_T2	66700118	65882101	98.8
Desmarestia_herbacea_female	SxS46	H3K36me3	rep2	T1	Desmarestia_herbacea_female_SxS46_H3K36me3_rep2_T1	32143538	31267735	97.3	33281878	34	50637459	51.73	0.468374				0.42
Desmarestia_herbacea_female	SxS46	H3K36me3	rep2	T2	Desmarestia_herbacea_female_SxS46_H3K36me3_rep2_T2	65737102	63982404	97.3
Desmarestia_herbacea_female	SxS46	H3K4me3	rep1	T1	Desmarestia_herbacea_female_SxS46_H3K4me3_rep1_T1	29324436	26014315	88.7	22479426	26.24	45761878	53.41	0.4	10030	20349069	2028.82	0.31
Desmarestia_herbacea_female	SxS46	H3K4me3	rep1	T2	Desmarestia_herbacea_female_SxS46_H3K4me3_rep1_T2	56353224	50012597	88.7
Desmarestia_herbacea_female	SxS46	H3K4me3	rep2	T1	Desmarestia_herbacea_female_SxS46_H3K4me3_rep2_T1	23837314	20427148	85.7	7216566	8.52	60233331	71.09	0.17				0.29
Desmarestia_herbacea_female	SxS46	H3K4me3	rep2	T2	Desmarestia_herbacea_female_SxS46_H3K4me3_rep2_T2	60890786	52416533	86.1
Desmarestia_herbacea_female	SxS46	H3K79me2	rep1	T1	Desmarestia_herbacea_female_SxS46_H3K79me2_rep1_T1	31866876	31362636	98.4	48973180	48.2	33739947	33.21	0.66	48127	53827957	1118.46	0.23
Desmarestia_herbacea_female	SxS46	H3K79me2	rep1	T2	Desmarestia_herbacea_female_SxS46_H3K79me2_rep1_T2	69741558	68662281	98.5
Desmarestia_herbacea_female	SxS46	H3K79me2	rep2	T1	Desmarestia_herbacea_female_SxS46_H3K79me2_rep2_T1	26554184	25299432	95.3	21901322	22.57	58115793	59.89	0.37				0.19
Desmarestia_herbacea_female	SxS46	H3K79me2	rep2	T2	Desmarestia_herbacea_female_SxS46_H3K79me2_rep2_T2	70477756	67302949	95.5
Desmarestia_herbacea_female	SxS46	H3K9ac	rep1	T1	Desmarestia_herbacea_female_SxS46_H3K9ac_rep1_T1	28717812	28249908	98.4	47568458	47.59	37987777	38.01	0.61	20505	32224346	1571.54	0.38
Desmarestia_herbacea_female	SxS46	H3K9ac	rep1	T2	Desmarestia_herbacea_female_SxS46_H3K9ac_rep1_T2	71231280	70122045	98.4
Desmarestia_herbacea_female	SxS46	H3K9ac	rep2	T1	Desmarestia_herbacea_female_SxS46_H3K9ac_rep2_T1	27276486	26054419	95.5	23683246	24.44	59193115	61.08	0.36				0.38
Desmarestia_herbacea_female	SxS46	H3K9ac	rep2	T2	Desmarestia_herbacea_female_SxS46_H3K9ac_rep2_T2	69636046	66588550	95.6
Desmarestia_herbacea_female	SxS46	H3	rep1	T1	Desmarestia_herbacea_female_SxS46_H3_rep1_T1	28014262	27834047	99.4	44446850	49.66	30178640	33.72	0.66	-	-	-	-
Desmarestia_herbacea_female	SxS46	H3	rep1	T2	Desmarestia_herbacea_female_SxS46_H3_rep1_T2	61489896	61109454	99.4
Desmarestia_herbacea_female	SxS46	H3	rep2	T1	Desmarestia_herbacea_female_SxS46_H3_rep2_T1	31909786	31575982	99	40687364	38.46	48722451	46.05	0.53				-
Desmarestia_herbacea_female	SxS46	H3	rep2	T2	Desmarestia_herbacea_female_SxS46_H3_rep2_T2	73883642	73148789	99
Desmarestia_herbacea_female	SxS46	H4K20me3	rep1	T1	Desmarestia_herbacea_female_SxS46_H4K20me3_rep1_T1	28652156	26758178	93.4	9680870	10.91	65838795	74.17	0.21	6240	8428583	1350.73	0.2
Desmarestia_herbacea_female	SxS46	H4K20me3	rep1	T2	Desmarestia_herbacea_female_SxS46_H4K20me3_rep1_T2	60116352	56058133	93.2
Desmarestia_herbacea_female	SxS46	H4K20me3	rep2	T1	Desmarestia_herbacea_female_SxS46_H4K20me3_rep2_T1	26091424	22236384	85.2	2679608	2.8	74460890	77.76	0.09				0.21
Desmarestia_herbacea_female	SxS46	H4K20me3	rep2	T2	Desmarestia_herbacea_female_SxS46_H4K20me3_rep2_T2	69669144	59442854	85.3
Desmarestia_herbacea_male	SxS47	H3K36me3	rep1	T1	Desmarestia_herbacea_male_SxS47_H3K36me3_rep1_T1	22094300	21870782	99	72428186	66.26	20678528	18.92	0.81	21715	165633527	7627.61	0.4
Desmarestia_herbacea_male	SxS47	H3K36me3	rep1	T2	Desmarestia_herbacea_male_SxS47_H3K36me3_rep1_T2	87211034	86371357	99
Desmarestia_herbacea_male	SxS47	H3K36me3	rep2	T1	Desmarestia_herbacea_male_SxS47_H3K36me3_rep2_T1	22644682	22406832	98.9	73400204	69.07	16984195	15.98	0.84				0.46
Desmarestia_herbacea_male	SxS47	H3K36me3	rep2	T2	Desmarestia_herbacea_male_SxS47_H3K36me3_rep2_T2	83628678	82788413	99
Desmarestia_herbacea_male	SxS47	H3K4me3	rep1	T1	Desmarestia_herbacea_male_SxS47_H3K4me3_rep1_T1	22190236	20046432	90.3	48111856	44.92	38218596	35.69	0.61	10443	26689100	2555.69	0.29
Desmarestia_herbacea_male	SxS47	H3K4me3	rep1	T2	Desmarestia_herbacea_male_SxS47_H3K4me3_rep1_T2	84907748	76940832	90.6
Desmarestia_herbacea_male	SxS47	H3K4me3	rep2	T1	Desmarestia_herbacea_male_SxS47_H3K4me3_rep2_T1	22800126	19758829	86.7	44510990	39.44	43713101	38.74	0.55				0.37
Desmarestia_herbacea_male	SxS47	H3K4me3	rep2	T2	Desmarestia_herbacea_male_SxS47_H3K4me3_rep2_T2	90051350	78283027	86.9
Desmarestia_herbacea_male	SxS47	H3K79me2	rep1	T1	Desmarestia_herbacea_male_SxS47_H3K79me2_rep1_T1	22046184	21810011	98.9	70266314	65.93	18097866	16.98	0.83	22693	133700638	5891.71	0.42
Desmarestia_herbacea_male	SxS47	H3K79me2	rep1	T2	Desmarestia_herbacea_male_SxS47_H3K79me2_rep1_T2	84523330	83688807	99
Desmarestia_herbacea_male	SxS47	H3K79me2	rep2	T1	Desmarestia_herbacea_male_SxS47_H3K79me2_rep2_T1	22156686	21922538	98.9	71875114	65.51	18886199	17.21	0.83				0.48
Desmarestia_herbacea_male	SxS47	H3K79me2	rep2	T2	Desmarestia_herbacea_male_SxS47_H3K79me2_rep2_T2	87559126	86752559	99.1
Desmarestia_herbacea_male	SxS47	H3K9ac	rep1	T1	Desmarestia_herbacea_male_SxS47_H3K9ac_rep1_T1	19841074	19500421	98.3	60941510	63.73	21297548	22.27	0.77	18677	36478211	1953.11	0.37
Desmarestia_herbacea_male	SxS47	H3K9ac	rep1	T2	Desmarestia_herbacea_male_SxS47_H3K9ac_rep1_T2	75777556	74518512	98.3
Desmarestia_herbacea_male	SxS47	H3K9ac	rep2	T1	Desmarestia_herbacea_male_SxS47_H3K9ac_rep2_T1	24738986	24584193	99.4	66320436	54.37	41069940	33.67	0.66				0.39
Desmarestia_herbacea_male	SxS47	H3K9ac	rep2	T2	Desmarestia_herbacea_male_SxS47_H3K9ac_rep2_T2	97251894	96694165	99.4
Desmarestia_herbacea_male	SxS47	H3	rep1	T1	Desmarestia_herbacea_male_SxS47_H3_rep1_T1	30893776	30733571	99.5	104776316	69.67	19774331	13.15	0.87	-	-	-	-
Desmarestia_herbacea_male	SxS47	H3	rep1	T2	Desmarestia_herbacea_male_SxS47_H3_rep1_T2	119493780	118944558	99.5
Desmarestia_herbacea_male	SxS47	H3	rep2	T1	Desmarestia_herbacea_male_SxS47_H3_rep2_T1	29955552	29809101	99.5	102290944	70.44	18042716	12.43	0.88				-
Desmarestia_herbacea_male	SxS47	H3	rep2	T2	Desmarestia_herbacea_male_SxS47_H3_rep2_T2	115256496	114738451	99.6
Desmarestia_herbacea_male	SxS47	H4K20me3	rep1	T1	Desmarestia_herbacea_male_SxS47_H4K20me3_rep1_T1	23879136	23304552	97.6	65171726	54.95	33209768	28	0.71	16373	34845901	2128.25	0.14
Desmarestia_herbacea_male	SxS47	H4K20me3	rep1	T2	Desmarestia_herbacea_male_SxS47_H4K20me3_rep1_T2	94729014	92526229	97.7
Desmarestia_herbacea_male	SxS47	H4K20me3	rep2	T1	Desmarestia_herbacea_male_SxS47_H4K20me3_rep2_T1	21120096	20294175	96.1	61600700	58.83	22898863	21.87	0.77				0.16
Desmarestia_herbacea_male	SxS47	H4K20me3	rep2	T2	Desmarestia_herbacea_male_SxS47_H4K20me3_rep2_T2	83588332	80359943	96.1
Schizocladia_ischiensis	KU333	H3K36me3	rep1	T1	Schizocladia_ischiensis_KU333_H3K36me3_rep1_T1	24311182	23725136	97.6	34105976	76.04	6003735	13.38	0.87	8843	4570696	516.872	0.01
Schizocladia_ischiensis	KU333	H3K36me3	rep1	T2	Schizocladia_ischiensis_KU333_H3K36me3_rep1_T2	52788	50183	95.1
Schizocladia_ischiensis	KU333	H3K36me3	rep1	T3	Schizocladia_ischiensis_KU333_H3K36me3_rep1_T3	20491460	19945732	97.3
Schizocladia_ischiensis	KU333	H3K36me3	rep2	T1	Schizocladia_ischiensis_KU333_H3K36me3_rep2_T1	19910272	18436666	92.6	34780616	70.75	6700391	13.63	0.86				0
Schizocladia_ischiensis	KU333	H3K36me3	rep2	T2	Schizocladia_ischiensis_KU333_H3K36me3_rep2_T2	149262	135102	90.5
Schizocladia_ischiensis	KU333	H3K36me3	rep2	T3	Schizocladia_ischiensis_KU333_H3K36me3_rep2_T3	29101262	26851669	92.3
Schizocladia_ischiensis	KU333	H3K4me3	rep1	T1	Schizocladia_ischiensis_KU333_H3K4me3_rep1_T1	31001068	29980845	96.7	41162524	73.82	8500065	15.24	0.85	6804	3559684	523.175	0
Schizocladia_ischiensis	KU333	H3K4me3	rep1	T2	Schizocladia_ischiensis_KU333_H3K4me3_rep1_T2	97306	91644	94.2
Schizocladia_ischiensis	KU333	H3K4me3	rep1	T3	Schizocladia_ischiensis_KU333_H3K4me3_rep1_T3	24661796	23774258	96.4
Schizocladia_ischiensis	KU333	H3K4me3	rep2	T1	Schizocladia_ischiensis_KU333_H3K4me3_rep2_T1	25682014	22910798	89.2	32066152	68.71	6029535	12.92	0.87				0
Schizocladia_ischiensis	KU333	H3K4me3	rep2	T2	Schizocladia_ischiensis_KU333_H3K4me3_rep2_T2	78840	67975	86.2
Schizocladia_ischiensis	KU333	H3K4me3	rep2	T3	Schizocladia_ischiensis_KU333_H3K4me3_rep2_T3	20905254	18575685	88.9
Schizocladia_ischiensis	KU333	H3K79me2	rep1	T1	Schizocladia_ischiensis_KU333_H3K79me2_rep1_T1	29545188	28949768	98	41901722	77.31	6665351	12.3	0.88	12762	8246123	646.147	0.04
Schizocladia_ischiensis	KU333	H3K79me2	rep1	T2	Schizocladia_ischiensis_KU333_H3K79me2_rep1_T2	88432	84730	95.8
Schizocladia_ischiensis	KU333	H3K79me2	rep1	T3	Schizocladia_ischiensis_KU333_H3K79me2_rep1_T3	24568468	24022001	97.8
Schizocladia_ischiensis	KU333	H3K79me2	rep2	T1	Schizocladia_ischiensis_KU333_H3K79me2_rep2_T1	30030924	27889822	92.9	42585022	71.54	8025213	13.48	0.87				0.01
Schizocladia_ischiensis	KU333	H3K79me2	rep2	T2	Schizocladia_ischiensis_KU333_H3K79me2_rep2_T2	199632	178504	89.4
Schizocladia_ischiensis	KU333	H3K79me2	rep2	T3	Schizocladia_ischiensis_KU333_H3K79me2_rep2_T3	29294586	27148149	92.7
Schizocladia_ischiensis	KU333	H3K9ac	rep1	T1	Schizocladia_ischiensis_KU333_H3K9ac_rep1_T1	27964760	27467687	98.2	37196766	77.08	6154087	12.75	0.87	19497	14616986	749.704	0.11
Schizocladia_ischiensis	KU333	H3K9ac	rep1	T2	Schizocladia_ischiensis_KU333_H3K9ac_rep1_T2	152308	145640	95.6
Schizocladia_ischiensis	KU333	H3K9ac	rep1	T3	Schizocladia_ischiensis_KU333_H3K9ac_rep1_T3	20143292	19735615	98
Schizocladia_ischiensis	KU333	H3K9ac	rep2	T1	Schizocladia_ischiensis_KU333_H3K9ac_rep2_T1	27869624	26013722	93.3	40491318	72.7	6947043	12.47	0.88				0.09
Schizocladia_ischiensis	KU333	H3K9ac	rep2	T2	Schizocladia_ischiensis_KU333_H3K9ac_rep2_T2	148958	132490	88.9
Schizocladia_ischiensis	KU333	H3K9ac	rep2	T3	Schizocladia_ischiensis_KU333_H3K9ac_rep2_T3	27681274	25759378	93.1
Schizocladia_ischiensis	KU333	H3	rep1	T1	Schizocladia_ischiensis_KU333_H3_rep1_T1	46018376	45573895	99	66468512	78.74	10546557	12.49	0.87	-	-	-	-
Schizocladia_ischiensis	KU333	H3	rep1	T2	Schizocladia_ischiensis_KU333_H3_rep1_T2	38391810	37947274	98.8
Schizocladia_ischiensis	KU333	H3	rep2	T1	Schizocladia_ischiensis_KU333_H3_rep2_T1	45080294	43688231	96.9	63644420	76.54	10412210	12.52	0.87				-
Schizocladia_ischiensis	KU333	H3	rep2	T2	Schizocladia_ischiensis_KU333_H3_rep2_T2	38076624	36812037	96.7
Schizocladia_ischiensis	KU333	H4K20me3	rep1	T1	Schizocladia_ischiensis_KU333_H4K20me3_rep1_T1	27554140	26912453	97.7	38488222	76.59	6282847	12.5	0.87	8032	4744155	590.657	0.01
Schizocladia_ischiensis	KU333	H4K20me3	rep1	T2	Schizocladia_ischiensis_KU333_H4K20me3_rep1_T2	103724	99003	95.4
Schizocladia_ischiensis	KU333	H4K20me3	rep1	T3	Schizocladia_ischiensis_KU333_H4K20me3_rep1_T3	22597188	22006610	97.4
Schizocladia_ischiensis	KU333	H4K20me3	rep2	T1	Schizocladia_ischiensis_KU333_H4K20me3_rep2_T1	29096618	26687515	91.7	39569900	71.34	6847465	12.34	0.88				0.01
Schizocladia_ischiensis	KU333	H4K20me3	rep2	T2	Schizocladia_ischiensis_KU333_H4K20me3_rep2_T2	66228	58728	88.7
Schizocladia_ischiensis	KU333	H4K20me3	rep2	T3	Schizocladia_ischiensis_KU333_H4K20me3_rep2_T3	26305514	24029997	91.3
Scytosiphon_promiscuus_male	Asm6	H3K36me3	rep1	T1	Scytosiphon_promiscuus_male_Asm6_H3K36me3_rep1_T1	17588698	17370676	98.8	28424974	81.26	2700555	7.72	0.92	26926	34896249	1296.01	0.14
Scytosiphon_promiscuus_male	Asm6	H3K36me3	rep1	T2	Scytosiphon_promiscuus_male_Asm6_H3K36me3_rep1_T2	17389456	17169385	98.7
Scytosiphon_promiscuus_male	Asm6	H3K36me3	rep2	T1	Scytosiphon_promiscuus_male_Asm6_H3K36me3_rep2_T1	20174806	19818857	98.2	32524710	80.01	3479079	8.56	0.91				0.07
Scytosiphon_promiscuus_male	Asm6	H3K36me3	rep2	T2	Scytosiphon_promiscuus_male_Asm6_H3K36me3_rep2_T2	20476300	20110880	98.2
Scytosiphon_promiscuus_male	Asm6	H3K4me3	rep1	T1	Scytosiphon_promiscuus_male_Asm6_H3K4me3_rep1_T1	17194446	16688825	97.1	26964080	77.19	3462337	9.91	0.9	11639	16040811	1378.19	0.16
Scytosiphon_promiscuus_male	Asm6	H3K4me3	rep1	T2	Scytosiphon_promiscuus_male_Asm6_H3K4me3_rep1_T2	17737876	17213153	97
Scytosiphon_promiscuus_male	Asm6	H3K4me3	rep2	T1	Scytosiphon_promiscuus_male_Asm6_H3K4me3_rep2_T1	15885044	15293575	96.3	25402584	77.88	2779497	8.52	0.91				0.16
Scytosiphon_promiscuus_male	Asm6	H3K4me3	rep2	T2	Scytosiphon_promiscuus_male_Asm6_H3K4me3_rep2_T2	16731868	16103948	96.2
Scytosiphon_promiscuus_male	Asm6	H3K79me2	rep1	T1	Scytosiphon_promiscuus_male_Asm6_H3K79me2_rep1_T1	18263824	17865761	97.8	29168918	77.71	2979679	7.94	0.92	27473	43689085	1590.26	0.17
Scytosiphon_promiscuus_male	Asm6	H3K79me2	rep1	T2	Scytosiphon_promiscuus_male_Asm6_H3K79me2_rep1_T2	19271182	18848186	97.8
Scytosiphon_promiscuus_male	Asm6	H3K79me2	rep2	T1	Scytosiphon_promiscuus_male_Asm6_H3K79me2_rep2_T1	15486722	15317796	98.9	24944346	79.13	2403009	7.62	0.92				0.13
Scytosiphon_promiscuus_male	Asm6	H3K79me2	rep2	T2	Scytosiphon_promiscuus_male_Asm6_H3K79me2_rep2_T2	16035484	15857314	98.9
Scytosiphon_promiscuus_male	Asm6	H3K9ac	rep1	T1	Scytosiphon_promiscuus_male_Asm6_H3K9ac_rep1_T1	19221120	19065294	99.2	31400544	79.88	3453349	8.78	0.91	15736	19951408	1267.88	0.27
Scytosiphon_promiscuus_male	Asm6	H3K9ac	rep1	T2	Scytosiphon_promiscuus_male_Asm6_H3K9ac_rep1_T2	20089900	19925008	99.2
Scytosiphon_promiscuus_male	Asm6	H3K9ac	rep2	T1	Scytosiphon_promiscuus_male_Asm6_H3K9ac_rep2_T1	18061062	17902200	99.1	28856312	80.53	2951924	8.24	0.92				0.27
Scytosiphon_promiscuus_male	Asm6	H3K9ac	rep2	T2	Scytosiphon_promiscuus_male_Asm6_H3K9ac_rep2_T2	17770144	17612471	99.1
Scytosiphon_promiscuus_male	Asm6	H3	rep1	T1	Scytosiphon_promiscuus_male_Asm6_H3_rep1_T1	22116856	22062858	99.8	36066344	80.6	3641985	8.14	0.92	-	-	-	-
Scytosiphon_promiscuus_male	Asm6	H3	rep1	T2	Scytosiphon_promiscuus_male_Asm6_H3_rep1_T2	22629712	22570376	99.7
Scytosiphon_promiscuus_male	Asm6	H3	rep2	T1	Scytosiphon_promiscuus_male_Asm6_H3_rep2_T1	25637744	25579404	99.8	42387904	81.19	3908145	7.49	0.92				-
Scytosiphon_promiscuus_male	Asm6	H3	rep2	T2	Scytosiphon_promiscuus_male_Asm6_H3_rep2_T2	26573572	26509373	99.8
Scytosiphon_promiscuus_male	Asm6	H4K20me3	rep1	T1	Scytosiphon_promiscuus_male_Asm6_H4K20me3_rep1_T1	16863144	16647608	98.7	26252300	77.44	3179639	9.38	0.9	8391	12825653	1528.5	0.04
Scytosiphon_promiscuus_male	Asm6	H4K20me3	rep1	T2	Scytosiphon_promiscuus_male_Asm6_H4K20me3_rep1_T2	17035266	16761827	98.4
Scytosiphon_promiscuus_male	Asm6	H4K20me3	rep2	T1	Scytosiphon_promiscuus_male_Asm6_H4K20me3_rep2_T1	16275574	16017805	98.4	26170868	77.41	3176766	9.4	0.9				0.04
Scytosiphon_promiscuus_male	Asm6	H4K20me3	rep2	T2	Scytosiphon_promiscuus_male_Asm6_H4K20me3_rep2_T2	17531830	17304740	98.7
Scytosiphon_promiscuus_female	mrf5	H3K36me3	rep1	T1	Scytosiphon_promiscuus_female_mrf5_H3K36me3_rep1_T1	14269266	13833001	96.9	17628644	58.17	2354457	7.77	0.92	21950	40799471	1858.75	0.26
Scytosiphon_promiscuus_female	mrf5	H3K36me3	rep1	T2	Scytosiphon_promiscuus_female_mrf5_H3K36me3_rep1_T2	16033654	15535524	96.9
Scytosiphon_promiscuus_female	mrf5	H3K36me3	rep2	T1	Scytosiphon_promiscuus_female_mrf5_H3K36me3_rep2_T1	14941458	14535056	97.3	18205852	57.91	2623747	8.35	0.91				0.27
Scytosiphon_promiscuus_female	mrf5	H3K36me3	rep2	T2	Scytosiphon_promiscuus_female_mrf5_H3K36me3_rep2_T2	16497802	16041392	97.2
Scytosiphon_promiscuus_female	mrf5	H3K4me3	rep1	T1	Scytosiphon_promiscuus_female_mrf5_H3K4me3_rep1_T1	11291704	10862126	96.2	13179162	54.7	2100681	8.72	0.91	13430	15390994	1146.02	0.17
Scytosiphon_promiscuus_female	mrf5	H3K4me3	rep1	T2	Scytosiphon_promiscuus_female_mrf5_H3K4me3_rep1_T2	12802684	12312195	96.2
Scytosiphon_promiscuus_female	mrf5	H3K4me3	rep2	T1	Scytosiphon_promiscuus_female_mrf5_H3K4me3_rep2_T1	12981602	12502043	96.3	15015560	54.74	2314342	8.44	0.91				0.16
Scytosiphon_promiscuus_female	mrf5	H3K4me3	rep2	T2	Scytosiphon_promiscuus_female_mrf5_H3K4me3_rep2_T2	14448878	13909375	96.3
Scytosiphon_promiscuus_female	mrf5	H3K79me2	rep1	T1	Scytosiphon_promiscuus_female_mrf5_H3K79me2_rep1_T1	13791746	13184961	95.6	15606696	53.21	2402745	8.19	0.91	18971	38680372	2038.92	0.29
Scytosiphon_promiscuus_female	mrf5	H3K79me2	rep1	T2	Scytosiphon_promiscuus_female_mrf5_H3K79me2_rep1_T2	15540078	14849205	95.6
Scytosiphon_promiscuus_female	mrf5	H3K79me2	rep2	T1	Scytosiphon_promiscuus_female_mrf5_H3K79me2_rep2_T1	14060076	13505729	96.1	16378894	54.4	2349830	7.8	0.92				0.25
Scytosiphon_promiscuus_female	mrf5	H3K79me2	rep2	T2	Scytosiphon_promiscuus_female_mrf5_H3K79me2_rep2_T2	16049752	15408792	96
Scytosiphon_promiscuus_female	mrf5	H3K9ac	rep1	T1	Scytosiphon_promiscuus_female_mrf5_H3K9ac_rep1_T1	13794530	13350846	96.8	16735362	57.23	2615301	8.94	0.91	13490	14511933	1075.75	0.32
Scytosiphon_promiscuus_female	mrf5	H3K9ac	rep1	T2	Scytosiphon_promiscuus_female_mrf5_H3K9ac_rep1_T2	15446558	14944605	96.8
Scytosiphon_promiscuus_female	mrf5	H3K9ac	rep2	T1	Scytosiphon_promiscuus_female_mrf5_H3K9ac_rep2_T1	14507864	14029887	96.7	17019326	56.9	2414869	8.07	0.92				0.3
Scytosiphon_promiscuus_female	mrf5	H3K9ac	rep2	T2	Scytosiphon_promiscuus_female_mrf5_H3K9ac_rep2_T2	15402964	14885251	96.6
Scytosiphon_promiscuus_female	mrf5	H3	rep1	T1	Scytosiphon_promiscuus_female_mrf5_H3_rep1_T1	25502778	24827558	97.4	32179836	60.03	3946504	7.36	0.92	-	-	-	-
Scytosiphon_promiscuus_female	mrf5	H3	rep1	T2	Scytosiphon_promiscuus_female_mrf5_H3_rep1_T2	28100094	27345660	97.3
Scytosiphon_promiscuus_female	mrf5	H3	rep2	T1	Scytosiphon_promiscuus_female_mrf5_H3_rep2_T1	21720802	21156308	97.4	26585750	58.57	3923653	8.64	0.91				-
Scytosiphon_promiscuus_female	mrf5	H3	rep2	T2	Scytosiphon_promiscuus_female_mrf5_H3_rep2_T2	23667636	23041580	97.4
Scytosiphon_promiscuus_female	mrf5	H4K20me3	rep1	T1	Scytosiphon_promiscuus_female_mrf5_H4K20me3_rep1_T1	13250846	12688437	95.8	14661272	51.97	2672910	9.48	0.9	11761	11976658	1018.34	0.08
Scytosiphon_promiscuus_female	mrf5	H4K20me3	rep1	T2	Scytosiphon_promiscuus_female_mrf5_H4K20me3_rep1_T2	14958192	14321740	95.7
Scytosiphon_promiscuus_female	mrf5	H4K20me3	rep2	T1	Scytosiphon_promiscuus_female_mrf5_H4K20me3_rep2_T1	14956688	13861477	92.7	16017856	51.22	2735488	8.75	0.91				0.07
Scytosiphon_promiscuus_female	mrf5	H4K20me3	rep2	T2	Scytosiphon_promiscuus_female_mrf5_H4K20me3_rep2_T2	16318538	15122805	92.7
Undaria_pinnatifida_female	PHAEO216	H3K36me3	rep1	T1	Undaria_pinnatifida_female_PHAEO216_H3K36me3_rep1_T1	26827886	25867627	96.4	64429750	66.11	7596135	7.79	0.92	80610	137239194	1702.51	0.31
Undaria_pinnatifida_female	PHAEO216	H3K36me3	rep1	T2	Undaria_pinnatifida_female_PHAEO216_H3K36me3_rep1_T2	70632700	68149901	96.5
Undaria_pinnatifida_female	PHAEO216	H3K36me3	rep2	T1	Undaria_pinnatifida_female_PHAEO216_H3K36me3_rep2_T1	32575028	31664598	97.2	79154732	66.35	9453099	7.92	0.92				0.34
Undaria_pinnatifida_female	PHAEO216	H3K36me3	rep2	T2	Undaria_pinnatifida_female_PHAEO216_H3K36me3_rep2_T2	86719844	84287117	97.2
Undaria_pinnatifida_female	PHAEO216	H3K4me3	rep1	T1	Undaria_pinnatifida_female_PHAEO216_H3K4me3_rep1_T1	16974184	11851467	69.8	18019304	28.07	18955247	29.53	0.58	10890	32282571	2964.42	0.31
Undaria_pinnatifida_female	PHAEO216	H3K4me3	rep1	T2	Undaria_pinnatifida_female_PHAEO216_H3K4me3_rep1_T2	47223354	33664693	71.3
Undaria_pinnatifida_female	PHAEO216	H3K4me3	rep2	T1	Undaria_pinnatifida_female_PHAEO216_H3K4me3_rep2_T1	14649488	12083854	82.5	22294480	37.91	17312246	29.44	0.65				0.39
Undaria_pinnatifida_female	PHAEO216	H3K4me3	rep2	T2	Undaria_pinnatifida_female_PHAEO216_H3K4me3_rep2_T2	44159522	37047440	83.9
Undaria_pinnatifida_female	PHAEO216	H3K79me2	rep1	T1	Undaria_pinnatifida_female_PHAEO216_H3K79me2_rep1_T1	32875030	30758343	93.6	71471658	60.09	10400786	8.74	0.91	80100	119322445	1489.67	0.36
Undaria_pinnatifida_female	PHAEO216	H3K79me2	rep1	T2	Undaria_pinnatifida_female_PHAEO216_H3K79me2_rep1_T2	86071720	80562217	93.6
Undaria_pinnatifida_female	PHAEO216	H3K79me2	rep2	T1	Undaria_pinnatifida_female_PHAEO216_H3K79me2_rep2_T1	27254936	25856537	94.9	63691734	62.41	7324397	7.18	0.92				0.34
Undaria_pinnatifida_female	PHAEO216	H3K79me2	rep2	T2	Undaria_pinnatifida_female_PHAEO216_H3K79me2_rep2_T2	74790904	70975030	94.9
Undaria_pinnatifida_female	PHAEO216	H3K9ac	rep1	T1	Undaria_pinnatifida_female_PHAEO216_H3K9ac_rep1_T1	20201170	18598900	92.1	45944832	60.17	8246966	10.8	0.88	20889	39255448	1879.24	0.45
Undaria_pinnatifida_female	PHAEO216	H3K9ac	rep1	T2	Undaria_pinnatifida_female_PHAEO216_H3K9ac_rep1_T2	56155750	51837344	92.3
Undaria_pinnatifida_female	PHAEO216	H3K9ac	rep2	T1	Undaria_pinnatifida_female_PHAEO216_H3K9ac_rep2_T1	17866456	16636542	93.1	42082414	61.41	6613463	9.65	0.9				0.41
Undaria_pinnatifida_female	PHAEO216	H3K9ac	rep2	T2	Undaria_pinnatifida_female_PHAEO216_H3K9ac_rep2_T2	50662660	47296619	93.4
Undaria_pinnatifida_female	PHAEO216	H3	rep1	T1	Undaria_pinnatifida_female_PHAEO216_H3_rep1_T1	22561432	22118763	98	50190844	60.29	9614407	11.55	0.88	-	-	-	-
Undaria_pinnatifida_female	PHAEO216	H3	rep1	T2	Undaria_pinnatifida_female_PHAEO216_H3_rep1_T2	60681268	59456675	98
Undaria_pinnatifida_female	PHAEO216	H3	rep2	T1	Undaria_pinnatifida_female_PHAEO216_H3_rep2_T1	17624694	17213431	97.7	42212914	60.26	7521936	10.74	0.89				-
Undaria_pinnatifida_female	PHAEO216	H3	rep2	T2	Undaria_pinnatifida_female_PHAEO216_H3_rep2_T2	52424338	51211557	97.7
Undaria_pinnatifida_female	PHAEO216	H4K20me3	rep1	T1	Undaria_pinnatifida_female_PHAEO216_H4K20me3_rep1_T1	15704788	13252944	84.4	23950534	38.91	14914008	24.23	0.71	20243	54287103	2681.77	0.23
Undaria_pinnatifida_female	PHAEO216	H4K20me3	rep1	T2	Undaria_pinnatifida_female_PHAEO216_H4K20me3_rep1_T2	45846826	39066059	85.2
Undaria_pinnatifida_female	PHAEO216	H4K20me3	rep2	T1	Undaria_pinnatifida_female_PHAEO216_H4K20me3_rep2_T1	16402636	14553724	88.7	28321418	43.84	13805494	21.37	0.76				0.25
Undaria_pinnatifida_female	PHAEO216	H4K20me3	rep2	T2	Undaria_pinnatifida_female_PHAEO216_H4K20me3_rep2_T2	48204658	43129182	89.5
Undaria_pinnatifida_male	PHAEO218	H3K36me3	rep1	T1	Undaria_pinnatifida_male_PHAEO218_H3K36me3_rep1_T1	32704842	31364363	95.9	78794710	64.5	9233618	7.56	0.92	62063	34122394	549.803	0.05
Undaria_pinnatifida_male	PHAEO218	H3K36me3	rep1	T2	Undaria_pinnatifida_male_PHAEO218_H3K36me3_rep1_T2	89460100	85738943	95.8
Undaria_pinnatifida_male	PHAEO218	H3K36me3	rep2	T1	Undaria_pinnatifida_male_PHAEO218_H3K36me3_rep2_T1	27761742	26579516	95.7	65105238	64.65	7827231	7.77	0.92				0.03
Undaria_pinnatifida_male	PHAEO218	H3K36me3	rep2	T2	Undaria_pinnatifida_male_PHAEO218_H3K36me3_rep2_T2	72940350	69800050	95.7
Undaria_pinnatifida_male	PHAEO218	H3K4me3	rep1	T1	Undaria_pinnatifida_male_PHAEO218_H3K4me3_rep1_T1	30349522	28952194	95.4	71422308	63.59	9612369	8.56	0.91	45479	28711956	631.323	0.04
Undaria_pinnatifida_male	PHAEO218	H3K4me3	rep1	T2	Undaria_pinnatifida_male_PHAEO218_H3K4me3_rep1_T2	81962920	78146176	95.3
Undaria_pinnatifida_male	PHAEO218	H3K4me3	rep2	T1	Undaria_pinnatifida_male_PHAEO218_H3K4me3_rep2_T1	32731056	31240436	95.4	75509474	63.44	11444850	9.62	0.9				0.05
Undaria_pinnatifida_male	PHAEO218	H3K4me3	rep2	T2	Undaria_pinnatifida_male_PHAEO218_H3K4me3_rep2_T2	86287088	82321013	95.4
Undaria_pinnatifida_male	PHAEO218	H3K79me2	rep1	T1	Undaria_pinnatifida_male_PHAEO218_H3K79me2_rep1_T1	28424832	27465799	96.6	66343454	64.46	7898906	7.67	0.92	33660	17366455	515.937	0.02
Undaria_pinnatifida_male	PHAEO218	H3K79me2	rep1	T2	Undaria_pinnatifida_male_PHAEO218_H3K79me2_rep1_T2	74502410	71947417	96.6
Undaria_pinnatifida_male	PHAEO218	H3K79me2	rep2	T1	Undaria_pinnatifida_male_PHAEO218_H3K79me2_rep2_T1	32477252	31217497	96.1	77168790	64.45	9319575	7.78	0.92				0.03
Undaria_pinnatifida_male	PHAEO218	H3K79me2	rep2	T2	Undaria_pinnatifida_male_PHAEO218_H3K79me2_rep2_T2	87257464	83836620	96.1
Undaria_pinnatifida_male	PHAEO218	H3K9ac	rep1	T1	Undaria_pinnatifida_male_PHAEO218_H3K9ac_rep1_T1	32856326	31500622	95.9	79167954	64.44	9898127	8.06	0.92	30803	24511473	795.75	0.12
Undaria_pinnatifida_male	PHAEO218	H3K9ac	rep1	T2	Undaria_pinnatifida_male_PHAEO218_H3K9ac_rep1_T2	89996964	86230474	95.8
Undaria_pinnatifida_male	PHAEO218	H3K9ac	rep2	T1	Undaria_pinnatifida_male_PHAEO218_H3K9ac_rep2_T1	35151136	33712994	95.9	84977186	65.25	9147062	7.02	0.93				0.09
Undaria_pinnatifida_male	PHAEO218	H3K9ac	rep2	T2	Undaria_pinnatifida_male_PHAEO218_H3K9ac_rep2_T2	95090892	91153233	95.9
Undaria_pinnatifida_male	PHAEO218	H3	rep1	T1	Undaria_pinnatifida_male_PHAEO218_H3_rep1_T1	34727788	33740889	97.2	84006168	64.97	10146790	7.85	0.92	-	-	-	-
Undaria_pinnatifida_male	PHAEO218	H3	rep1	T2	Undaria_pinnatifida_male_PHAEO218_H3_rep1_T2	94580424	91853160	97.1
Undaria_pinnatifida_male	PHAEO218	H3	rep2	T1	Undaria_pinnatifida_male_PHAEO218_H3_rep2_T1	38089280	37095467	97.4	91196776	65.57	10354326	7.45	0.92				-
Undaria_pinnatifida_male	PHAEO218	H3	rep2	T2	Undaria_pinnatifida_male_PHAEO218_H3_rep2_T2	100984316	98282737	97.3
Undaria_pinnatifida_male	PHAEO218	H4K20me3	rep1	T1	Undaria_pinnatifida_male_PHAEO218_H4K20me3_rep1_T1	24860580	23889141	96.1	57269686	61.39	9871020	10.58	0.89	22242	18193149	817.964	0.04
Undaria_pinnatifida_male	PHAEO218	H4K20me3	rep1	T2	Undaria_pinnatifida_male_PHAEO218_H4K20me3_rep1_T2	68430880	65759757	96.1
Undaria_pinnatifida_male	PHAEO218	H4K20me3	rep2	T1	Undaria_pinnatifida_male_PHAEO218_H4K20me3_rep2_T1	25048352	24112748	96.3	60110968	64.14	7347486	7.84	0.92				0.03
Undaria_pinnatifida_male	PHAEO218	H4K20me3	rep2	T2	Undaria_pinnatifida_male_PHAEO218_H4K20me3_rep2_T2	68675204	66096703	96.2
Ectocarpus-sp7_female	Ec25	H3K36me3	rep1	T1	"Ectocarpus-sp7_Ec25_FEMALE_H3K36me3_Rep1_T1"	51094428	40938912	80.1	21468748		12745828	24.95	1.52	25846	15374369	594.845	0.022584
Ectocarpus-sp7_female	Ec25	H3K36me3	rep2	T1	"Ectocarpus-sp7_Ec25_FEMALE_H3K36me3_Rep2_T1"	47971592	34133676	71.2	22768434		4580371	9.55	1.49				0.00600577
Ectocarpus-sp7_female	Ec25	H3K4me3	rep1	T1_j	"Ectocarpus-sp7_Ec25_FEMALE_H3K4me3_Rep1_T1_j"	25871438	21316392	82.4	16111552		1594265	6.16	1.66	9444	21787709	2307.04	0.399417
Ectocarpus-sp7_female	Ec25	H3K4me3	rep2	T1_j	"Ectocarpus-sp7_Ec25_FEMALE_H3K4me3_Rep2_T1_j"	20504050	15610035	76.1	11888022		997628	4.87	8.57				0.36644
Ectocarpus-sp7_female	Ec25	H3K4me3	rep1	T1_m	"Ectocarpus-sp7_Ec25_FEMALE_H3K4me3_Rep1_T1_m"	50262838	44841329	89.2	19539410		17562523	34.94	1.64				0.482223
Ectocarpus-sp7_female	Ec25	H3K4me3	rep2	T1_m	"Ectocarpus-sp7_Ec25_FEMALE_H3K4me3_Rep2_T1_m"	53119232	46451375	87.4	14216590		26342099	49.59	1.09				0.642026
Ectocarpus-sp7_female	Ec25	H3K9ac	rep1	T1	"Ectocarpus-sp7_Ec25_FEMALE_H3K9ac_Rep1_T1"	29971449	27918673	93.2	18516571		4578362	15.28	1.59	16475	30694051	1863.07	0.51835
Ectocarpus-sp7_female	Ec25	H3K9ac	rep2	T1	"Ectocarpus-sp7_Ec25_FEMALE_H3K9ac_Rep2_T1"	22798654	21121602	92.6	15625779		1403321	6.16	2.95				0.521315
Ectocarpus-sp7_female	Ec25	H3K79me2	rep1	T1	"Ectocarpus-sp7_Ec25_FEMALE_H3K79me2_Rep1_T1"	44623846	42667702	95.6	24661748		7021859	15.74	2.23	3928	54672948	13918.8	0.701744
Ectocarpus-sp7_female	Ec25	H3K79me2	rep2	T1	"Ectocarpus-sp7_Ec25_FEMALE_H3K79me2_Rep2_T1"	62500092	59520159	95.2	32038118		13409115	21.45	2.14				0.681508
Ectocarpus-sp7_female	Ec25	H4K20me3	rep1	T1	"Ectocarpus-sp7_Ec25_FEMALE_H4K20me3_Rep1_T1"	16223541	12735048	78.5	9197649		997713	6.15	2.81	16475	30694051	503.743	0.00596348
Ectocarpus-sp7_female	Ec25	H4K20me3	rep2	T1	"Ectocarpus-sp7_Ec25_FEMALE_H4K20me3_Rep2_T1"	31152193	24065485	77.3	16431448		2954299	9.48	0.88				0.0133076
Ectocarpus-sp7_female	Ec25	H3	rep1	T1_j	"Ectocarpus-sp7_Ec25_FEMALE_H3_Rep1_T1_j"	79126704	76873979	97.2	55096446		7719714	9.76	2.33	-	-	-	-
Ectocarpus-sp7_female	Ec25	H3	rep2	T1_j	"Ectocarpus-sp7_Ec25_FEMALE_H3_Rep2_T1_j"	113618198	109998724	96.8	76380864		14178178	12.48	0.53				-
Ectocarpus-sp7_female	Ec25	H3	rep1	T1_m	"Ectocarpus-sp7_Ec25_FEMALE_H3_Rep1_T1_m"	31411270	30861695	98.3	22010708		2478302	7.89	2.24				-
Ectocarpus-sp7_female	Ec25	H3	rep2	T1_m	"Ectocarpus-sp7_Ec25_FEMALE_H3_Rep2_T1_m"	41522976	40852776	98.4	29165440		3588459	8.64	2.14				-
Ectocarpus-sp7_male	Ec32	H3K36me3	rep1	T1	"Ectocarpus-sp7_Ec32_MALE_H3K36me3_Rep1_T1"	66551443	50207111	75.4	28445089		14601035	21.94	1.49	22013	13553690	615.713	0.00542463
Ectocarpus-sp7_male	Ec32	H3K36me3	rep2	T1	"Ectocarpus-sp7_Ec32_MALE_H3K36me3_Rep2_T1"	50197496	39208959	78.1	25932790		5587206	11.13	1.39				0.0259451
Ectocarpus-sp7_male	Ec32	H3K4me3	rep1	T1_j	"Ectocarpus-sp7_Ec32_MALE_H3K4me3_Rep1_T1_j"	26202750	20985442	80.1	15229967		2899388	11.07	1.91	9532	19944501	2092.37	0.397916
Ectocarpus-sp7_male	Ec32	H3K4me3	rep2	T1_j	"Ectocarpus-sp7_Ec32_MALE_H3K4me3_Rep2_T1_j"	28010644	21921781	78.3	17544917		1024053	3.66	3.08				0.428907
Ectocarpus-sp7_male	Ec32	H3K4me3	rep1	T1_m	"Ectocarpus-sp7_Ec32_MALE_H3K4me3_Rep1_T1_m"	49827736	46523996	93.4	14329876		28453353	57.1	1.38				0.457635
Ectocarpus-sp7_male	Ec32	H3K4me3	rep2	T1_m	"Ectocarpus-sp7_Ec32_MALE_H3K4me3_Rep2_T1_m"	47772834	46293874	96.9	17693210		24529832	51.35	0.27				0.533529
Ectocarpus-sp7_male	Ec32	H3K9ac	rep1	T1	"Ectocarpus-sp7_Ec32_MALE_H3K79me2_Rep1_T1"	38559002	37760966	97.9	25100258		5561744	14.42	1.89	5186	53562342	10328.3	0.569449
Ectocarpus-sp7_male	Ec32	H3K9ac	rep2	T1	"Ectocarpus-sp7_Ec32_MALE_H3K79me2_Rep2_T1"	39856318	39032124	97.9	26097874		5387182	13.52	1.53				0.585317
Ectocarpus-sp7_male	Ec32	H3K79me2	rep1	T1	"Ectocarpus-sp7_Ec32_MALE_H3K9ac_Rep1_T1"	47561919	43247628	90.9	30487683		4526157	9.52	1.69	17575	30589330	1740.5	0.499609
Ectocarpus-sp7_male	Ec32	H3K79me2	rep2	T1	"Ectocarpus-sp7_Ec32_MALE_H3K9ac_Rep2_T1"	37091140	34574789	93.2	25529533		2567824	6.92	2.34				0.522328
Ectocarpus-sp7_male	Ec32	H4K20me3	rep1	T1	"Ectocarpus-sp7_Ec32_MALE_H4K20me3_Rep1_T1"	65872661	48966845	74.3	27954777		13095574	19.88	1.95	405	180636	446.015	0.000663357
Ectocarpus-sp7_male	Ec32	H4K20me3	rep2	T1	"Ectocarpus-sp7_Ec32_MALE_H4K20me3_Rep2_T1"	73662484	59766577	81.1	40608472		7051831	9.57	0.97				7.45411e-05
Ectocarpus-sp7_male	Ec32	H3	rep1	T1_j	"Ectocarpus-sp7_Ec32_MALE_H3_Rep1_T1_j"	30111605	28018768	93	21850054		1403532	4.66	2.02	-	-	-	-
Ectocarpus-sp7_male	Ec32	H3	rep2	T1_j	"Ectocarpus-sp7_Ec32_MALE_H3_Rep2_T1_j"	31981869	29856162	93.4	23437721		1440364	4.5	2.89				-
Ectocarpus-sp7_male	Ec32	H3	rep1	T1_m	"Ectocarpus-sp7_Ec32_MALE_H3_Rep1_T1_m"	35459484	35236553	99.4	26698140		2304944	6.5	1.98				-
Ectocarpus-sp7_male	Ec32	H3	rep2	T1_m	"Ectocarpus-sp7_Ec32_MALE_H3_Rep2_T1_m"	37225572	36979685	99.3	28094528		2413700	6.48	0.93				-

## Sheet: Table S5 - H3K79me TPM stats
Table S5 - Association between the presence of H3K79me2 marks and TPM quantiles (raw values from the GeneOverlap analysis).
TRUE/FALSE denotes presence/absence of H3K79me2 peak. TSS only = peak detected at the transcription start site (TSS). In case of the presence of sex, female data is used as default. In case of genes with transcript value measurement of 0 (TPM = 0), the TPM quantile is marked as 0. Genes with TPM > 0 are placed into quartiles of increasing value (1, 2, 3 and 4)
species	Ectocarpus (Esp7)			species	Ectocarpus (Esp7)			species	Scytosiphon promiscuss (Spro)			species	Scytosiphon promiscuss (Spro)			species	Undaria pinnatifida (Upin)			species	Undaria pinnatifida (Upin)			species	Desmarestia herbacea (Dher)			species	Desmarestia herbacea (Dher)			species	Desmarestia dudresnyai (Ddud)			species	Schizocladia ischiensis (Sisc)
K79 peak	gene body			K79 peak	gene body			K79 peak	gene body			K79 peak	gene body			K79 peak	gene body			K79 peak	gene body			K79 peak	gene body			K79 peak	gene body			K79 peak	gene body			K79 peak	gene body
sex	Female			sex	Male			sex	Female			sex	Male			sex	Female			sex	Male			sex	Female			sex	Male			sex	Hermaphrodite			sex	Unknown
data	p-value			data	p-value			data	p-value			data	p-value			data	p-value			data	p-value			data	p-value			data	p-value			data	p-value			data	p-value
TPM quantile	TRUE	FALSE		TPM quantile	TRUE	FALSE		TPM quantile	TRUE	FALSE		TPM quantile	TRUE	FALSE		TPM quantile	TRUE	FALSE		TPM quantile	TRUE	FALSE		TPM quantile	TRUE	FALSE		TPM quantile	TRUE	FALSE		TPM quantile	TRUE	FALSE		TPM quantile	TRUE	FALSE
4	0.875	0		4	1	0		4	1	4.19675e-305		4	1	0		4	1	0		4	1.83233e-13	8.85619e-163		4	2.40657e-122	1.83822e-69		4	3.20918e-60	8.53273e-124		4	4.45339e-49	9.42051e-49		4	0.0223404	2.0879e-34
3	8.32e-13	3.34e-255		3	3.54663e-07	1.40434e-286		3	0.109702	2.45373e-131		3	0.999997	6.52784e-186		3	6.28752e-42	1.71964e-91		3	4.17314e-70	1.04006e-67		3	2.52495e-128	2.66906e-65		3	8.61885e-92	8.28098e-88		3	6.49616e-29	3.09029e-72		3	3.61439e-17	4.09839e-10
2	1.97e-74	9.55e-128		2	9.23315e-80	2.60107e-123		2	5.80253e-116	0.00010529		2	8.62779e-77	5.80134e-13		2	2.78281e-152	3.80945e-14		2	3.89875e-98	5.10492e-46		2	3.28524e-92	6.9782e-95		2	2.04876e-59	6.44117e-125		2	2.9861e-50	2.76598e-46		2	1.36084e-11	4.82909e-15
1	8.7e-205	6.74e-38		1	3.24189e-283	5.10241e-16		1	2.92834e-152	0.326659		1	1.74743e-303	1		1	1.0305e-280	0.984681		1	1.51802e-54	4.62204e-84		1	7.3876e-24	4.03801e-205		1	1.91489e-86	4.75051e-93		1	2.18438e-48	4.09842e-48		1	0.160523	9.13123e-40
0	1.16e-06	0.0454		0	0.00539072	0.0443548		0	0.0178449	7.18751e-18		0	1.0121e-17	1.1783e-08		0	1.69976e-36	4.71498e-42		0	1	1.25816e-133		0	1	1.34551e-134		0	2.81832e-06	1.6843e-87		0	8.8942e-31	2.48529e-36		0	1	8.22456e-28
data	odds.ratio			data	odds.ratio			data	odds.ratio			data	odds.ratio			data	odds.ratio			data	odds.ratio			data	odds.ratio			data	odds.ratio			data	odds.ratio			data	odds.ratio
TPM quantile	TRUE	FALSE		TPM quantile	TRUE	FALSE		TPM quantile	TRUE	FALSE		TPM quantile	TRUE	FALSE		TPM quantile	TRUE	FALSE		TPM quantile	TRUE	FALSE		TPM quantile	TRUE	FALSE		TPM quantile	TRUE	FALSE		TPM quantile	TRUE	FALSE		TPM quantile	TRUE	FALSE
4	0.953634	4.72219		4	0.80235	5.59016		4	0.622773	3.82989		4	0.467713	4.99956		4	0.74034	4.62598		4	1.31645	2.62574		4	2.38397	1.87435		4	1.85589	2.35928		4	1.69446	1.68283		1	1.07824	1.54073
3	1.33039	3.45333		3	1.22435	3.74992		3	1.04611	2.3147		3	0.844491	2.80816		3	1.63385	2.08185		3	1.91788	1.83346		3	2.43386	1.83752		3	2.14504	2.05098		3	1.49064	1.89135		2	1.3566	1.23874
2	2.03181	2.33619		2	2.08135	2.29682		2	2.21312	1.13187		2	1.92548	1.27278		2	2.58993	1.31456		2	2.15864	1.6393		2	2.12741	2.09197		2	1.84817	2.36883		2	1.70327	1.65747		3	1.27739	1.31141
1	3.18064	1.55995		1	3.86759	1.31929		1	2.48282	1.01559		1	3.66085	0.695378		1	3.69861	0.923442		1	1.77585	1.97272		1	1.46085	3.01299		1	2.09731	2.09621		1	1.68645	1.67532		4	1.0384	1.59712
0	2.55728	1.39369		0	2.1582	1.64985		0	1.166	1.81079		0	1.59741	1.34769		0	1.73154	1.80617		0	0.597315	4.90408		0	0.680456	5.31362		0	1.29238	2.88988		0	1.60496	1.66842		5	0.479138	3.13861
species	Ectocarpus (Esp7)			species	Ectocarpus (Esp7)			species	Scytosiphon promiscuss (Spro)			species	Scytosiphon promiscuss (Spro)			species	Undaria pinnatifida (Upin)			species	Undaria pinnatifida (Upin)			species	Desmarestia herbacea (Dher)			species	Desmarestia herbacea (Dher)			species	Desmarestia dudresnyai (Ddud)			species	Schizocladia ischiensis (Sisc)
K79 peak	TSS only			K79 peak	TSS only			K79 peak	TSS only			K79 peak	TSS only			K79 peak	TSS only			K79 peak	TSS only			K79 peak	TSS only			K79 peak	TSS only			K79 peak	TSS only			K79 peak	TSS only
sex	Female			sex	Male			sex	Female			sex	Male			sex	Female			sex	Male			sex	Female			sex	Male			sex	Hermaphrodite			sex	Unknown
data	p-value			data	p-value			data	p-value			data	p-value			data	p-value			data	p-value			data	p-value			data	p-value			data	p-value			data	p-value
TPM quantile	TRUE	FALSE		TPM quantile	TRUE	FALSE		TPM quantile	TRUE	FALSE		TPM quantile	TRUE	FALSE		TPM quantile	TRUE	FALSE		TPM quantile	TRUE	FALSE		TPM quantile	TRUE	FALSE		TPM quantile	TRUE	FALSE		TPM quantile	TRUE	FALSE		TPM quantile	TRUE	FALSE
4	0.999999	0		4	1	0		4	1	0		4	1	0		4	1	0		4	0.994291	0		4	0.984209	0		4	1	0		4	1	0		4	1	5.38101e-178
3	0.0132633	0		3	0.999999	0		3	1	0		3	1	0		3	0.903538	2.46183e-295		3	0.782959	0		3	0.984335	0		3	1	0		3	0.999999	9.33792e-295		3	0.995313	7.71995e-135
2	1.7392e-20	8.67066e-279		2	4.20629e-09	0		2	2.87608e-06	1.24493e-178		2	3.0315e-05	1.93335e-160		2	7.60834e-37	8.33319e-136		2	3.17534e-09	0		2	4.33262e-05	0		2	0.0298329	0		2	0.506956	2.51928e-234		2	0.0247271	1.14543e-100
1	3.9752e-189	1.07942e-83		1	1.54048e-295	4.05155e-63		1	1.04655e-155	6.48014e-30		1	3.55576e-142	1.52727e-22		1	4.3352e-153	1.81805e-38		1	2.30598e-18	0		1	6.00144e-39	0		1	1.1813e-146	7.95718e-147		1	4.92203e-82	3.78346e-62		1	6.66028e-26	6.27599e-51
0	2.71754e-11	0.194918		0	5.0767e-06	0.189727		0	3.80754e-50	0.160565		0	6.73016e-118	0.99669		0	1.24196e-98	1.23232e-20		0	5.32557e-05	5.96347e-101		0	5.81837e-28	1.14255e-66		0	9.33429e-107	8.11093e-28		0	3.10125e-159	3.12423e-05		0	0.000154035	6.99385e-06
data	odds.ratio			data	odds.ratio			data	odds.ratio			data	odds.ratio			data	odds.ratio			data	odds.ratio			data	odds.ratio			data	odds.ratio			data	odds.ratio			data	odds.ratio
TPM quantile	TRUE	FALSE		TPM quantile	TRUE	FALSE		TPM quantile	TRUE	FALSE		TPM quantile	TRUE	FALSE		TPM quantile	TRUE	FALSE		TPM quantile	TRUE	FALSE		TPM quantile	TRUE	FALSE		TPM quantile	TRUE	FALSE		TPM quantile	TRUE	FALSE		TPM quantile	TRUE	FALSE
4	0.7682	7.90347		4	0.531401	13.5328		4	0.263266	16.3221		4	0.211521	17.77		4	0.372156	11.4177		4	0.744024	23.5759		4	0.802282	22.2559		4	0.470262	18.8516		4	0.527806	7.7954		4	0.456714	9.13094
3	1.12333	5.60879		3	0.734087	10.0654		3	0.462671	9.58054		3	0.391238	9.85811		3	0.938123	4.7537		3	0.919577	19.6269		3	0.802022	22.2638		3	0.525022	17.0092		3	0.760059	5.54678		3	0.788414	5.60939
2	1.57791	4.16779		2	1.38939	5.74534		2	1.31159	3.78528		2	1.25394	3.41616		2	1.78129	2.654		2	1.79834	11.4218		2	1.44382	13.5302		2	1.13968	8.44288		2	1.00025	4.31193		2	1.18884	3.97119
1	3.78623	2.04191		1	6.16713	1.86945		1	4.0799	1.58585		1	3.55482	1.477		1	3.12781	1.62574		1	2.31851	9.48276		1	2.95227	7.89518		1	4.3543	2.92641		1	2.48804	1.94145		1	2.30111	2.40107
0	4.08959	1.20197		0	4.43293	1.34423		0	3.92562	1.0853		0	4.76206	0.854316		0	2.93095	1.52197		0	1.85905	8.55355		0	3.8719	4.33717		0	5.03633	1.89183		0	3.91734	1.19278		0	1.97397	1.9567

## Sheet: Table S6 - Ectocarpus
Table S6 - Data table for Ectocarpus sp.7 genes.
Species	gene_id	gene_start	gene_end	seq_id	strand	TPM.Female	log2_TPM_plus_1.Female	TPM.Male	log2_TPM_plus_1.Male	peak_K79.Female	peak_K79.Male	quantiles.Female	quantiles.Male	bias	location	Emissions.Female	Emissions.Male	Signature.Female	Signature.Male	Signature in Gueno et al.	phylostratum	rank	taxonomic_representativeness
Ectocarpus-sp7	Ec-01_000020.2	6609	9901	chr_01	-	3.05402	2.01935	3.46623	2.15906	TRUE	TRUE	1st_quantile	1st_quantile	NA	autosome	E1,E7	E1,E7,E4	S10	S9		PX clade	6	100
Ectocarpus-sp7	Ec-01_000030.1	10597	12995	chr_01	-	3.26539	2.09268	3.833	2.27292	TRUE	TRUE	1st_quantile	1st_quantile	NA	autosome	E7	E7	S11	S11		Ectocarpus	14	100
Ectocarpus-sp7	Ec-01_000040.1	14769	15254	chr_01	-	0.224399	0.292074	0.772941	0.826145	TRUE	TRUE	no_expression	no_expression	NA	autosome	E7	E7	S11	S11		Ectocarpus	14	100
Ectocarpus-sp7	Ec-01_000050.1	19039	23079	chr_01	+	1.59724	1.37698	6.2562	2.85921	TRUE	TRUE	no_expression	2nd_quantile	Male-biased genes	autosome	E1	E1	S2	S2		Phaeo+Schizo	7	100
Ectocarpus-sp7	Ec-01_000060.1	24139	28460	chr_01	-	7.95203	3.16222	5.0203	2.58983	TRUE	TRUE	2nd_quantile	1st_quantile	NA	autosome	E7,E20,E5	E1,E10,E5	S16	S3		cellular organisms	1	100
Ectocarpus-sp7	Ec-01_000070.1	27709	45024	chr_01	+	27.4718	4.83146	27.7724	4.84661	FALSE	FALSE	3rd_quantile	3rd_quantile	NA	autosome	E5,E8,E2,E3	E10,E5,E8,E2,E3	S15	S15		cellular organisms	1	100
Ectocarpus-sp7	Ec-01_000080.1	45448	52940	chr_01	-	8.00141	3.17015	6.91792	2.98512	FALSE	FALSE	2nd_quantile	2nd_quantile	NA	autosome	E3,E10,E5	E3,E10,E5	S5	S5		Ochrophyta	5	100
Ectocarpus-sp7	Ec-01_000090.1	51895	59244	chr_01	+	18.3471	4.27405	22.489	4.55391	FALSE	FALSE	3rd_quantile	3rd_quantile	NA	autosome	E10,E5,E8,E2	E10,E5,E8,E2	S15	S15		cellular organisms	1	100
Ectocarpus-sp7	Ec-01_000100.1	59292	62744	chr_01	-	24.3091	4.66158	27.5581	4.83583	FALSE	FALSE	3rd_quantile	3rd_quantile	NA	autosome	E2,E8,E5	E2,E8,E5	S15	S15		cellular organisms	1	100
Ectocarpus-sp7	Ec-01_000110.1	61745	63921	chr_01	+	4.13295	2.35979	3.77607	2.25582	FALSE	FALSE	1st_quantile	1st_quantile	NA	autosome	E5,E8	E5,E8	S15	S15		Stramenopiles	4	100
Ectocarpus-sp7	Ec-01_000120.1	67381	78199	chr_01	+	12.0347	3.70429	12.1757	3.7198	FALSE	FALSE	2nd_quantile	2nd_quantile	NA	autosome	E2	E2	S11	S11		Stramenopiles	4	90
Ectocarpus-sp7	Ec-01_000130.1	81554	85239	chr_01	-	37.9382	5.28311	34.6367	5.15529	FALSE	FALSE	4th_quantile	4th_quantile	NA	autosome	E2,E5,E8	E2,E5,E8	S15	S15		cellular organisms	1	85
Ectocarpus-sp7	Ec-01_000140.1	85888	89863	chr_01	-	55.8124	5.82813	52.677	5.74623	FALSE	FALSE	4th_quantile	4th_quantile	NA	autosome	E2,E5,E8	E2,E5,E8	S15	S15		cellular organisms	1	100
Ectocarpus-sp7	Ec-01_000150.1	89821	94715	chr_01	+	2.32708	1.73426	2.68241	1.88065	FALSE	FALSE	1st_quantile	1st_quantile	NA	autosome	E8,E3	E8,E3	S11	S11		Ochrophyta	5	90
Ectocarpus-sp7	Ec-01_000160.1	96712	100105	chr_01	-	18.8261	4.30933	19.0026	4.32211	FALSE	FALSE	3rd_quantile	3rd_quantile	NA	autosome	E3,E2,E5	E3,E5	S15	S5		cellular organisms	1	100
Ectocarpus-sp7	Ec-01_000170.2	99205	109829	chr_01	+	5.70014	2.74419	6.39669	2.88688	FALSE	FALSE	1st_quantile	2nd_quantile	NA	autosome	E5,E8,E2,E3	E5,E8,E2	S15	S15		Ochrophyta	5	90
Ectocarpus-sp7	Ec-01_000180.1	116617	126312	chr_01	-	102.88	6.69878	112.659	6.82857	FALSE	FALSE	4th_quantile	4th_quantile	NA	autosome	E12,E2,E5	E12,E2,E5	S15	S15		cellular organisms	1	100
Ectocarpus-sp7	Ec-01_000190.1	125583	135078	chr_01	+	220.342	7.79013	151.379	7.25152	FALSE	FALSE	4th_quantile	4th_quantile	NA	autosome	E5,E8,E2,E3	E5,E8,E2	S15	S15		Ochrophyta	5	100
Ectocarpus-sp7	Ec-01_000200.1	136665	140725	chr_01	-	1.40055	1.26336	1.46956	1.30425	FALSE	FALSE	no_expression	no_expression	NA	autosome	E3,E5	E3,E5	S5	S5		cellular organisms	1	78
Ectocarpus-sp7	Ec-01_000210.1	139752	146810	chr_01	+	3.79769	2.26234	4.38512	2.42898	FALSE	FALSE	1st_quantile	1st_quantile	NA	autosome	E5,E8,E2	E5,E8,E2	S15	S15		Phaeophyceae	8	100
Ectocarpus-sp7	Ec-01_000220.1	146576	149485	chr_01	-	10.5933	3.53522	12.044	3.70532	FALSE	FALSE	2nd_quantile	2nd_quantile	NA	autosome	E2,E5	E2,E5	S15	S15		cellular organisms	1	100
Ectocarpus-sp7	Ec-01_000230.1	148453	160369	chr_01	+	32.041	5.04619	28.7668	4.89563	FALSE	FALSE	3rd_quantile	3rd_quantile	NA	autosome	E5,E8,E2,E3	E5,E8,E2,E3	S15	S15		cellular organisms	1	100
Ectocarpus-sp7	Ec-01_000240.1	162672	167656	chr_01	+	37.8967	5.28158	35.0805	5.17315	FALSE	FALSE	4th_quantile	4th_quantile	NA	autosome	E8,E2	E8,E2	S11	S11		cellular organisms	1	100
Ectocarpus-sp7	Ec-01_000250.1	167283	174797	chr_01	-	11.0721	3.5936	15.2557	4.02287	FALSE	FALSE	2nd_quantile	3rd_quantile	NA	autosome	E2,E5,E8	E2,E5,E8	S15	S15		PX clade	6	77
Ectocarpus-sp7	Ec-01_000260.1	174195	181425	chr_01	+	33.5352	5.11	32.9807	5.08664	FALSE	FALSE	4th_quantile	3rd_quantile	NA	autosome	E5,E8,E2	E5,E8,E2	S15	S15		Eukaryota	2	84
Ectocarpus-sp7	Ec-01_000270.1	182218	187928	chr_01	-	14.7324	3.97567	14.7067	3.9733	TRUE	FALSE	3rd_quantile	3rd_quantile	NA	autosome	E2,E10,E24	E2,E5	S16	S15		Eukaryota	2	84
Ectocarpus-sp7	Ec-01_000280.1	189557	198717	chr_01	-	7.6703	3.11608	9.30701	3.36555	FALSE	FALSE	2nd_quantile	2nd_quantile	NA	autosome	E0,E8,E3,E5	E0,E3,E2,E5	S15	S15		Phaeo+Schizo	7	100
Ectocarpus-sp7	Ec-01_000290.1	197646	201490	chr_01	+	36.2035	5.21737	41.508	5.40966	FALSE	FALSE	4th_quantile	4th_quantile	NA	autosome	E5,E8,E2	E5,E8,E3	S15	S15		cellular organisms	1	100
Ectocarpus-sp7	Ec-01_000300.1	201261	211070	chr_01	-	2.2586	1.70425	3.12206	2.04336	FALSE	FALSE	1st_quantile	1st_quantile	NA	autosome	E2,E3,E5,E8	E3,E2,E8,E5	S15	S15		cellular organisms	1	92
Ectocarpus-sp7	Ec-01_000310.1	210054	217471	chr_01	+	5.93465	2.79382	7.62819	3.10906	FALSE	FALSE	2nd_quantile	2nd_quantile	NA	autosome	E5,E8,E2,E3	E5,E8,E2,E3	S15	S15		PX clade	6	100
Ectocarpus-sp7	Ec-01_000320.1	218441	229594	chr_01	+	14.2209	3.92798	19.6741	4.36975	FALSE	FALSE	3rd_quantile	3rd_quantile	NA	autosome	E3,E5,E8,E2	E3,E5,E8,E2	S15	S15		cellular organisms	1	100
Ectocarpus-sp7	Ec-01_000330.1	229580	245604	chr_01	-	14.4749	3.95186	14.0492	3.91161	FALSE	FALSE	3rd_quantile	3rd_quantile	NA	autosome	E2,E8,E5	E2,E9,E8,E5	S15	S15		cellular organisms	1	100
Ectocarpus-sp7	Ec-01_000340.1	244531	266858	chr_01	+	40.2346	5.36578	40.1046	5.36123	FALSE	FALSE	4th_quantile	4th_quantile	NA	autosome	E5,E8,E2,E3	E5,E8,E2	S15	S15		cellular organisms	1	100
Ectocarpus-sp7	Ec-01_000360.1	268157	274111	chr_01	-	19.5055	4.35794	17.0895	4.17708	FALSE	FALSE	3rd_quantile	3rd_quantile	NA	autosome	E3,E2,E8,E5	E2,E8,E5	S15	S15		cellular organisms	1	100
Ectocarpus-sp7	Ec-01_000370.1	273218	280741	chr_01	+	8.20965	3.20315	10.589	3.53468	FALSE	FALSE	2nd_quantile	2nd_quantile	NA	autosome	E5,E8,E2	E5,E8,E2,E9	S15	S15		Eukaryota	2	92
Ectocarpus-sp7	Ec-01_000380.1	283820	286902	chr_01	-	7.79247	3.13627	8.8113	3.29444	FALSE	FALSE	2nd_quantile	2nd_quantile	NA	autosome	E2,E8,E5,E17,E26	E2,E8,E5	S16	S15		Phaeophyceae	8	100
Ectocarpus-sp7	Ec-01_000390.1	301088	308711	chr_01	-	7.48534	3.08497	6.9636	2.99342	FALSE	FALSE	2nd_quantile	2nd_quantile	NA	autosome	E10,E3,E5	E8,E2,E5	S5	S15		cellular organisms	1	92
Ectocarpus-sp7	Ec-01_000400.1	307666	314748	chr_01	+	188.527	7.56626	151.796	7.25546	FALSE	FALSE	4th_quantile	4th_quantile	NA	autosome	E5,E8,E2,E3	E5,E8,E2	S15	S15		Eukaryota	2	84
Ectocarpus-sp7	Ec-01_000420.1	316344	323858	chr_01	+	14.564	3.96014	10.4415	3.5162	FALSE	FALSE	3rd_quantile	2nd_quantile	NA	autosome	E10,E3	E10,E3	S5	S5		cellular organisms	1	100
Ectocarpus-sp7	Ec-01_000430.1	323895	331833	chr_01	+	182.65	7.52081	130.904	7.04335	FALSE	FALSE	4th_quantile	4th_quantile	NA	autosome	E3,E5,E8,E2	E3,E5,E8,E2	S15	S15		cellular organisms	1	92
Ectocarpus-sp7	Ec-01_000440.1	332926	337483	chr_01	-	5.28965	2.65298	5.5282	2.70669	FALSE	FALSE	1st_quantile	1st_quantile	NA	autosome	E2	E2,E8	S11	S11		Stramenopiles	4	90
Ectocarpus-sp7	Ec-01_000450.1	338189	348729	chr_01	+	119.281	6.91026	154.05	7.27659	FALSE	FALSE	4th_quantile	4th_quantile	NA	autosome	E8,E5,E2,E3	E8,E5,E2	S15	S15		Ochrophyta	5	80
Ectocarpus-sp7	Ec-01_000460.1	348988	359135	chr_01	-	42.7866	5.45242	37.8192	5.2787	TRUE	TRUE	4th_quantile	4th_quantile	NA	autosome	E3,E2,E8,E5,E20	E2,E8,E5,E12	S16	S15		Stramenopiles	4	90
Ectocarpus-sp7	Ec-01_000470.1	361735	372275	chr_01	-	6.39317	2.88619	8.03209	3.17506	TRUE	TRUE	2nd_quantile	2nd_quantile	NA	autosome	E7,E5,E8	E1,E7,E5,E8	S15	S14		FDI clade	9	83
Ectocarpus-sp7	Ec-01_000580.1	373576	378725	chr_01	-	2126.5	11.0549	1807.43	10.8205	FALSE	FALSE	4th_quantile	4th_quantile	NA	autosome	E2,E8,E5	E2,E8,E5	S15	S15		cellular organisms	1	100
Ectocarpus-sp7	Ec-01_000570.1	377649	383004	chr_01	+	11.9289	3.69253	20.6778	4.43815	FALSE	FALSE	2nd_quantile	3rd_quantile	NA	autosome	E5,E8,E2	E5,E8,E2	S15	S15		cellular organisms	1	100
Ectocarpus-sp7	Ec-01_000560.1	383263	390594	chr_01	+	8.09636	3.18529	9.32372	3.36789	FALSE	FALSE	2nd_quantile	2nd_quantile	NA	autosome	E5,E8,E2,E3	E5,E8,E2	S15	S15		Phaeo+Schizo	7	100
Ectocarpus-sp7	Ec-01_000540.1	392627	413391	chr_01	-	3.98662	2.31806	6.16427	2.84082	FALSE	FALSE	1st_quantile	2nd_quantile	NA	autosome	E2,E5	E2,E9,E5	S15	S15		cellular organisms	1	100
Ectocarpus-sp7	Ec-01_000530.1	412340	415466	chr_01	+	5.56537	2.71488	7.39591	3.06969	FALSE	FALSE	1st_quantile	2nd_quantile	NA	autosome	E5,E8,E2	E5,E8,E2	S15	S15		Eukaryota	2	53
Ectocarpus-sp7	Ec-01_000520.1	415541	418189	chr_01	-	54.0933	5.7838	60.7802	5.94907	FALSE	FALSE	4th_quantile	4th_quantile	NA	autosome	E2,E5	E2,E5	S15	S15		cellular organisms	1	100
Ectocarpus-sp7	Ec-01_000510.2	417075	419871	chr_01	+	541.476	9.08342	810.895	9.66515	FALSE	FALSE	4th_quantile	4th_quantile	NA	autosome	E5,E8,E2	E5,E8,E2	S15	S15		Ectocarpus sp. 7	15	100
Ectocarpus-sp7	Ec-01_000500.1	420516	425513	chr_01	-	3.53755	2.18191	5.13324	2.61665	FALSE	FALSE	1st_quantile	1st_quantile	NA	autosome	E2,E5	E2,E5	S15	S15		cellular organisms	1	100
Ectocarpus-sp7	Ec-01_000490.1	424619	429549	chr_01	+	6.59641	2.92532	8.58383	3.2606	FALSE	FALSE	2nd_quantile	2nd_quantile	NA	autosome	E5,E8,E2,E3	E5,E8,E2,E12	S15	S15		cellular organisms	1	100
Ectocarpus-sp7	Ec-01_000480.1	432160	435834	chr_01	+	3.11018	2.0392	3.18287	2.06449	FALSE	FALSE	1st_quantile	1st_quantile	NA	autosome	E2,E0	E2,E9	S11	S11		ALE clade	11	75
Ectocarpus-sp7	Ec-00_011250.1	438716	442449	chr_01	+	20.0821	4.39794	20.3434	4.41572	FALSE	FALSE	3rd_quantile	3rd_quantile	NA	autosome	E2,E0	E2,E9	S11	S11		FDI clade	9	100
Ectocarpus-sp7	Ec-00_011260.2	442515	447530	chr_01	-	17.8186	4.23409	19.4618	4.35486	FALSE	FALSE	3rd_quantile	3rd_quantile	NA	autosome	E2,E3	E2	S11	S11		Ectocarpus sp. 7	15	100
Ectocarpus-sp7	Ec-00_000350.1	451234	452933	chr_01	-	9.2541	3.35813	13.9704	3.90404	FALSE	FALSE	2nd_quantile	3rd_quantile	NA	autosome	E2	E2	S11	S11		PX clade	6	88
Ectocarpus-sp7	Ec-01_000600.1	453934	461060	chr_01	-	4.41497	2.43695	5.31483	2.65874	FALSE	FALSE	1st_quantile	1st_quantile	NA	autosome	E2,E8,E5	E2,E8,E5	S15	S15		cellular organisms	1	100
Ectocarpus-sp7	Ec-01_000620.1	459633	464950	chr_01	+	16.4329	4.12374	16.9233	4.16376	FALSE	FALSE	3rd_quantile	3rd_quantile	NA	autosome	E5,E8,E2	E5,E8,E2,E9,E3	S15	S15		cellular organisms	1	92
Ectocarpus-sp7	Ec-01_000630.1	467798	480193	chr_01	-	7.56785	3.09893	9.46652	3.38771	FALSE	FALSE	2nd_quantile	2nd_quantile	NA	autosome	E3,E2,E8,E5	E3,E9,E2,E0,E5	S15	S15		Eukaryota	2	100
Ectocarpus-sp7	Ec-01_000640.1	479286	491216	chr_01	+	4.82183	2.54147	5.04904	2.59671	FALSE	FALSE	1st_quantile	1st_quantile	NA	autosome	E5,E8,E2	E5,E8,E2,E3	S15	S15		cellular organisms	1	100
Ectocarpus-sp7	Ec-01_000650.1	491004	505695	chr_01	-	5.76459	2.758	4.66711	2.50261	FALSE	FALSE	1st_quantile	1st_quantile	NA	autosome	E2,E3,E5,E8	E3,E2,E10,E8	S15	S15		cellular organisms	1	100
Ectocarpus-sp7	Ec-01_000660.1	508942	523342	chr_01	-	94.3256	6.57479	116.337	6.87451	FALSE	FALSE	4th_quantile	4th_quantile	NA	autosome	E2,E5,E8,E3	E2,E5,E8	S15	S15		cellular organisms	1	100
Ectocarpus-sp7	Ec-01_000670.1	523609	527166	chr_01	-	30.1494	4.96113	33.3016	5.10021	FALSE	FALSE	3rd_quantile	3rd_quantile	NA	autosome	E2	E2	S11	S11		Eukaryota	2	92
Ectocarpus-sp7	Ec-01_000680.2	527031	533813	chr_01	-	15.2251	4.02016	16.3772	4.11913	FALSE	FALSE	3rd_quantile	3rd_quantile	NA	autosome	E2,E9,E8,E5,E3	E2,E8,E5	S15	S15		cellular organisms	1	92
Ectocarpus-sp7	Ec-01_000690.1	532089	535099	chr_01	+	16.3017	4.11284	8.7585	3.28666	FALSE	FALSE	3rd_quantile	2nd_quantile	Female-biased genes	autosome	E5,E8,E3	E5,E8,E2	S15	S15		cellular organisms	1	100
Ectocarpus-sp7	Ec-01_000700.1	536245	540258	chr_01	-	8.98991	3.32047	10.3786	3.50825	FALSE	FALSE	2nd_quantile	2nd_quantile	NA	autosome	E3,E5	E2,E5	S5	S15		cellular organisms	1	85
Ectocarpus-sp7	Ec-01_000710.1	539179	548891	chr_01	+	7.71748	3.12391	11.6576	3.66193	FALSE	FALSE	2nd_quantile	2nd_quantile	NA	autosome	E5,E8,E2,E12	E5,E8,E2,E12	S15	S15		Eukaryota	2	92
Ectocarpus-sp7	Ec-01_000720.1	549870	556767	chr_01	+	1.777	1.47353	1.78339	1.47684	FALSE	FALSE	no_expression	no_expression	NA	autosome	E12,E10,E3	E12,E10,E3	S5	S5		PX clade	6	88
Ectocarpus-sp7	Ec-01_000730.2	557243	559772	chr_01	-	22.569	4.55882	24.1579	4.65294	FALSE	FALSE	3rd_quantile	3rd_quantile	NA	autosome	E3,E2	E3,E9,E2	S11	S11		Ectocarpus sp. 7	15	100
Ectocarpus-sp7	Ec-01_000740.1	559300	562852	chr_01	-	3.23806	2.0834	4.32156	2.41185	FALSE	FALSE	1st_quantile	1st_quantile	NA	autosome	E2,E9,E5	E2,E5	S15	S15		cellular organisms	1	100
Ectocarpus-sp7	Ec-01_000750.1	565409	575798	chr_01	-	21.3427	4.48173	23.3876	4.60808	FALSE	FALSE	3rd_quantile	3rd_quantile	NA	autosome	E2,E8,E5	E2,E9,E8,E5	S15	S15		cellular organisms	1	100
Ectocarpus-sp7	Ec-01_000760.1	575339	584810	chr_01	+	15.7356	4.06485	18.1724	4.26096	FALSE	FALSE	3rd_quantile	3rd_quantile	NA	autosome	E5,E8,E2,E3,E12	E5,E8,E2,E12	S15	S15		cellular organisms	1	100
Ectocarpus-sp7	Ec-01_000770.1	586031	589776	chr_01	+	2.68045	1.87988	3.23467	2.08225	FALSE	FALSE	1st_quantile	1st_quantile	NA	autosome	E8,E2,E3	E8,E2	S11	S11		Eukaryota	2	92
Ectocarpus-sp7	Ec-01_000780.1	590342	604521	chr_01	+	8.593	3.26198	10.2333	3.48971	FALSE	FALSE	2nd_quantile	2nd_quantile	NA	autosome	E2,E3	E2,E0	S11	S11		cellular organisms	1	100
Ectocarpus-sp7	Ec-01_000790.1	602490	613165	chr_01	-	12.5849	3.76393	14.0147	3.9083	FALSE	FALSE	2nd_quantile	3rd_quantile	NA	autosome	E3,E2,E8,E5,E12	E2,E9,E8,E5,E3	S15	S15		cellular organisms	1	100
Ectocarpus-sp7	Ec-01_000800.1	615454	616368	chr_01	-	113.919	6.84447	97.3135	6.61932	FALSE	FALSE	4th_quantile	4th_quantile	NA	autosome	E5	E5	S5	S5		cellular organisms	1	92
Ectocarpus-sp7	Ec-01_000810.1	615806	621939	chr_01	+	11.599	3.65524	18.9745	4.32009	FALSE	FALSE	2nd_quantile	3rd_quantile	NA	autosome	E5,E8,E2	E5,E8,E2	S15	S15		Eukaryota	2	84
Ectocarpus-sp7	Ec-01_000820.1	622576	627513	chr_01	-	3.9662	2.31214	5.91324	2.78936	FALSE	FALSE	1st_quantile	1st_quantile	NA	autosome	E2,E5	E2,E5	S15	S15		cellular organisms	1	100
Ectocarpus-sp7	Ec-01_000830.1	626474	633520	chr_01	+	270.533	8.08498	258.829	8.02142	FALSE	FALSE	4th_quantile	4th_quantile	NA	autosome	E5,E8,E2,E3	E5,E8,E2,E9,E3	S15	S15		Eukaryota	2	84
Ectocarpus-sp7	Ec-01_000840.1	635532	645062	chr_01	-	20.0772	4.39761	24.7955	4.68905	FALSE	FALSE	3rd_quantile	3rd_quantile	NA	autosome	E3,E2	E2,E9	S11	S11		cellular organisms	1	100
Ectocarpus-sp7	Ec-01_000850.1	646734	655403	chr_01	+	34.0114	5.12975	39.7971	5.35039	FALSE	FALSE	4th_quantile	4th_quantile	NA	autosome	E5,E8,E2	E5,E8,E2,E9	S15	S15		cellular organisms	1	100
Ectocarpus-sp7	Ec-01_000860.1	656459	663397	chr_01	-	10.8444	3.56613	13.5082	3.8588	FALSE	FALSE	2nd_quantile	3rd_quantile	NA	autosome	E2,E8,E5	E2,E8,E5	S15	S15		PX clade	6	100
Ectocarpus-sp7	Ec-01_000870.1	662363	671751	chr_01	+	28.7786	4.89621	27.9613	4.85606	FALSE	FALSE	3rd_quantile	3rd_quantile	NA	autosome	E5,E8,E2,E3	E5,E8,E2	S15	S15		Phaeophyceae	8	100
Ectocarpus-sp7	Ec-01_000890.1	673664	678492	chr_01	-	66.811	6.08345	83.4046	6.39925	FALSE	FALSE	4th_quantile	4th_quantile	NA	autosome	E3,E2,E8,E5,E10	E2,E8,E5,E10	S15	S15		PX clade	6	100
Ectocarpus-sp7	Ec-01_000900.1	677645	694241	chr_01	+	7.3461	3.0611	0.958696	0.969893	FALSE	TRUE	2nd_quantile	no_expression	Female-biased genes	autosome	E5,E10,E3,E2	E5,E10,E1,E4	S15	S7		cellular organisms	1	78
Ectocarpus-sp7	Ec-01_000930.1	745871	759063	chr_01	-	7.17222	3.03073	9.19771	3.35017	FALSE	FALSE	2nd_quantile	2nd_quantile	NA	autosome	E0,E20,E16,E8,E2,E23	E0,E7	S13	S11		Eukaryota	2	76
Ectocarpus-sp7	Ec-01_000910.1	764653	774193	chr_01	-	0.223802	0.291371	0.108371	0.148442	FALSE	TRUE	no_expression	no_expression	NA	autosome	E0,E23,E3,E9,E6	E0,E1,E4	S13	S4		cellular organisms	1	78
Ectocarpus-sp7	Ec-00_009650.1	815305	823630	chr_01	-	0.30614	0.38531	0.144725	0.195001	FALSE	TRUE	no_expression	no_expression	NA	autosome	E3,E12,E0,E10,E20	E1,E0,E11,E20	S8	S4		cellular organisms	1	78
Ectocarpus-sp7	Ec-00_010210.1	864596	873324	chr_01	-	1.02889	1.02069	1.00978	1.00704	FALSE	TRUE	no_expression	no_expression	NA	autosome	E12,E3,E0	E1,E4,E6,E0	S5	S4		cellular organisms	1	78
Ectocarpus-sp7	Ec-00_009710.1	906772	915623	chr_01	-	0.2804	0.356595	0.117353	0.160086	TRUE	TRUE	no_expression	no_expression	NA	autosome	E1,E0,E20	E1,E0,E23	S4	S4		cellular organisms	1	78
Ectocarpus-sp7	Ec-01_000920.1	932679	935139	chr_01	-	7.28019	3.04966	4.97343	2.57856	FALSE	TRUE	2nd_quantile	1st_quantile	NA	autosome	E23,E0	E23,E0	S6	S6		Sar	3	83
Ectocarpus-sp7	Ec-01_000940.1	951843	954079	chr_01	+	0.0555925	0.078053	0.418088	0.503948	FALSE	FALSE	no_expression	no_expression	NA	autosome	E12,E0	E12,E0,E3	S5	S5		Ectocarpus	14	100
Ectocarpus-sp7	Ec-01_000950.1	955483	956703	chr_01	+	0.066317	0.0926364	0.53852	0.621543	FALSE	FALSE	no_expression	no_expression	NA	autosome	E3	E3	S1	S1		Ectocarpales	12	66
Ectocarpus-sp7	Ec-01_000960.1	960144	967660	chr_01	-	8.70092	3.27812	8.22636	3.20576	FALSE	FALSE	2nd_quantile	2nd_quantile	NA	autosome	E3,E2,E5,E8	E3,E9,E2,E5,E8	S15	S15		cellular organisms	1	100
Ectocarpus-sp7	Ec-01_000970.1	966626	977651	chr_01	+	7.63038	3.10942	8.65848	3.2718	TRUE	TRUE	2nd_quantile	2nd_quantile	NA	autosome	E5,E8,E7,E0,E1	E5,E8,E7,E4,E0,E1	S14	S12		Ochrophyta	5	100
Ectocarpus-sp7	Ec-01_000980.1	978978	982787	chr_01	+	19.31	4.34412	26.9625	4.80542	FALSE	FALSE	3rd_quantile	3rd_quantile	NA	autosome	E20,E5,E8,E2	E4,E5,E8,E2	S16	S16		cellular organisms	1	100
Ectocarpus-sp7	Ec-01_000990.1	984986	987643	chr_01	-	2.15683	1.65848	3.19277	2.0679	FALSE	FALSE	1st_quantile	1st_quantile	NA	autosome	E2,E10	E2,E5,E8	S15	S15		Eukaryota	2	76
Ectocarpus-sp7	Ec-01_001000.1	986573	991862	chr_01	+	7.04445	3.00799	9.2169	3.35289	FALSE	FALSE	2nd_quantile	2nd_quantile	NA	autosome	E10,E8,E2	E5,E8,E2	S15	S15		Eukaryota	2	69
Ectocarpus-sp7	Ec-01_001010.1	991251	999000	chr_01	-	5.28404	2.65169	10.7825	3.55858	FALSE	FALSE	1st_quantile	2nd_quantile	NA	autosome	E2,E8,E5	E2,E9,E8,E5	S15	S15		cellular organisms	1	92
Ectocarpus-sp7	Ec-01_001020.1	997701	1001187	chr_01	+	2.24917	1.70007	3.08518	2.0304	FALSE	FALSE	1st_quantile	1st_quantile	NA	autosome	E5,E8,E2	E5,E8,E2	S15	S15		Eukaryota	2	76
Ectocarpus-sp7	Ec-01_001030.1	1001698	1004070	chr_01	-	4.57278	2.4784	4.18025	2.37302	FALSE	FALSE	1st_quantile	1st_quantile	NA	autosome	E3,E10	E2,E9,E5	S5	S15		FDI clade	9	83
Ectocarpus-sp7	Ec-01_001040.1	1004584	1012025	chr_01	+	10.117	3.4747	13.2383	3.83171	FALSE	FALSE	2nd_quantile	2nd_quantile	NA	autosome	E5,E8,E2	E5,E8,E2	S15	S15		cellular organisms	1	100
Ectocarpus-sp7	Ec-01_001050.1	1012745	1013506	chr_01	+	45.8572	5.5502	67.7975	6.10428	FALSE	FALSE	4th_quantile	4th_quantile	NA	autosome	E2,E3	E2,E9,E3	S11	S11		Ectocarpus	14	100
Ectocarpus-sp7	Ec-01_001060.2	1017558	1025276	chr_01	-	5.32245	2.66048	5.07239	2.60226	FALSE	FALSE	1st_quantile	1st_quantile	NA	autosome	E2,E5,E8	E2,E8,E5	S15	S15		Eukaryota	2	100
Ectocarpus-sp7	Ec-01_001070.1	1023900	1030148	chr_01	+	16.9419	4.16526	15.8772	4.077	FALSE	FALSE	3rd_quantile	3rd_quantile	NA	autosome	E5,E8,E2	E5,E8,E2	S15	S15		cellular organisms	1	100
Ectocarpus-sp7	Ec-01_001080.1	1030703	1035600	chr_01	-	5.77695	2.76064	8.21692	3.20429	FALSE	FALSE	1st_quantile	2nd_quantile	NA	autosome	E2	E2	S11	S11		cellular organisms	1	100
Ectocarpus-sp7	Ec-01_001090.1	1037803	1044328	chr_01	-	14.804	3.98222	21.5152	4.49283	FALSE	FALSE	3rd_quantile	3rd_quantile	NA	autosome	E2,E8,E5,E12	E2,E5,E12	S15	S15		cellular organisms	1	100
Ectocarpus-sp7	Ec-01_001100.1	1045496	1049639	chr_01	-	42.9604	5.45813	42.9892	5.45908	FALSE	FALSE	4th_quantile	4th_quantile	NA	autosome	E2,E8,E5	E2,E8,E5	S15	S15		Phaeophyceae	8	100
Ectocarpus-sp7	Ec-01_001110.1	1048774	1053517	chr_01	+	9.11394	3.33827	8.72549	3.28177	FALSE	FALSE	2nd_quantile	2nd_quantile	NA	autosome	E5,E8,E2	E5,E8,E2,E3	S15	S15		cellular organisms	1	100
Ectocarpus-sp7	Ec-01_001120.1	1054568	1059730	chr_01	+	8.25905	3.21086	9.95958	3.45412	FALSE	FALSE	2nd_quantile	2nd_quantile	NA	autosome	E12,E5,E8,E2	E3,E5,E8,E2	S15	S15		cellular organisms	1	100
Ectocarpus-sp7	Ec-01_001140.2	1063191	1068798	chr_01	+	7.60863	3.10578	8.24731	3.20903	FALSE	FALSE	2nd_quantile	2nd_quantile	NA	autosome	E5,E8,E2	E5,E8,E2	S15	S15		Phaeo+Schizo	7	87
Ectocarpus-sp7	Ec-01_001150.1	1074309	1076632	chr_01	-	2.74518	1.90503	1.73719	1.4527	FALSE	FALSE	1st_quantile	no_expression	NA	autosome	E3,E5	E3,E9,E5	S5	S15		Eukaryota	2	92
Ectocarpus-sp7	Ec-01_001160.1	1075620	1081734	chr_01	+	9.91623	3.4484	12.2997	3.73332	FALSE	FALSE	2nd_quantile	2nd_quantile	NA	autosome	E5,E8,E2	E5,E8,E2	S15	S15		cellular organisms	1	100
Ectocarpus-sp7	Ec-01_001170.1	1083921	1088110	chr_01	+	1.8277	1.49963	2.47062	1.79519	FALSE	FALSE	no_expression	1st_quantile	NA	autosome	E12,E5,E8,E2	E12,E5,E8,E2	S15	S15		PX clade	6	88
Ectocarpus-sp7	Ec-01_001180.1	1089396	1097411	chr_01	-	12.084	3.70973	12.6451	3.77031	FALSE	FALSE	2nd_quantile	2nd_quantile	NA	autosome	E2,E0,E5	E2,E0,E5	S15	S15		Eukaryota	2	100
Ectocarpus-sp7	Ec-01_001190.1	1096455	1100634	chr_01	+	5.57036	2.71597	6.82777	2.9686	FALSE	FALSE	1st_quantile	2nd_quantile	NA	autosome	E5,E8,E2	E5,E8,E2	S15	S15		Eukaryota	2	69
Ectocarpus-sp7	Ec-05_006010.1	1102261	1110149	chr_01	-	16.1041	4.09627	17.2234	4.18772	FALSE	TRUE	3rd_quantile	3rd_quantile	NA	autosome	E0,E2,E8,E26	E0,E2,E26	S13	S13		cellular organisms	1	85
Ectocarpus-sp7	Ec-01_009260.1	1110236	1111707	chr_01	-	2.33213	1.73644	1.76221	1.46582	FALSE	FALSE	1st_quantile	no_expression	NA	autosome	E3,E2,E0	E3,E0	S11	S1		Fucophycidae	10	100
Ectocarpus-sp7	Ec-01_001210.1	1119871	1126513	chr_01	+	187.356	7.55732	227.652	7.83701	FALSE	FALSE	4th_quantile	4th_quantile	NA	autosome	E10,E5,E8,E2	E5,E8,E9,E2	S15	S15		cellular organisms	1	100
Ectocarpus-sp7	Ec-01_001220.1	1128226	1142430	chr_01	-	3.60437	2.203	4.31	2.40871	FALSE	FALSE	1st_quantile	1st_quantile	NA	autosome	E2,E18,E25,E5	E9,E2,E8,E5	S16	S15		Eukaryota	2	84
Ectocarpus-sp7	Ec-01_001230.1	1141608	1154059	chr_01	+	10.9114	3.57427	16.4702	4.12683	FALSE	FALSE	2nd_quantile	3rd_quantile	NA	autosome	E5,E8,E2	E5,E8,E2	S15	S15		cellular organisms	1	100
Ectocarpus-sp7	Ec-01_001240.1	1155617	1166611	chr_01	+	16.9591	4.16665	22.7632	4.57066	FALSE	FALSE	3rd_quantile	3rd_quantile	NA	autosome	E10,E8,E2,E0,E3	E10,E5,E8,E2,E0,E12	S15	S15		Eukaryota	2	61
Ectocarpus-sp7	Ec-01_001250.3	1168123	1186324	chr_01	+	4.42946	2.44081	5.24949	2.64374	FALSE	FALSE	1st_quantile	1st_quantile	NA	autosome	E10,E8,E2,E3	E12,E5,E8,E2,E9	S15	S15		PX clade	6	100
Ectocarpus-sp7	Ec-01_001260.1	1184087	1191248	chr_01	-	8.81558	3.29507	9.28272	3.36215	FALSE	FALSE	2nd_quantile	2nd_quantile	NA	autosome	E3,E2,E8,E5	E2,E8,E5	S15	S15		PX clade	6	77
Ectocarpus-sp7	Ec-01_001270.1	1189925	1198600	chr_01	+	2.26611	1.70757	2.42193	1.77481	FALSE	FALSE	1st_quantile	1st_quantile	NA	autosome	E5,E8,E2,E3	E5,E8,E2,E9	S15	S15		cellular organisms	1	100
Ectocarpus-sp7	Ec-01_001290.1	1200885	1228216	chr_01	+	0.512183	0.596633	0.623852	0.69942	TRUE	TRUE	no_expression	no_expression	NA	autosome	E10,E12,E1,E7,E0,E26	E10,E12,E1,E4,E7,E0,E16,E26	S12	S12		cellular organisms	1	100
Ectocarpus-sp7	Ec-01_001300.1	1232195	1243306	chr_01	+	0.399693	0.48511	1.96102	1.56609	FALSE	FALSE	no_expression	no_expression	Male-biased genes	autosome	E0,E26,E8	E0	S13	S1		PX clade	6	77
Ectocarpus-sp7	Ec-01_001310.1	1244879	1249831	chr_01	-	0.475108	0.560821	0.851014	0.888316	TRUE	TRUE	no_expression	no_expression	NA	autosome	E8,E0,E1	E0,E8,E1	S10	S10		Eukaryota	2	69
Ectocarpus-sp7	Ec-01_001320.1	1249177	1251336	chr_01	+	2.28551	1.71612	1.69424	1.42988	TRUE	TRUE	1st_quantile	no_expression	NA	autosome	E0,E1	E0,E1	S2	S2		Ochrophyta	5	100
Ectocarpus-sp7	Ec-01_001330.1	1259331	1260347	chr_01	-	105.226	6.73099	124.059	6.96647	TRUE	TRUE	4th_quantile	4th_quantile	NA	autosome	E1,E7	E7	S10	S11		Ectocarpus sp. 7	15	100
Ectocarpus-sp7	Ec-01_001340.1	1260309	1267503	chr_01	-	14.6308	3.96632	18.4631	4.28267	TRUE	TRUE	3rd_quantile	3rd_quantile	NA	autosome	E7,E4,E5	E7,E8,E5	S16	S15		cellular organisms	1	100
Ectocarpus-sp7	Ec-01_001350.1	1266718	1273368	chr_01	+	772.808	9.59583	510.771	8.99936	FALSE	FALSE	4th_quantile	4th_quantile	NA	autosome	E5,E8,E2	E5,E8,E2	S15	S15		cellular organisms	1	100
Ectocarpus-sp7	Ec-01_001360.1	1274153	1274919	chr_01	-	33.0407	5.08919	36.6567	5.23484	FALSE	FALSE	4th_quantile	4th_quantile	NA	autosome	E2	E2	S11	S11		Ectocarpus	14	100
Ectocarpus-sp7	Ec-01_001370.1	1274692	1287116	chr_01	-	38.768	5.31354	38.3187	5.29714	FALSE	FALSE	4th_quantile	4th_quantile	NA	autosome	E2,E5	E2,E9,E8,E5	S15	S15		Eukaryota	2	84
Ectocarpus-sp7	Ec-01_001410.1	1286287	1292448	chr_01	+	9.76315	3.42803	15.4533	4.04031	FALSE	FALSE	2nd_quantile	3rd_quantile	NA	autosome	E5,E8,E2	E5,E8,E2	S15	S15		cellular organisms	1	100
Ectocarpus-sp7	Ec-01_001420.1	1294349	1299465	chr_01	+	0.62785	0.702968	0.753868	0.81054	TRUE	TRUE	no_expression	no_expression	NA	autosome	E10,E1,E11,E20,E7	E10,E1	S12	S3		cellular organisms	1	100
Ectocarpus-sp7	Ec-01_001430.1	1307435	1314786	chr_01	+	2.47304	1.7962	2.8208	1.93387	TRUE	TRUE	1st_quantile	1st_quantile	NA	autosome	E7,E4,E1	E7	S9	S11		Ochrophyta	5	100
Ectocarpus-sp7	Ec-01_001440.1	1316961	1320730	chr_01	-	16.8735	4.15975	22.8576	4.57638	TRUE	TRUE	3rd_quantile	3rd_quantile	NA	autosome	E1,E7,E4,E5	E7,E5	S12	S15		PX clade	6	88
Ectocarpus-sp7	Ec-01_001450.2	1319655	1325467	chr_01	+	443.052	8.79459	237.619	7.89856	FALSE	FALSE	4th_quantile	4th_quantile	Female-biased genes	autosome	E5,E8,E2	E5,E8,E2	S15	S15		cellular organisms	1	100
Ectocarpus-sp7	Ec-01_001460.1	1328421	1349932	chr_01	-	13.6086	3.86875	15.575	4.05094	FALSE	FALSE	3rd_quantile	3rd_quantile	NA	autosome	E2,E0,E8,E5	E9,E2,E8,E5	S15	S15		cellular organisms	1	100
Ectocarpus-sp7	Ec-01_001470.1	1348881	1355071	chr_01	+	2.63291	1.86113	5.56768	2.71538	FALSE	FALSE	1st_quantile	1st_quantile	NA	autosome	E5,E8,E2	E5,E8,E2	S15	S15		PX clade	6	100
Ectocarpus-sp7	Ec-01_001480.1	1358354	1373537	chr_01	-	3.8412	2.27537	4.08948	2.34752	FALSE	FALSE	1st_quantile	1st_quantile	NA	autosome	E3,E2,E8,E5	E3,E9,E2,E5	S15	S15		cellular organisms	1	100
Ectocarpus-sp7	Ec-01_001490.1	1372490	1374021	chr_01	+	12.174	3.71962	8.89198	3.30626	FALSE	FALSE	2nd_quantile	2nd_quantile	NA	autosome	E5,E8	E5,E8	S15	S15		Ectocarpales	12	66
Ectocarpus-sp7	Ec-01_001510.1	1379846	1385009	chr_01	-	14.3386	3.9391	15.1655	4.01484	FALSE	FALSE	3rd_quantile	3rd_quantile	NA	autosome	E3,E2,E5	E2,E5	S15	S15		cellular organisms	1	92
Ectocarpus-sp7	Ec-01_001520.1	1383926	1388302	chr_01	+	3.2341	2.08206	3.52111	2.17668	FALSE	FALSE	1st_quantile	1st_quantile	NA	autosome	E5,E8,E2,E3	E5,E8,E3	S15	S15		cellular organisms	1	71
Ectocarpus-sp7	Ec-01_001530.2	1389639	1394868	chr_01	-	477.146	8.90131	632.919	9.30816	FALSE	FALSE	4th_quantile	4th_quantile	NA	autosome	E3,E12	E3,E12	S5	S5		Ectocarpus	14	100
Ectocarpus-sp7	Ec-01_001540.1	1401906	1405594	chr_01	+	4.4625	2.44956	6.48736	2.90446	FALSE	FALSE	1st_quantile	2nd_quantile	NA	autosome	E3,E5,E8,E2	E12,E5,E8,E2	S15	S15		cellular organisms	1	71
Ectocarpus-sp7	Ec-01_001550.1	1410624	1434415	chr_01	-	5.74186	2.75315	6.28188	2.86431	FALSE	FALSE	1st_quantile	2nd_quantile	NA	autosome	E3,E2,E0,E8,E5	E2,E0,E9,E8,E5	S15	S15		cellular organisms	1	100
Ectocarpus-sp7	Ec-01_001560.1	1433313	1447570	chr_01	+	35.4734	5.18877	36.251	5.21921	TRUE	TRUE	4th_quantile	4th_quantile	NA	autosome	E5,E8,E7,E0,E1	E5,E8,E7,E0,E1	S14	S14		cellular organisms	1	100
Ectocarpus-sp7	Ec-01_001570.1	1447752	1457128	chr_01	-	14.4761	3.95197	14.9896	3.99906	TRUE	TRUE	3rd_quantile	3rd_quantile	NA	autosome	E1,E7,E10,E3	E1,E10	S14	S3		FDI clade	9	100
Ectocarpus-sp7	Ec-01_001580.1	1456036	1458486	chr_01	+	5.29004	2.65307	7.65778	3.114	FALSE	FALSE	1st_quantile	2nd_quantile	NA	autosome	E10,E3	E10,E3	S5	S5		Ectocarpus	14	100
Ectocarpus-sp7	Ec-01_001590.1	1461309	1466303	chr_01	-	0.244987	0.316131	1.28037	1.18927	FALSE	FALSE	no_expression	no_expression	Male-biased genes	autosome	E3,E12	E3,E12	S5	S5		ALE clade	11	75
Ectocarpus-sp7	Ec-01_001600.1	1472132	1480219	chr_01	-	4.91161	2.56355	6.38373	2.88435	FALSE	FALSE	1st_quantile	2nd_quantile	NA	autosome	E2,E8,E5	E2,E8,E5	S15	S15		cellular organisms	1	100
Ectocarpus-sp7	Ec-01_001610.1	1479152	1484642	chr_01	+	116.894	6.88135	160.701	7.33718	FALSE	FALSE	4th_quantile	4th_quantile	NA	autosome	E5,E8,E2	E5,E8,E2,E3	S15	S15		cellular organisms	1	100
Ectocarpus-sp7	Ec-01_001620.1	1485200	1496102	chr_01	+	5.77321	2.75984	5.11836	2.61315	FALSE	FALSE	1st_quantile	1st_quantile	NA	autosome	E5,E8,E2	E5,E8,E2,E9	S15	S15		Eukaryota	2	100
Ectocarpus-sp7	Ec-01_001630.1	1500023	1520419	chr_01	+	7.58721	3.10219	9.1074	3.33734	FALSE	FALSE	2nd_quantile	2nd_quantile	NA	autosome	E8,E2	E5,E8,E2	S11	S15		cellular organisms	1	100
Ectocarpus-sp7	Ec-01_001640.2	1521806	1525711	chr_01	+	110.798	6.80475	111.342	6.81175	FALSE	FALSE	4th_quantile	4th_quantile	NA	autosome	E3	E2,E9,E12	S1	S15		Ectocarpus	14	100
Ectocarpus-sp7	Ec-01_001650.1	1525713	1531397	chr_01	-	7.33024	3.05836	8.94289	3.31366	FALSE	FALSE	2nd_quantile	2nd_quantile	NA	autosome	E3,E2,E9,E5	E9,E2,E5	S15	S15		PX clade	6	100
Ectocarpus-sp7	Ec-01_001660.1	1531293	1569844	chr_01	+	6.76354	2.95672	9.10187	3.33655	FALSE	FALSE	2nd_quantile	2nd_quantile	NA	autosome	E5,E8,E2	E5,E8,E2,E9	S15	S15		cellular organisms	1	100
Ectocarpus-sp7	Ec-01_001680.1	1572443	1579118	chr_01	-	12.3193	3.73545	17.0809	4.1764	FALSE	FALSE	2nd_quantile	3rd_quantile	NA	autosome	E2,E5	E2,E5	S15	S15		cellular organisms	1	57
Ectocarpus-sp7	Ec-01_001690.1	1577987	1582761	chr_01	+	7.35603	3.06282	7.01235	3.00223	FALSE	FALSE	2nd_quantile	2nd_quantile	NA	autosome	E5,E8,E2	E5,E8,E2	S15	S15		cellular organisms	1	100
Ectocarpus-sp7	Ec-01_001700.1	1583459	1592613	chr_01	-	4.51618	2.46367	5.51334	2.7034	FALSE	FALSE	1st_quantile	1st_quantile	NA	autosome	E2,E9,E5	E2,E5	S15	S15		cellular organisms	1	100
Ectocarpus-sp7	Ec-01_001710.1	1591561	1601268	chr_01	+	4.07124	2.34234	5.20737	2.63398	FALSE	FALSE	1st_quantile	1st_quantile	NA	autosome	E5,E8,E2	E5,E8,E2	S15	S15		cellular organisms	1	100
Ectocarpus-sp7	Ec-01_001720.1	1601284	1608127	chr_01	-	10.1488	3.47882	11.2206	3.61125	FALSE	FALSE	2nd_quantile	2nd_quantile	NA	autosome	E2,E5,E12	E2,E5,E3	S15	S15		cellular organisms	1	100
Ectocarpus-sp7	Ec-01_001730.1	1609060	1613482	chr_01	-	4.52994	2.46726	4.13669	2.36084	FALSE	FALSE	1st_quantile	1st_quantile	NA	autosome	E3,E2,E5	E3,E5	S15	S5		Phaeophyceae	8	100
Ectocarpus-sp7	Ec-01_001740.1	1612447	1618516	chr_01	+	42.6273	5.44716	49.5801	5.6605	FALSE	FALSE	4th_quantile	4th_quantile	NA	autosome	E5,E8,E2	E5,E8,E2	S15	S15		cellular organisms	1	100
Ectocarpus-sp7	Ec-01_001750.1	1619451	1625940	chr_01	-	17.564	4.21444	19.0965	4.32887	TRUE	FALSE	3rd_quantile	3rd_quantile	NA	autosome	E2,E5,E20	E2,E9,E5,E12	S16	S15		cellular organisms	1	100
Ectocarpus-sp7	Ec-01_001760.2	1631429	1646031	chr_01	+	1.43583	1.28441	3.23692	2.08302	TRUE	TRUE	no_expression	1st_quantile	NA	autosome	E1,E6	E1,E4,E6	S4	S4		NA	NA	NA
Ectocarpus-sp7	Ec-01_001770.1	1656182	1661315	chr_01	+	0.883297	0.913261	2.12331	1.64308	FALSE	FALSE	no_expression	1st_quantile	NA	autosome	E2	E2	S11	S11		Eukaryota	2	100
Ectocarpus-sp7	Ec-01_001780.1	1661935	1668285	chr_01	+	1.36253	1.24033	1.67333	1.41864	FALSE	FALSE	no_expression	no_expression	NA	autosome	E2,E3	E0,E9,E2	S11	S11		cellular organisms	1	100
Ectocarpus-sp7	Ec-01_001800.2	1678799	1701454	chr_01	+	1.64931	1.40562	2.34782	1.74322	TRUE	TRUE	no_expression	1st_quantile	NA	autosome	E1	E1	S2	S2		NA	NA	NA
Ectocarpus-sp7	Ec-01_001810.1	1704619	1705993	chr_01	+	0.199396	0.262307	0.299959	0.378466	TRUE	TRUE	no_expression	no_expression	NA	autosome	E1	E1,E4	S2	S4		Ectocarpales	12	66
Ectocarpus-sp7	Ec-01_001820.1	1706248	1709539	chr_01	-	0.212288	0.277732	0.584844	0.664341	TRUE	TRUE	no_expression	no_expression	NA	autosome	E1	E1	S2	S2		Fucophycidae	10	100
Ectocarpus-sp7	Ec-01_001830.1	1714920	1716122	chr_01	+	1.4796	1.3101	2.01461	1.59197	TRUE	TRUE	no_expression	1st_quantile	NA	autosome	E20	E20	S6	S6		cellular organisms	1	42
Ectocarpus-sp7	Ec-01_001840.2	1722975	1735031	chr_01	+	6.44396	2.89607	6.87594	2.97745	TRUE	TRUE	2nd_quantile	2nd_quantile	NA	autosome	E20,E1,E7	E6,E10,E1,E20	S9	S7		Eukaryota	2	84
Ectocarpus-sp7	Ec-01_001860.1	1759334	1767163	chr_01	-	6.93488	2.98821	7.01316	3.00237	TRUE	TRUE	2nd_quantile	2nd_quantile	NA	autosome	E1,E7,E10,E3	E1,E4,E7,E5,E3	S14	S12		Eukaryota	2	100
Ectocarpus-sp7	Ec-01_001870.1	1766951	1778197	chr_01	-	146.292	7.20253	139.081	7.13012	FALSE	FALSE	4th_quantile	4th_quantile	NA	autosome	E10,E3,E2,E9,E5	E3,E2,E0,E8,E5	S15	S15		cellular organisms	1	100
Ectocarpus-sp7	Ec-01_001880.1	1777101	1782384	chr_01	+	7.4328	3.07601	7.40048	3.07047	FALSE	FALSE	2nd_quantile	2nd_quantile	NA	autosome	E5,E8,E2	E5,E8,E2	S15	S15		Eukaryota	2	92
Ectocarpus-sp7	Ec-01_001890.1	1785315	1786754	chr_01	-	3.82421	2.27029	5.75918	2.75685	FALSE	FALSE	1st_quantile	1st_quantile	NA	autosome	E2	E2	S11	S11		cellular organisms	1	100
Ectocarpus-sp7	Ec-01_001900.1	1788041	1790877	chr_01	+	1.54474	1.34752	2.42019	1.77408	FALSE	FALSE	no_expression	1st_quantile	NA	autosome	E5,E8,E2	E5,E8,E2	S15	S15		cellular organisms	1	100
Ectocarpus-sp7	Ec-01_001910.1	1790489	1795594	chr_01	+	7.72331	3.12488	9.88093	3.44373	FALSE	FALSE	2nd_quantile	2nd_quantile	NA	autosome	E2	E2	S11	S11		Phaeo+Schizo	7	87
Ectocarpus-sp7	Ec-01_001920.1	1797806	1803986	chr_01	-	6.50348	2.90756	9.19338	3.34956	FALSE	FALSE	2nd_quantile	2nd_quantile	NA	autosome	E2,E8,E5	E2,E9,E8,E5	S15	S15		PX clade	6	88
Ectocarpus-sp7	Ec-01_001930.1	1803318	1808004	chr_01	+	24.5293	4.67408	28.9894	4.90638	FALSE	FALSE	3rd_quantile	3rd_quantile	NA	autosome	E5,E8,E2,E0	E5,E8,E2,E0	S15	S15		PX clade	6	88
Ectocarpus-sp7	Ec-01_001940.1	1809374	1815011	chr_01	-	140.538	7.14505	182.83	7.52222	FALSE	FALSE	4th_quantile	4th_quantile	NA	autosome	E2,E8,E5	E2,E8,E5	S15	S15		cellular organisms	1	100
Ectocarpus-sp7	Ec-01_001950.1	1813958	1817727	chr_01	+	6.93485	2.9882	8.29054	3.21576	FALSE	FALSE	2nd_quantile	2nd_quantile	NA	autosome	E5,E8,E2	E5,E8,E2	S15	S15		cellular organisms	1	100
Ectocarpus-sp7	Ec-00_011330.1	1831584	1834281	chr_01	-	2.44057	1.78265	3.27519	2.09599	FALSE	FALSE	1st_quantile	1st_quantile	NA	autosome	E2,E8,E5,E12	E2,E9,E8,E5,E3	S15	S15		Ectocarpales	12	100
Ectocarpus-sp7	Ec-00_011340.2	1835961	1839472	chr_01	-	20.8942	4.45248	27.0878	4.81187	FALSE	FALSE	3rd_quantile	3rd_quantile	NA	autosome	E3,E2,E8	E3,E2,E9,E5	S11	S15		Ectocarpus sp. 7	15	100
Ectocarpus-sp7	Ec-01_001970.1	1839988	1846910	chr_01	+	247.055	7.95452	239.259	7.90844	FALSE	FALSE	4th_quantile	4th_quantile	NA	autosome	E5,E8,E2	E5,E8,E2	S15	S15		Eukaryota	2	100
Ectocarpus-sp7	Ec-01_001990.1	1846645	1853502	chr_01	-	16.297	4.11245	15.1422	4.01277	FALSE	FALSE	3rd_quantile	3rd_quantile	NA	autosome	E2,E5,E12	E2,E5,E12	S15	S15		cellular organisms	1	92
Ectocarpus-sp7	Ec-01_002000.1	1861830	1868747	chr_01	-	1.45858	1.29783	1.18228	1.12583	FALSE	FALSE	no_expression	no_expression	NA	autosome	E3,E10,E8,E2	E3,E10,E5,E8	S15	S15		cellular organisms	1	92
Ectocarpus-sp7	Ec-01_002020.1	1867169	1884872	chr_01	+	9.32964	3.36872	10.1872	3.48377	FALSE	FALSE	2nd_quantile	2nd_quantile	NA	autosome	E10,E8,E2,E7,E1	E10,E5,E8,E2,E3,E9	S14	S15		cellular organisms	1	92
Ectocarpus-sp7	Ec-01_002030.1	1887171	1894687	chr_01	-	1.56184	1.35718	2.32175	1.73194	TRUE	TRUE	no_expression	1st_quantile	NA	autosome	E2,E9,E10,E6	E9,E2,E8,E5,E20	S16	S16		Eukaryota	2	84
Ectocarpus-sp7	Ec-01_002040.1	1896245	1900731	chr_01	-	20.434	4.42183	23.4189	4.60993	TRUE	TRUE	3rd_quantile	3rd_quantile	NA	autosome	E6,E10	E1,E4,E5	S8	S7		cellular organisms	1	100
Ectocarpus-sp7	Ec-01_002050.1	1899799	1911270	chr_01	+	18.8383	4.31022	20.1886	4.40521	TRUE	TRUE	3rd_quantile	3rd_quantile	NA	autosome	E10,E4,E7,E1	E5,E8,E7,E1	S12	S14		cellular organisms	1	92
Ectocarpus-sp7	Ec-01_002060.1	1926260	1935284	chr_01	-	1.79011	1.48032	4.12232	2.3568	FALSE	FALSE	no_expression	1st_quantile	Male-biased genes	autosome	E2,E8,E5	E2,E9,E8,E5	S15	S15		PX clade	6	100
Ectocarpus-sp7	Ec-01_002070.1	1934206	1941901	chr_01	+	30.3878	4.97213	32.7476	5.07671	FALSE	FALSE	3rd_quantile	3rd_quantile	NA	autosome	E5,E8,E2	E5,E8,E2	S15	S15		Eukaryota	2	100
Ectocarpus-sp7	Ec-01_002080.1	1942440	1945797	chr_01	-	8.68137	3.27521	10.5972	3.5357	FALSE	FALSE	2nd_quantile	2nd_quantile	NA	autosome	E2,E5	E2,E8,E5	S15	S15		cellular organisms	1	100
Ectocarpus-sp7	Ec-01_002090.1	1944746	1948309	chr_01	+	50.9268	5.69841	50.561	5.68821	FALSE	FALSE	4th_quantile	4th_quantile	NA	autosome	E5,E8,E2	E5,E8,E2	S15	S15		Eukaryota	2	76
Ectocarpus-sp7	Ec-01_002100.1	1948384	1951936	chr_01	-	16.6224	4.13934	15.916	4.08031	FALSE	FALSE	3rd_quantile	3rd_quantile	NA	autosome	E2,E5	E2,E5	S15	S15		Ochrophyta	5	80
Ectocarpus-sp7	Ec-01_002110.1	1951083	1956250	chr_01	+	13.2785	3.83578	18.374	4.27605	TRUE	TRUE	3rd_quantile	3rd_quantile	NA	autosome	E5,E8,E7	E5,E8,E7,E4	S15	S16		Eukaryota	2	92
Ectocarpus-sp7	Ec-01_002120.1	1959342	1960904	chr_01	-	4.36869	2.42457	3.72363	2.2399	TRUE	TRUE	1st_quantile	1st_quantile	NA	autosome	E6,E20	E1	S6	S2		FDI clade	9	100
Ectocarpus-sp7	Ec-01_002130.1	1963023	1966859	chr_01	-	154.236	7.27832	137.295	7.1116	TRUE	TRUE	4th_quantile	4th_quantile	NA	autosome	E7,E5	E7,E5	S15	S15		cellular organisms	1	92
Ectocarpus-sp7	Ec-01_002150.1	1965821	1978989	chr_01	+	50.0182	5.67294	46.225	5.56148	TRUE	TRUE	4th_quantile	4th_quantile	NA	autosome	E5,E8,E7,E1	E5,E8,E7,E4,E1,E6	S14	S12		cellular organisms	1	100
Ectocarpus-sp7	Ec-01_002160.1	1997524	1998586	chr_01	-	0.249881	0.32179	0.361737	0.445448	TRUE	TRUE	no_expression	no_expression	NA	autosome	E1,E20	E1	S4	S2		Ectocarpus	14	100
Ectocarpus-sp7	Ec-01_002170.1	1999230	2002036	chr_01	+	5.36311	2.66973	5.5632	2.7144	TRUE	TRUE	1st_quantile	1st_quantile	NA	autosome	E20,E1	E20,E1	S4	S4		FDI clade	9	100
Ectocarpus-sp7	Ec-01_002180.1	2008005	2016904	chr_01	+	6.56453	2.91925	7.20878	3.03717	FALSE	FALSE	2nd_quantile	2nd_quantile	NA	autosome	E4,E10,E8,E2,E3	E10,E5,E8,E2,E3,E9	S16	S15		cellular organisms	1	100
Ectocarpus-sp7	Ec-01_002190.1	2017015	2027429	chr_01	-	16.3363	4.11573	20.9699	4.45746	TRUE	TRUE	3rd_quantile	3rd_quantile	NA	autosome	E2,E8,E5,E20	E2,E9,E8,E5,E10	S16	S15		Eukaryota	2	92
Ectocarpus-sp7	Ec-01_002200.1	2026443	2038108	chr_01	+	4.05272	2.33706	7.3272	3.05783	TRUE	TRUE	1st_quantile	2nd_quantile	NA	autosome	E5,E20,E0,E18,E7,E26,E1	E5,E10,E4,E1,E0,E19,E7,E26,E20	S12	S12		cellular organisms	1	92
Ectocarpus-sp7	Ec-01_002210.1	2040028	2050662	chr_01	-	186.471	7.55052	77.3183	6.29128	TRUE	TRUE	4th_quantile	4th_quantile	Female-biased genes	autosome	E7,E6,E10	E7,E4,E1,E12,E10	S16	S12		Sar	3	91
Ectocarpus-sp7	Ec-01_002220.1	2051799	2063726	chr_01	-	38.6861	5.31056	48.4556	5.62806	FALSE	FALSE	4th_quantile	4th_quantile	NA	autosome	E12,E2,E8,E5,E3	E2,E8,E5,E3	S15	S15		Ochrophyta	5	100
Ectocarpus-sp7	Ec-01_002230.2	2058523	2064177	chr_01	+	38.5918	5.30713	44.7999	5.51727	FALSE	FALSE	4th_quantile	4th_quantile	NA	autosome	E8,E5,E2,E3	E8,E5,E3	S15	S15		Ectocarpus sp. 7	15	100
Ectocarpus-sp7	Ec-01_002240.1	2063780	2071468	chr_01	-	2.38399	1.75873	2.97499	1.99095	FALSE	FALSE	1st_quantile	1st_quantile	NA	autosome	E3,E2,E5	E3,E2,E5	S15	S15		Eukaryota	2	76
Ectocarpus-sp7	Ec-01_002250.1	2070384	2073613	chr_01	+	29.5574	4.93345	26.5661	4.78482	FALSE	FALSE	3rd_quantile	3rd_quantile	NA	autosome	E5,E8,E3	E5,E8,E3	S15	S15		cellular organisms	1	100
Ectocarpus-sp7	Ec-01_002260.1	2074921	2082590	chr_01	-	32.1364	5.05034	27.154	4.81527	FALSE	FALSE	3rd_quantile	3rd_quantile	NA	autosome	E3,E2,E0,E5	E2,E0,E5	S15	S15		Eukaryota	2	84
Ectocarpus-sp7	Ec-01_002270.1	2081652	2086017	chr_01	+	57.5021	5.87042	48.3434	5.62478	FALSE	FALSE	4th_quantile	4th_quantile	NA	autosome	E5,E8,E2	E5,E8,E2	S15	S15		Fucophycidae	10	100
Ectocarpus-sp7	Ec-01_002280.1	2087076	2100050	chr_01	-	12.1149	3.71313	13.5931	3.86721	FALSE	FALSE	2nd_quantile	3rd_quantile	NA	autosome	E3,E2,E0,E9,E5,E8	E2,E5,E8	S15	S15		PX clade	6	88
Ectocarpus-sp7	Ec-01_002290.1	2100176	2104992	chr_01	-	148.611	7.22507	178.654	7.48908	FALSE	FALSE	4th_quantile	4th_quantile	NA	autosome	E2,E8,E5	E2,E5	S15	S15		cellular organisms	1	100
Ectocarpus-sp7	Ec-01_002300.1	2103923	2113016	chr_01	+	54.3425	5.79032	57.3352	5.86629	FALSE	FALSE	4th_quantile	4th_quantile	NA	autosome	E8,E5,E2,E3	E5,E8,E2,E9,E12	S15	S15		cellular organisms	1	100
Ectocarpus-sp7	Ec-01_002310.1	2113020	2133431	chr_01	-	2.75226	1.90776	4.60555	2.48686	FALSE	FALSE	1st_quantile	1st_quantile	NA	autosome	E2,E0,E5	E9,E2,E8,E5	S15	S15		cellular organisms	1	100
Ectocarpus-sp7	Ec-01_002320.1	2132899	2136619	chr_01	+	14.6585	3.96887	17.5272	4.21157	FALSE	FALSE	3rd_quantile	3rd_quantile	NA	autosome	E5,E8,E2,E3	E5,E8,E2,E3	S15	S15		Phaeophyceae	8	100
Ectocarpus-sp7	Ec-01_002330.1	2137029	2144481	chr_01	+	47.1054	5.58813	46.6629	5.57479	FALSE	FALSE	4th_quantile	4th_quantile	NA	autosome	E3,E5,E8,E2,E12	E3,E5,E8,E2,E12	S15	S15		cellular organisms	1	92
Ectocarpus-sp7	Ec-01_002340.1	2165136	2170951	chr_01	-	1.68164	1.42312	1.04176	1.02981	FALSE	FALSE	no_expression	no_expression	NA	autosome	E3,E10,E5	E3,E5	S5	S5		cellular organisms	1	64
Ectocarpus-sp7	Ec-01_002350.3	2170002	2174661	chr_01	+	3.81192	2.26661	5.99985	2.80732	FALSE	FALSE	1st_quantile	2nd_quantile	NA	autosome	E10,E5,E8,E2	E5,E8,E2	S15	S15		cellular organisms	1	100
Ectocarpus-sp7	Ec-01_002360.1	2175552	2179206	chr_01	-	5.24916	2.64366	5.05728	2.59867	FALSE	FALSE	1st_quantile	1st_quantile	NA	autosome	E2,E10	E2,E3,E10	S15	S15		cellular organisms	1	92
Ectocarpus-sp7	Ec-01_002370.1	2179994	2187060	chr_01	-	23.0614	4.58865	25.1771	4.71023	FALSE	FALSE	3rd_quantile	3rd_quantile	NA	autosome	E3,E2,E5,E8	E12,E2,E8,E5	S15	S15		cellular organisms	1	100
Ectocarpus-sp7	Ec-01_002380.1	2193232	2200695	chr_01	+	57.5543	5.8717	44.5531	5.50948	FALSE	FALSE	4th_quantile	4th_quantile	NA	autosome	E25,E5,E8,E2	E8,E5,E2	S15	S15		cellular organisms	1	100
Ectocarpus-sp7	Ec-01_002390.1	2199390	2207713	chr_01	-	14.6173	3.96507	16.9877	4.16894	FALSE	FALSE	3rd_quantile	3rd_quantile	NA	autosome	E2	E2	S11	S11		FDI clade	9	83
Ectocarpus-sp7	Ec-01_002400.1	2207477	2212439	chr_01	-	4.18364	2.37396	5.31715	2.65927	FALSE	FALSE	1st_quantile	1st_quantile	NA	autosome	E2,E8,E5	E2,E8,E5	S15	S15		Eukaryota	2	92
Ectocarpus-sp7	Ec-01_002410.1	2211606	2229501	chr_01	+	6.88417	2.97896	7.21662	3.03855	FALSE	FALSE	2nd_quantile	2nd_quantile	NA	autosome	E5,E8,E2,E3,E12	E5,E8,E2,E9,E12	S15	S15		cellular organisms	1	92
Ectocarpus-sp7	Ec-01_002420.1	2231083	2241383	chr_01	+	87.5523	6.46846	104.629	6.72287	FALSE	FALSE	4th_quantile	4th_quantile	NA	autosome	E5,E8,E2,E3	E5,E8,E2,E9	S15	S15		cellular organisms	1	100
Ectocarpus-sp7	Ec-01_002430.1	2242905	2247903	chr_01	-	21.4056	4.48578	12.7818	3.78469	FALSE	FALSE	3rd_quantile	2nd_quantile	NA	autosome	E3,E2,E5	E2,E5	S15	S15		cellular organisms	1	78
Ectocarpus-sp7	Ec-01_002440.1	2246655	2253809	chr_01	+	3.68132	2.22692	4.31634	2.41043	FALSE	FALSE	1st_quantile	1st_quantile	NA	autosome	E2,E5,E8	E2,E5,E8	S15	S15		Sar	3	66
Ectocarpus-sp7	Ec-01_002445.1	2253693	2255297	chr_01	+	3.57349	2.1933	4.47203	2.45208	FALSE	FALSE	1st_quantile	1st_quantile	NA	autosome	E2	E2	S11	S11		Phaeophyceae	8	100
Ectocarpus-sp7	Ec-01_002450.1	2256701	2263409	chr_01	+	39.9031	5.35414	45.8234	5.54916	FALSE	FALSE	4th_quantile	4th_quantile	NA	autosome	E3,E10,E12,E2	E12,E10,E3	S15	S5		cellular organisms	1	64
Ectocarpus-sp7	Ec-01_002460.1	2268543	2280257	chr_01	-	49.1384	5.64784	48.5683	5.63135	FALSE	FALSE	4th_quantile	4th_quantile	NA	autosome	E12,E2,E5	E12,E3,E2,E8,E5	S15	S15		cellular organisms	1	100
Ectocarpus-sp7	Ec-01_002470.1	2279832	2288849	chr_01	+	111.5	6.81379	74.5721	6.23978	FALSE	FALSE	4th_quantile	4th_quantile	NA	autosome	E5,E8,E2,E3	E5,E8,E2,E3,E12	S15	S15		Phaeo+Schizo	7	100
Ectocarpus-sp7	Ec-01_002490.1	2291982	2296381	chr_01	+	0.034673	0.0491749	0.193661	0.255394	FALSE	FALSE	no_expression	no_expression	NA	autosome	E3	E3	S1	S1		Ectocarpus	14	100
Ectocarpus-sp7	Ec-01_002500.1	2297695	2312619	chr_01	-	2.21534	1.68497	2.17897	1.66856	FALSE	FALSE	1st_quantile	1st_quantile	NA	autosome	E3,E12	E3,E12	S5	S5		cellular organisms	1	85
Ectocarpus-sp7	Ec-01_002510.1	2319513	2330074	chr_01	-	0.48761	0.572996	0.61756	0.693819	TRUE	TRUE	no_expression	no_expression	NA	autosome	E1,E6,E10,E5	E1,E7,E10,E5	S7	S14		Ectocarpus	14	100
Ectocarpus-sp7	Ec-01_002520.1	2329029	2334137	chr_01	+	32.7071	5.07498	33.0467	5.08944	FALSE	FALSE	4th_quantile	3rd_quantile	NA	autosome	E10,E5,E8,E2	E10,E5,E8,E2,E9	S15	S15		cellular organisms	1	100
Ectocarpus-sp7	Ec-01_002530.1	2334932	2339778	chr_01	+	77.947	6.30281	79.4935	6.3308	FALSE	FALSE	4th_quantile	4th_quantile	NA	autosome	E12,E5,E8,E2	E12,E5,E8,E2	S15	S15		cellular organisms	1	100
Ectocarpus-sp7	Ec-01_002540.1	2341150	2348720	chr_01	-	191.07	7.58549	149.884	7.2373	FALSE	FALSE	4th_quantile	4th_quantile	NA	autosome	E2,E8,E5	E2,E8,E5	S15	S15		cellular organisms	1	100
Ectocarpus-sp7	Ec-01_002550.1	2347674	2356846	chr_01	+	206.232	7.6951	213.161	7.74255	FALSE	FALSE	4th_quantile	4th_quantile	NA	autosome	E5,E8,E2	E5,E8,E2	S15	S15		Phaeophyceae	8	85
Ectocarpus-sp7	Ec-01_002570.1	2358026	2362394	chr_01	-	5.84157	2.77433	8.80389	3.29335	FALSE	FALSE	2nd_quantile	2nd_quantile	NA	autosome	E2,E5	E2,E8,E5	S15	S15		Stramenopiles	4	100
Ectocarpus-sp7	Ec-01_002580.1	2361407	2374193	chr_01	+	5.36564	2.67031	6.90866	2.98343	FALSE	FALSE	1st_quantile	2nd_quantile	NA	autosome	E5,E8,E2,E0	E5,E8,E2	S15	S15		Eukaryota	2	92
Ectocarpus-sp7	Ec-01_002600.1	2376914	2384093	chr_01	+	24.6882	4.68303	28.9971	4.90675	FALSE	FALSE	3rd_quantile	3rd_quantile	NA	autosome	E9,E5,E8,E2,E3	E9,E5,E8,E2	S15	S15		cellular organisms	1	92
Ectocarpus-sp7	Ec-01_002610.1	2385271	2396946	chr_01	-	5.9075	2.78816	7.52342	3.09143	FALSE	FALSE	2nd_quantile	2nd_quantile	NA	autosome	E2,E5,E3	E2,E5,E12	S15	S15		Eukaryota	2	100
Ectocarpus-sp7	Ec-01_002620.1	2397468	2403401	chr_01	-	3.8935	2.29087	3.42819	2.14672	FALSE	FALSE	1st_quantile	1st_quantile	NA	autosome	E3,E10	E3,E10	S5	S5		PX clade	6	77
Ectocarpus-sp7	Ec-01_002630.1	2402423	2413962	chr_01	+	4.89845	2.56034	4.10191	2.35104	FALSE	FALSE	1st_quantile	1st_quantile	NA	autosome	E10,E3	E10,E3	S5	S5		cellular organisms	1	100
Ectocarpus-sp7	Ec-01_002640.1	2415026	2420411	chr_01	+	82.8398	6.38956	112.972	6.83254	FALSE	FALSE	4th_quantile	4th_quantile	NA	autosome	E10,E12	E10,E12,E3	S5	S5		Ectocarpales	12	66
Ectocarpus-sp7	Ec-01_002650.1	2453494	2458371	chr_01	-	71.3229	6.17638	75.2316	6.25232	FALSE	FALSE	4th_quantile	4th_quantile	NA	autosome	E10,E3,E2,E8,E5	E12,E9,E2,E8,E5	S15	S15		cellular organisms	1	100
Ectocarpus-sp7	Ec-01_002660.1	2457303	2461806	chr_01	+	12.1172	3.71338	13.079	3.81548	FALSE	FALSE	2nd_quantile	2nd_quantile	NA	autosome	E5,E8,E2	E5,E8,E2	S15	S15		Phaeophyceae	8	100
Ectocarpus-sp7	Ec-01_002670.1	2461705	2465436	chr_01	-	25.2433	4.71388	35.5959	5.19361	FALSE	FALSE	3rd_quantile	4th_quantile	NA	autosome	E2,E8,E5	E2,E8,E5	S15	S15		PX clade	6	88
Ectocarpus-sp7	Ec-01_002680.1	2464796	2475912	chr_01	+	50.5362	5.68751	52.8981	5.75216	FALSE	FALSE	4th_quantile	4th_quantile	NA	autosome	E5,E8,E2,E12	E5,E8,E9,E2,E12	S15	S15		Phaeophyceae	8	100
Ectocarpus-sp7	Ec-01_002690.1	2476456	2484494	chr_01	+	33.8477	5.12299	35.1334	5.17526	FALSE	FALSE	4th_quantile	4th_quantile	NA	autosome	E12,E5,E8,E2	E12,E5,E8,E2,E9	S15	S15		Ochrophyta	5	100
Ectocarpus-sp7	Ec-01_002700.1	2487711	2490656	chr_01	-	17.6344	4.2199	18.9362	4.31732	FALSE	FALSE	3rd_quantile	3rd_quantile	NA	autosome	E2,E5	E2,E5	S15	S15		PX clade	6	100
Ectocarpus-sp7	Ec-01_002710.1	2489621	2497653	chr_01	+	28.1296	4.86442	33.2209	5.0968	FALSE	FALSE	3rd_quantile	3rd_quantile	NA	autosome	E5,E8,E2,E3	E5,E8,E2,E12	S15	S15		cellular organisms	1	100
Ectocarpus-sp7	Ec-01_002720.1	2498165	2512617	chr_01	-	71.7813	6.1855	47.5653	5.60185	FALSE	FALSE	4th_quantile	4th_quantile	NA	autosome	E3,E2,E5,E8	E12,E2,E8,E5	S15	S15		cellular organisms	1	100
Ectocarpus-sp7	Ec-01_002730.1	2514390	2519733	chr_01	-	21.1441	4.46885	22.8908	4.57838	FALSE	FALSE	3rd_quantile	3rd_quantile	NA	autosome	E2,E8,E5	E2,E8,E5	S15	S15		Ochrophyta	5	80
Ectocarpus-sp7	Ec-01_002740.1	2518676	2526673	chr_01	+	9.23673	3.35568	8.94153	3.31347	FALSE	FALSE	2nd_quantile	2nd_quantile	NA	autosome	E5,E8,E2	E5,E8,E2	S15	S15		Phaeo+Schizo	7	100
Ectocarpus-sp7	Ec-01_002750.1	2528765	2531143	chr_01	-	2.85915	1.94828	3.36346	2.12547	FALSE	FALSE	1st_quantile	1st_quantile	NA	autosome	E3,E10	E3,E10	S5	S5		Eukaryota	2	92
Ectocarpus-sp7	Ec-01_002770.1	2530467	2541382	chr_01	+	6.613	2.92846	6.715	2.94767	FALSE	FALSE	2nd_quantile	2nd_quantile	NA	autosome	E10,E8,E2	E10,E8,E2	S15	S15		cellular organisms	1	100
Ectocarpus-sp7	Ec-01_002780.1	2540560	2551147	chr_01	-	119.22	6.90953	123.08	6.95513	FALSE	FALSE	4th_quantile	4th_quantile	NA	autosome	E2,E8,E5	E2,E5	S15	S15		cellular organisms	1	100
Ectocarpus-sp7	Ec-01_002790.1	2550120	2561128	chr_01	+	39.0956	5.32537	40.445	5.37313	FALSE	FALSE	4th_quantile	4th_quantile	NA	autosome	E5,E8,E2,E3,E12	E5,E8,E2,E3,E12	S15	S15		Eukaryota	2	76
Ectocarpus-sp7	Ec-01_002800.1	2563094	2569472	chr_01	+	0.114679	0.156628	0.304943	0.383987	FALSE	TRUE	no_expression	no_expression	NA	autosome	E12,E3	E12,E1	S5	S3		cellular organisms	1	92
Ectocarpus-sp7	Ec-01_002810.1	2580113	2595036	chr_01	-	55.4976	5.82012	58.4729	5.89416	TRUE	TRUE	4th_quantile	4th_quantile	NA	autosome	E1,E7,E4,E10,E5	E1,E7,E5	S12	S14		cellular organisms	1	100
Ectocarpus-sp7	Ec-01_002820.1	2594050	2605927	chr_01	+	6.02051	2.81158	7.20537	3.03657	FALSE	FALSE	2nd_quantile	2nd_quantile	NA	autosome	E5,E8,E2	E5,E8,E2	S15	S15		cellular organisms	1	100
Ectocarpus-sp7	Ec-01_002830.1	2605667	2610858	chr_01	+	8.61104	3.26469	9.49507	3.39164	FALSE	FALSE	2nd_quantile	2nd_quantile	NA	autosome	E2,E9,E23,E16,E3,E12,E5	E2,E0,E5	S16	S15		cellular organisms	1	71
Ectocarpus-sp7	Ec-01_002840.1	2610777	2626158	chr_01	+	96.7696	6.61131	82.8425	6.38961	FALSE	FALSE	4th_quantile	4th_quantile	NA	autosome	E12,E5,E8,E2,E9,E18,E3	E5,E8,E2,E9	S16	S15		cellular organisms	1	92
Ectocarpus-sp7	Ec-01_002850.1	2627162	2627917	chr_01	-	0	0	0.129051	0.17511	FALSE	FALSE	no_expression	no_expression	NA	autosome	E12,E10	E12,E19	S5	S8		Ectocarpus sp. 7	15	100
Ectocarpus-sp7	Ec-01_002870.1	2627608	2629602	chr_01	+	13.7199	3.8797	11.4399	3.6369	FALSE	FALSE	3rd_quantile	2nd_quantile	NA	autosome	E12,E10,E3	E19,E10,E3	S5	S8		Ectocarpus	14	100
Ectocarpus-sp7	Ec-01_002880.1	2686090	2704725	chr_01	-	16.1648	4.10138	13.1185	3.81951	TRUE	TRUE	3rd_quantile	2nd_quantile	NA	autosome	E7,E2,E8,E5	E7,E2,E8,E5	S15	S15		cellular organisms	1	100
Ectocarpus-sp7	Ec-01_002890.1	2704438	2709125	chr_01	+	1.07484	1.053	2.53159	1.82032	FALSE	FALSE	no_expression	1st_quantile	Male-biased genes	autosome	E5,E8,E2	E5,E8,E2	S15	S15		cellular organisms	1	100
Ectocarpus-sp7	Ec-01_002900.1	2708078	2717570	chr_01	-	132.021	7.05551	139.596	7.13541	FALSE	FALSE	4th_quantile	4th_quantile	NA	autosome	E2,E8,E5,E20	E2,E8,E5,E0,E10	S16	S15		cellular organisms	1	100
Ectocarpus-sp7	Ec-01_002910.1	2717260	2729184	chr_01	+	1.41368	1.27124	1.21276	1.14585	TRUE	TRUE	no_expression	no_expression	NA	autosome	E5,E20,E1	E10,E1,E7	S7	S14		Phaeo+Schizo	7	100
Ectocarpus-sp7	Ec-01_002920.1	2727692	2730507	chr_01	-	10.0268	3.46295	10.6561	3.54301	TRUE	TRUE	2nd_quantile	2nd_quantile	NA	autosome	E1,E10	E7,E10	S3	S15		Phaeophyceae	8	100
Ectocarpus-sp7	Ec-01_002930.1	2730152	2735119	chr_01	+	2.27141	1.70991	2.31481	1.72893	FALSE	TRUE	1st_quantile	1st_quantile	NA	autosome	E10,E11,E3	E10,E4,E7	S8	S16		FDI clade	9	83
Ectocarpus-sp7	Ec-01_002940.1	2736813	2749448	chr_01	+	2.29597	1.7207	1.84324	1.50754	FALSE	TRUE	1st_quantile	no_expression	NA	autosome	E12,E10,E3,E2,E5	E1,E10,E4,E7,E5	S15	S12		Ochrophyta	5	100
Ectocarpus-sp7	Ec-01_002950.1	2749113	2755963	chr_01	+	196.915	7.62874	303.93	8.25234	FALSE	FALSE	4th_quantile	4th_quantile	NA	autosome	E5,E8,E2,E12	E5,E8,E2,E12	S15	S15		cellular organisms	1	85
Ectocarpus-sp7	Ec-01_002960.1	2760513	2769561	chr_01	+	42.2252	5.4338	43.4338	5.47359	FALSE	FALSE	4th_quantile	4th_quantile	NA	autosome	E0,E10,E8,E2,E3,E12	E12,E0,E5,E8,E2,E9	S15	S15		cellular organisms	1	92
Ectocarpus-sp7	Ec-01_002970.1	2770096	2776271	chr_01	+	100.233	6.66153	139.883	7.13835	FALSE	FALSE	4th_quantile	4th_quantile	NA	autosome	E12,E5,E8,E2,E3	E12,E5,E8,E2	S15	S15		cellular organisms	1	92
Ectocarpus-sp7	Ec-01_002980.1	2776358	2782850	chr_01	-	181.076	7.5084	180.126	7.50085	FALSE	FALSE	4th_quantile	4th_quantile	NA	autosome	E2,E8,E5	E2,E8,E5	S15	S15		cellular organisms	1	100
Ectocarpus-sp7	Ec-01_002990.1	2781694	2787756	chr_01	+	54.2067	5.78677	58.4095	5.89262	FALSE	FALSE	4th_quantile	4th_quantile	NA	autosome	E5,E8,E2	E5,E8,E2	S15	S15		cellular organisms	1	100
Ectocarpus-sp7	Ec-01_003000.1	2788377	2789195	chr_01	+	352.455	8.46538	381.68	8.57999	FALSE	FALSE	4th_quantile	4th_quantile	NA	autosome	E2,E3	E2,E3	S11	S11		Ectocarpus	14	100
Ectocarpus-sp7	Ec-01_003010.1	2790178	2802525	chr_01	+	3.89368	2.29092	4.11773	2.3555	FALSE	FALSE	1st_quantile	1st_quantile	NA	autosome	E3,E10,E8,E2	E3,E10,E8,E2	S15	S15		cellular organisms	1	92
Ectocarpus-sp7	Ec-01_003020.1	2804901	2805689	chr_01	+	0.331359	0.4129	0.409922	0.495615	FALSE	FALSE	no_expression	no_expression	NA	autosome	E10,E3	E3,E2	S5	S11		Ectocarpus	14	100
Ectocarpus-sp7	Ec-01_003040.1	2806738	2816235	chr_01	-	45.8014	5.54848	50.2324	5.67898	FALSE	FALSE	4th_quantile	4th_quantile	NA	autosome	E2	E2,E0	S11	S11		cellular organisms	1	100
Ectocarpus-sp7	Ec-01_003050.1	2821641	2837279	chr_01	-	9.74549	3.42566	9.79903	3.43283	FALSE	FALSE	2nd_quantile	2nd_quantile	NA	autosome	E12,E2,E0,E5	E12,E3,E0,E26,E7,E9,E2,E5	S15	S16		cellular organisms	1	78
Ectocarpus-sp7	Ec-01_003060.1	2836736	2843135	chr_01	+	2.07771	1.62186	1.85569	1.51384	FALSE	FALSE	1st_quantile	no_expression	NA	autosome	E5,E8,E2	E5,E8,E2	S15	S15		cellular organisms	1	92
Ectocarpus-sp7	Ec-01_003080.1	2842324	2849971	chr_01	-	7.6664	3.11543	8.77118	3.28853	FALSE	FALSE	2nd_quantile	2nd_quantile	NA	autosome	E2,E5,E20	E2,E5,E8	S16	S15		cellular organisms	1	71
Ectocarpus-sp7	Ec-01_003100.2	2848982	2859496	chr_01	+	6.73691	2.95176	6.36852	2.88137	TRUE	TRUE	2nd_quantile	2nd_quantile	NA	autosome	E5,E20,E7,E1	E5,E8,E7,E1,E6	S12	S12		Eukaryota	2	92
Ectocarpus-sp7	Ec-01_003090.1	2852458	2853213	chr_01	-	0.155972	0.209107	0.834586	0.875455	TRUE	TRUE	no_expression	no_expression	NA	autosome	E7	E7	S11	S11		Ectocarpus	14	100
Ectocarpus-sp7	Ec-01_003110.3	2870173	2875127	chr_01	-	1.04712	1.0336	1.7473	1.45801	TRUE	TRUE	no_expression	no_expression	NA	autosome	E7,E1,E10	E1,E4,E10	S14	S7		Eukaryota	2	92
Ectocarpus-sp7	Ec-01_003120.1	2873768	2878130	chr_01	+	6.16081	2.84012	8.11759	3.18865	FALSE	FALSE	2nd_quantile	2nd_quantile	NA	autosome	E10,E3	E10,E3	S5	S5		cellular organisms	1	92
Ectocarpus-sp7	Ec-01_003130.1	2878847	2886801	chr_01	-	571.329	9.1607	644.462	9.33419	FALSE	FALSE	4th_quantile	4th_quantile	NA	autosome	E3,E2,E9,E5	E3,E2,E0,E8,E5	S15	S15		cellular organisms	1	100
Ectocarpus-sp7	Ec-01_003140.1	2888137	2889085	chr_01	+	7.26344	3.04674	9.09978	3.33625	FALSE	FALSE	2nd_quantile	2nd_quantile	NA	autosome	E3	E2	S1	S11		Ectocarpus	14	100
Ectocarpus-sp7	Ec-01_003150.1	2889980	2896349	chr_01	-	59.5019	5.91891	67.5638	6.09938	FALSE	FALSE	4th_quantile	4th_quantile	NA	autosome	E3,E2,E8,E5	E2,E5	S15	S15		cellular organisms	1	92
Ectocarpus-sp7	Ec-01_003160.1	2895179	2903997	chr_01	+	6.79395	2.96236	6.34758	2.87727	FALSE	FALSE	2nd_quantile	2nd_quantile	NA	autosome	E8,E5,E2,E3	E5,E8,E2,E3	S15	S15		Eukaryota	2	92
Ectocarpus-sp7	Ec-01_003170.1	2905270	2917742	chr_01	-	1.87763	1.52488	1.58167	1.36831	FALSE	FALSE	no_expression	no_expression	NA	autosome	E3,E5	E3,E2,E5	S5	S15		cellular organisms	1	92
Ectocarpus-sp7	Ec-01_003180.1	2916805	2922690	chr_01	+	8.09282	3.18473	8.29903	3.21708	FALSE	FALSE	2nd_quantile	2nd_quantile	NA	autosome	E5,E8,E2	E5,E8,E2	S15	S15		cellular organisms	1	78
Ectocarpus-sp7	Ec-01_003190.1	2923022	2925166	chr_01	-	9.94953	3.4528	11.1025	3.59724	FALSE	FALSE	2nd_quantile	2nd_quantile	NA	autosome	E2	E2	S11	S11		cellular organisms	1	100
Ectocarpus-sp7	Ec-01_003210.1	2925919	2931570	chr_01	+	8.86748	3.30268	4.75936	2.52591	FALSE	FALSE	2nd_quantile	1st_quantile	Female-biased genes	autosome	E5,E8,E2	E5,E8,E2	S15	S15		cellular organisms	1	100
Ectocarpus-sp7	Ec-01_003220.1	2932679	2938926	chr_01	-	7.79795	3.13717	8.5198	3.25093	FALSE	FALSE	2nd_quantile	2nd_quantile	NA	autosome	E2,E5	E2,E5	S15	S15		PX clade	6	100
Ectocarpus-sp7	Ec-01_003230.2	2938197	2944304	chr_01	+	133.088	7.06704	113.889	6.8441	FALSE	FALSE	4th_quantile	4th_quantile	NA	autosome	E5,E8,E2,E3	E5,E8,E2	S15	S15		Ectocarpus sp. 7	15	100
Ectocarpus-sp7	Ec-01_003240.1	2945364	2952168	chr_01	-	36.9064	5.24437	40.862	5.38757	FALSE	FALSE	4th_quantile	4th_quantile	NA	autosome	E3,E2,E8,E5	E2,E8,E5	S15	S15		cellular organisms	1	100
Ectocarpus-sp7	Ec-01_003250.1	2951185	2966434	chr_01	+	18.1543	4.25959	24.1691	4.65358	FALSE	FALSE	3rd_quantile	3rd_quantile	NA	autosome	E5,E8,E2	E5,E8,E2,E9	S15	S15		cellular organisms	1	100
Ectocarpus-sp7	Ec-01_003260.1	2968144	2977845	chr_01	-	46.4622	5.56871	32.1681	5.05172	FALSE	FALSE	4th_quantile	3rd_quantile	NA	autosome	E2,E8,E5	E3,E2,E8,E5	S15	S15		cellular organisms	1	100
Ectocarpus-sp7	Ec-01_003290.1	2977557	2987136	chr_01	-	104.377	6.71942	105.583	6.73583	FALSE	FALSE	4th_quantile	4th_quantile	NA	autosome	E8,E2,E5	E5,E8,E2,E9	S15	S15		cellular organisms	1	100
Ectocarpus-sp7	Ec-01_003300.1	2985956	2989075	chr_01	+	133.812	7.0748	133.22	7.06845	FALSE	FALSE	4th_quantile	4th_quantile	NA	autosome	E5,E8,E2	E5,E8,E2	S15	S15		cellular organisms	1	100
Ectocarpus-sp7	Ec-01_003310.1	2989082	2993339	chr_01	-	235.433	7.88528	223.094	7.80796	FALSE	FALSE	4th_quantile	4th_quantile	NA	autosome	E2,E10	E2,E5,E3	S15	S15		Eukaryota	2	92
Ectocarpus-sp7	Ec-01_003320.1	2993735	2998662	chr_01	-	24.2277	4.65694	21.4612	4.48936	FALSE	FALSE	3rd_quantile	3rd_quantile	NA	autosome	E3,E2,E8,E5	E3,E2,E5	S15	S15		cellular organisms	1	92
Ectocarpus-sp7	Ec-01_003330.1	2997586	3002719	chr_01	+	16.8336	4.15652	19.8418	4.38141	FALSE	FALSE	3rd_quantile	3rd_quantile	NA	autosome	E8,E5,E2,E3	E5,E8,E2,E3	S15	S15		FDI clade	9	100
Ectocarpus-sp7	Ec-01_003340.1	3004078	3007920	chr_01	+	5522.31	12.4313	5245.54	12.3572	TRUE	FALSE	4th_quantile	4th_quantile	NA	autosome	E12,E5,E8,E3	E10,E5,E8,E2	S15	S15		Ochrophyta	5	90
Ectocarpus-sp7	Ec-01_003350.1	3009044	3018240	chr_01	-	9.0721	3.33229	7.89214	3.15253	FALSE	FALSE	2nd_quantile	2nd_quantile	NA	autosome	E3,E2,E5,E8	E2,E5,E8	S15	S15		cellular organisms	1	100
Ectocarpus-sp7	Ec-01_003370.1	3018089	3022404	chr_01	-	20.0309	4.39444	19.8589	4.38259	FALSE	FALSE	3rd_quantile	3rd_quantile	NA	autosome	E8,E2,E5	E8,E3,E5	S15	S15		cellular organisms	1	100
Ectocarpus-sp7	Ec-01_003380.1	3024029	3027474	chr_01	+	26.8745	4.80087	30.4382	4.97445	FALSE	FALSE	3rd_quantile	3rd_quantile	NA	autosome	E2	E2	S11	S11		Eukaryota	2	100
Ectocarpus-sp7	Ec-01_003390.1	3027195	3058148	chr_01	-	6.04224	2.81603	4.74979	2.52351	TRUE	TRUE	2nd_quantile	1st_quantile	NA	autosome	E2,E12,E1,E7,E10	E2,E7,E1,E10	S14	S14		cellular organisms	1	100
Ectocarpus-sp7	Ec-01_003400.1	3059048	3066261	chr_01	-	11.745	3.67186	9.00412	3.32252	FALSE	FALSE	2nd_quantile	2nd_quantile	NA	autosome	E3,E2,E10	E3,E2,E5,E12	S15	S15		Stramenopiles	4	81
Ectocarpus-sp7	Ec-01_003410.1	3067259	3078579	chr_01	-	30.0863	4.95821	28.9981	4.9068	FALSE	FALSE	3rd_quantile	3rd_quantile	NA	autosome	E3,E2,E5	E2,E9,E8,E5	S15	S15		cellular organisms	1	100
Ectocarpus-sp7	Ec-01_003420.1	3077527	3086389	chr_01	+	69.8644	6.14699	70.3012	6.15585	FALSE	FALSE	4th_quantile	4th_quantile	NA	autosome	E5,E8,E2	E5,E8,E2,E3	S15	S15		cellular organisms	1	92
Ectocarpus-sp7	Ec-01_003430.1	3086150	3088415	chr_01	+	4.06351	2.34014	3.96679	2.31231	TRUE	FALSE	1st_quantile	1st_quantile	NA	autosome	E2,E12	E3,E12,E10	S15	S5		Ectocarpus	14	100
Ectocarpus-sp7	Ec-01_003440.1	3099268	3103423	chr_01	+	5.06803	2.60123	5.48031	2.69606	TRUE	TRUE	1st_quantile	1st_quantile	NA	autosome	E20,E1	E10,E1	S4	S3		FDI clade	9	83
Ectocarpus-sp7	Ec-01_003460.1	3115661	3118403	chr_01	+	0.0699395	0.0975292	0.358364	0.44187	TRUE	TRUE	no_expression	no_expression	NA	autosome	E1	E1,E4	S2	S4		Ectocarpus sp. 7	15	100
Ectocarpus-sp7	Ec-01_003470.1	3145314	3159993	chr_01	-	78.62	6.31506	82.7955	6.3888	FALSE	FALSE	4th_quantile	4th_quantile	NA	autosome	E12,E3,E2,E9,E8,E5	E12,E3,E2,E0,E8,E18,E25,E5	S15	S16		cellular organisms	1	100
Ectocarpus-sp7	Ec-01_003500.2	3158545	3169522	chr_01	+	49.1855	5.6492	44.5321	5.50881	FALSE	FALSE	4th_quantile	4th_quantile	NA	autosome	E8,E5,E2	E18,E25,E5,E8,E2	S15	S16		cellular organisms	1	100
Ectocarpus-sp7	Ec-01_003490.1	3159901	3167088	chr_01	-	128.095	7.01229	134.573	7.08293	FALSE	FALSE	4th_quantile	4th_quantile	NA	autosome	E5,E8,E2	E5,E8,E2	S15	S15		cellular organisms	1	100
Ectocarpus-sp7	Ec-01_003510.1	3171673	3182804	chr_01	-	11.4247	3.63514	9.22651	3.35424	FALSE	FALSE	2nd_quantile	2nd_quantile	NA	autosome	E2,E5	E2,E5	S15	S15		cellular organisms	1	100
Ectocarpus-sp7	Ec-01_003520.1	3181748	3189827	chr_01	+	19.044	4.3251	20.0136	4.39325	FALSE	FALSE	3rd_quantile	3rd_quantile	NA	autosome	E5,E8,E2,E3	E5,E8,E2	S15	S15		Eukaryota	2	92
Ectocarpus-sp7	Ec-01_003540.1	3185394	3196582	chr_01	-	569.854	9.15698	515.407	9.01236	FALSE	FALSE	4th_quantile	4th_quantile	NA	autosome	E3,E2,E8,E5	E2,E9,E8,E5	S15	S15		cellular organisms	1	100
Ectocarpus-sp7	Ec-01_003550.1	3195505	3201480	chr_01	+	43.398	5.47242	43.0962	5.46258	FALSE	FALSE	4th_quantile	4th_quantile	NA	autosome	E5,E8,E2	E5,E8,E2	S15	S15		cellular organisms	1	100
Ectocarpus-sp7	Ec-01_003560.1	3201205	3203929	chr_01	-	35.8126	5.20213	35.7103	5.19811	FALSE	FALSE	4th_quantile	4th_quantile	NA	autosome	E2,E8,E5,E12	E2,E5,E3	S15	S15		cellular organisms	1	100
Ectocarpus-sp7	Ec-01_003570.1	3203952	3209684	chr_01	-	29.0467	4.90914	29.9357	4.9512	FALSE	FALSE	3rd_quantile	3rd_quantile	NA	autosome	E12,E2,E10	E3,E5	S15	S5		cellular organisms	1	100
Ectocarpus-sp7	Ec-01_003590.1	3208566	3216569	chr_01	+	26.702	4.79192	27.8954	4.85277	FALSE	FALSE	3rd_quantile	3rd_quantile	NA	autosome	E10,E3	E5,E8,E2,E3	S5	S15		cellular organisms	1	100
Ectocarpus-sp7	Ec-01_003600.1	3216971	3225818	chr_01	-	34.1359	5.13487	32.9114	5.0837	FALSE	FALSE	4th_quantile	3rd_quantile	NA	autosome	E3,E2,E5	E3,E2,E5	S15	S15		PX clade	6	100
Ectocarpus-sp7	Ec-01_003610.2	3223508	3228171	chr_01	+	15.2757	4.02465	12.8756	3.79448	FALSE	FALSE	3rd_quantile	2nd_quantile	NA	autosome	E2,E5,E3	E2,E5,E3	S15	S15		PX clade	6	100
Ectocarpus-sp7	Ec-01_003620.1	3229709	3238227	chr_01	+	32.9148	5.08384	46.5717	5.57203	FALSE	FALSE	4th_quantile	4th_quantile	NA	autosome	E3,E5,E8,E2,E9	E3,E5,E2	S15	S15		cellular organisms	1	92
Ectocarpus-sp7	Ec-01_003630.1	3235262	3240252	chr_01	-	8.59507	3.26229	7.97505	3.16592	FALSE	FALSE	2nd_quantile	2nd_quantile	NA	autosome	E2,E9,E8,E5,E12	E2,E5	S15	S15		cellular organisms	1	100
Ectocarpus-sp7	Ec-01_003640.1	3241421	3253352	chr_01	-	105.347	6.73264	103.352	6.70532	FALSE	FALSE	4th_quantile	4th_quantile	NA	autosome	E3,E2,E8,E5	E3,E2,E8,E5	S15	S15		cellular organisms	1	100
Ectocarpus-sp7	Ec-01_003650.1	3252287	3261899	chr_01	+	20.1522	4.40274	21.6322	4.50031	FALSE	FALSE	3rd_quantile	3rd_quantile	NA	autosome	E5,E8,E2,E3,E10	E5,E8,E2,E3,E10	S15	S15		PX clade	6	100
Ectocarpus-sp7	Ec-01_003660.1	3261643	3266283	chr_01	+	30.3652	4.97109	25.3102	4.71755	FALSE	FALSE	3rd_quantile	3rd_quantile	NA	autosome	E3,E10	E10,E3,E5	S5	S5		cellular organisms	1	100
Ectocarpus-sp7	Ec-01_003670.1	3265927	3269096	chr_01	+	90.6397	6.5179	91.6735	6.53408	FALSE	FALSE	4th_quantile	4th_quantile	NA	autosome	E10,E5,E8,E2	E10,E5,E8,E2	S15	S15		cellular organisms	1	100
Ectocarpus-sp7	Ec-01_003680.1	3269599	3277393	chr_01	-	80.4933	6.34861	77.3582	6.29201	FALSE	FALSE	4th_quantile	4th_quantile	NA	autosome	E2,E5	E2,E8,E5	S15	S15		cellular organisms	1	100
Ectocarpus-sp7	Ec-01_003690.2	3273637	3281501	chr_01	+	11.3555	3.62708	10.2989	3.4981	FALSE	FALSE	2nd_quantile	2nd_quantile	NA	autosome	E2,E5,E8,E3	E2,E8,E5,E3	S15	S15		cellular organisms	1	100
Ectocarpus-sp7	Ec-01_003700.1	3286386	3304335	chr_01	+	3.66649	2.22234	4.2598	2.39501	FALSE	FALSE	1st_quantile	1st_quantile	NA	autosome	E12,E10,E8,E2,E3	E12,E10,E8,E2,E9,E3	S15	S15		cellular organisms	1	92
Ectocarpus-sp7	Ec-01_003710.1	3303880	3309310	chr_01	-	4.23033	2.3869	3.75509	2.24947	FALSE	FALSE	1st_quantile	1st_quantile	NA	autosome	E3,E5	E3,E5	S5	S5		PX clade	6	100
Ectocarpus-sp7	Ec-01_003730.1	3308422	3311870	chr_01	+	2.51473	1.81341	2.54992	1.82779	FALSE	FALSE	1st_quantile	1st_quantile	NA	autosome	E5,E8,E3	E5,E8,E3	S15	S15		cellular organisms	1	92
Ectocarpus-sp7	Ec-01_003740.1	3314932	3331510	chr_01	+	5.18307	2.62832	5.96859	2.80087	FALSE	FALSE	1st_quantile	2nd_quantile	NA	autosome	E5,E8,E2,E3	E8,E5,E2	S15	S15		Phaeophyceae	8	100
Ectocarpus-sp7	Ec-01_003750.1	3333509	3340476	chr_01	-	2.39576	1.76373	3.05784	2.02071	FALSE	FALSE	1st_quantile	1st_quantile	NA	autosome	E3,E2,E8,E5	E2,E8,E5	S15	S15		Ochrophyta	5	80
Ectocarpus-sp7	Ec-01_003760.1	3339421	3343272	chr_01	+	30.3091	4.96851	28.5941	4.88724	FALSE	FALSE	3rd_quantile	3rd_quantile	NA	autosome	E5,E8,E2	E5,E8,E2	S15	S15		cellular organisms	1	92
Ectocarpus-sp7	Ec-01_003770.1	3342967	3351653	chr_01	-	4.3085	2.40831	4.00391	2.32305	FALSE	FALSE	1st_quantile	1st_quantile	NA	autosome	E2,E5	E2,E5	S15	S15		PX clade	6	100
Ectocarpus-sp7	Ec-01_003780.1	3350615	3356428	chr_01	+	61.7496	5.97153	65.4193	6.05353	FALSE	FALSE	4th_quantile	4th_quantile	NA	autosome	E5,E8,E2	E5,E8,E2	S15	S15		cellular organisms	1	100
Ectocarpus-sp7	Ec-01_003790.1	3355153	3365337	chr_01	-	2.45897	1.79034	3.06576	2.02353	FALSE	FALSE	1st_quantile	1st_quantile	NA	autosome	E2,E8,E5	E2,E5	S15	S15		cellular organisms	1	92
Ectocarpus-sp7	Ec-01_003800.1	3364333	3367653	chr_01	+	3028.06	11.5647	3008.54	11.5553	FALSE	FALSE	4th_quantile	4th_quantile	NA	autosome	E5,E8,E2	E5,E8,E2	S15	S15		cellular organisms	1	100
Ectocarpus-sp7	Ec-01_003810.1	3367364	3371227	chr_01	-	15.5545	4.04915	18.8231	4.30911	FALSE	FALSE	3rd_quantile	3rd_quantile	NA	autosome	E2,E3,E5	E2,E5	S15	S15		PX clade	6	100
Ectocarpus-sp7	Ec-01_003820.1	3370013	3384306	chr_01	+	23.5387	4.61698	18.1828	4.26174	FALSE	FALSE	3rd_quantile	3rd_quantile	NA	autosome	E5,E8,E2,E0,E3,E16	E5,E8,E2,E9,E0,E3	S15	S15		cellular organisms	1	92
Ectocarpus-sp7	Ec-01_003830.1	3388120	3398301	chr_01	-	4.11983	2.35609	4.39798	2.43242	FALSE	FALSE	1st_quantile	1st_quantile	NA	autosome	E2,E8,E5	E9,E2,E8,E5	S15	S15		Phaeo+Schizo	7	87
Ectocarpus-sp7	Ec-01_003840.1	3397177	3404760	chr_01	+	4.47484	2.45282	4.37298	2.42572	FALSE	FALSE	1st_quantile	1st_quantile	NA	autosome	E5,E8,E2,E3	E5,E8,E2,E9,E3	S15	S15		cellular organisms	1	100
Ectocarpus-sp7	Ec-00_002760.1	3406247	3408730	chr_01	-	90.3647	6.51356	95.7387	6.59602	FALSE	FALSE	4th_quantile	4th_quantile	NA	autosome	E2,E8,E10	E2,E8,E5	S15	S15		cellular organisms	1	100
Ectocarpus-sp7	Ec-01_003860.1	3409112	3436631	chr_01	+	3.64278	2.21499	3.3816	2.13146	TRUE	TRUE	1st_quantile	1st_quantile	NA	autosome	E10,E1,E7	E5,E10,E1,E7	S14	S14		cellular organisms	1	85
Ectocarpus-sp7	Ec-01_003870.1	3436446	3451890	chr_01	+	22.6792	4.56555	24.7267	4.6852	FALSE	FALSE	3rd_quantile	3rd_quantile	NA	autosome	E1,E10,E24,E2,E3	E10,E5,E8,E2	S12	S15		cellular organisms	1	100
Ectocarpus-sp7	Ec-01_003880.1	3452454	3455609	chr_01	+	173.166	7.44432	212.203	7.73608	FALSE	FALSE	4th_quantile	4th_quantile	NA	autosome	E5,E8,E2	E5,E8,E2	S15	S15		Eukaryota	2	100
Ectocarpus-sp7	Ec-01_003890.1	3457929	3465100	chr_01	-	17.1042	4.17825	19.9809	4.391	FALSE	FALSE	3rd_quantile	3rd_quantile	NA	autosome	E2,E5	E2,E8,E5	S15	S15		cellular organisms	1	100
Ectocarpus-sp7	Ec-01_003900.2	3461427	3465393	chr_01	+	5.8961	2.78578	5.88432	2.78331	FALSE	FALSE	2nd_quantile	1st_quantile	NA	autosome	E2,E5	E2,E8,E5	S15	S15		Ectocarpus	14	100
Ectocarpus-sp7	Ec-01_003910.1	3482060	3487118	chr_01	-	6.78859	2.96136	8.83057	3.29727	FALSE	FALSE	2nd_quantile	2nd_quantile	NA	autosome	E3,E2,E8,E5	E2,E8,E5	S15	S15		cellular organisms	1	100
Ectocarpus-sp7	Ec-01_003920.1	3486071	3491740	chr_01	+	48.4746	5.62862	53.6593	5.7724	FALSE	FALSE	4th_quantile	4th_quantile	NA	autosome	E5,E8,E2,E3	E5,E8,E2	S15	S15		Eukaryota	2	92
Ectocarpus-sp7	Ec-01_003930.1	3492503	3498162	chr_01	-	9.9667	3.45506	12.783	3.78482	FALSE	FALSE	2nd_quantile	2nd_quantile	NA	autosome	E3,E2,E5	E2,E5	S15	S15		Phaeophyceae	8	85
Ectocarpus-sp7	Ec-01_003940.1	3499095	3502664	chr_01	+	7.22727	3.04041	16.1451	4.09973	FALSE	FALSE	2nd_quantile	3rd_quantile	Male-biased genes	autosome	E8,E2	E5,E8,E2	S11	S15		cellular organisms	1	100
Ectocarpus-sp7	Ec-01_003950.2	3504020	3505541	chr_01	+	48.0608	5.6165	92.1812	6.54197	FALSE	FALSE	4th_quantile	4th_quantile	NA	autosome	E2	E2,E9	S11	S11		Ectocarpus	14	100
Ectocarpus-sp7	Ec-01_003960.1	3506877	3511359	chr_01	+	38.1097	5.28945	29.7942	4.94459	FALSE	FALSE	4th_quantile	3rd_quantile	NA	autosome	E2	E2	S11	S11		cellular organisms	1	85
Ectocarpus-sp7	Ec-01_003970.1	3516403	3523161	chr_01	+	0.209242	0.274104	0.453626	0.539656	TRUE	FALSE	no_expression	no_expression	NA	autosome	E2,E0,E9	E2,E9,E0	S11	S11		Fucophycidae	10	100
Ectocarpus-sp7	Ec-01_003980.1	3535193	3538018	chr_01	-	0.0319965	0.0454381	0.183236	0.242738	TRUE	TRUE	no_expression	no_expression	NA	autosome	E1	E1,E4,E6	S2	S4		Ectocarpus	14	100
Ectocarpus-sp7	Ec-01_003990.1	3540178	3557367	chr_01	-	9.56779	3.4016	10.34	3.50335	TRUE	TRUE	2nd_quantile	2nd_quantile	NA	autosome	E1,E7,E10	E1,E7,E10,E5	S14	S14		cellular organisms	1	100
Ectocarpus-sp7	Ec-01_004000.1	3558309	3559670	chr_01	+	93.774	6.56642	94.1903	6.57274	FALSE	FALSE	4th_quantile	4th_quantile	NA	autosome	E8,E3	E8,E2	S11	S11		Ochrophyta	5	90
Ectocarpus-sp7	Ec-01_004010.2	3559345	3561513	chr_01	+	377.251	8.5632	361.065	8.5001	FALSE	FALSE	4th_quantile	4th_quantile	NA	autosome	E3	E2	S1	S11		Ectocarpus sp. 7	15	100
Ectocarpus-sp7	Ec-01_004020.1	3564095	3568810	chr_01	-	6.51435	2.90965	12.2847	3.7317	FALSE	FALSE	2nd_quantile	2nd_quantile	NA	autosome	E2,E8,E0,E5,E12	E2,E8,E0,E5,E12	S15	S15		cellular organisms	1	100
Ectocarpus-sp7	Ec-01_004030.1	3571106	3603901	chr_01	-	13.0868	3.81628	17.2144	4.18701	FALSE	FALSE	3rd_quantile	3rd_quantile	NA	autosome	E3,E2,E23,E16	E2,E9,E0	S13	S11		cellular organisms	1	100
Ectocarpus-sp7	Ec-01_004040.3	3603623	3608767	chr_01	+	0.719641	0.782107	1.69761	1.43168	FALSE	FALSE	no_expression	no_expression	NA	autosome	E2,E8,E5,E3	E2,E5,E8	S15	S15		Eukaryota	2	61
Ectocarpus-sp7	Ec-01_004050.1	3608296	3613832	chr_01	+	6.24495	2.85698	6.0669	2.82108	FALSE	FALSE	2nd_quantile	2nd_quantile	NA	autosome	E3,E2	E8,E2,E9	S11	S11		Phaeophyceae	8	100
Ectocarpus-sp7	Ec-01_004060.1	3610292	3621262	chr_01	-	16.9602	4.16673	18.0397	4.25094	FALSE	FALSE	3rd_quantile	3rd_quantile	NA	autosome	E3,E2,E8,E5	E9,E2,E8,E5	S15	S15		PX clade	6	100
Ectocarpus-sp7	Ec-01_004070.1	3619670	3620605	chr_01	+	0	0	0.0349115	0.0495074	FALSE	FALSE	no_expression	no_expression	NA	autosome	E8,E5	E8,E5	S15	S15		Ectocarpus	14	100
Ectocarpus-sp7	Ec-01_004080.1	3623042	3651996	chr_01	+	13.6804	3.87582	11.2344	3.61287	FALSE	FALSE	3rd_quantile	2nd_quantile	NA	autosome	E2,E9,E3	E2,E9	S11	S11		cellular organisms	1	100
Ectocarpus-sp7	Ec-01_004090.1	3656577	3673764	chr_01	-	19.4709	4.3555	19.672	4.36961	FALSE	FALSE	3rd_quantile	3rd_quantile	NA	autosome	E3,E2,E12,E10	E3,E2,E9,E0,E12,E10	S15	S15		Fucophycidae	10	100
Ectocarpus-sp7	Ec-01_004100.2	3673915	3694431	chr_01	-	8.53318	3.25296	9.81972	3.43559	FALSE	FALSE	2nd_quantile	2nd_quantile	NA	autosome	E10,E3,E2,E8,E5	E10,E2,E9,E8,E5,E1	S15	S14		cellular organisms	1	100
Ectocarpus-sp7	Ec-01_004110.1	3694801	3699981	chr_01	-	3.95617	2.30923	4.21172	2.38176	FALSE	TRUE	1st_quantile	1st_quantile	NA	autosome	E3,E5	E1,E7,E5	S5	S14		Phaeo+Schizo	7	87
Ectocarpus-sp7	Ec-01_004120.1	3699176	3713027	chr_01	+	551.124	9.10885	487.189	8.9313	FALSE	FALSE	4th_quantile	4th_quantile	NA	autosome	E5,E8,E2,E3,E10	E5,E8,E2,E10	S15	S15		cellular organisms	1	100
Ectocarpus-sp7	Ec-01_004130.1	3712722	3721164	chr_01	+	1.1829	1.12625	1.4646	1.30136	FALSE	FALSE	no_expression	no_expression	NA	autosome	E10,E3	E10,E3	S5	S5		PX clade	6	100
Ectocarpus-sp7	Ec-01_004140.1	3722699	3728235	chr_01	-	12.4886	3.75367	15.1468	4.01317	FALSE	FALSE	2nd_quantile	3rd_quantile	NA	autosome	E3,E2,E9,E10,E5	E2,E12,E5	S15	S15		Phaeophyceae	8	100
Ectocarpus-sp7	Ec-01_004150.1	3726774	3737612	chr_01	+	39.1213	5.3263	43.0167	5.45998	FALSE	FALSE	4th_quantile	4th_quantile	NA	autosome	E2,E9,E10,E5,E8,E12	E12,E5,E8,E2	S15	S15		cellular organisms	1	100
Ectocarpus-sp7	Ec-01_004160.1	3737245	3746601	chr_01	+	224.766	7.81869	271.25	8.08879	FALSE	FALSE	4th_quantile	4th_quantile	NA	autosome	E12,E5,E8,E2	E12,E5,E8,E2,E3	S15	S15		cellular organisms	1	100
Ectocarpus-sp7	Ec-01_004170.1	3743955	3756454	chr_01	-	2.77168	1.91521	2.28325	1.71512	FALSE	FALSE	1st_quantile	1st_quantile	NA	autosome	E2,E12,E3,E16,E10	E2,E3,E10	S15	S15		Eukaryota	2	76
Ectocarpus-sp7	Ec-01_004180.1	3759358	3767576	chr_01	-	9.39216	3.37742	9.45281	3.38582	FALSE	FALSE	2nd_quantile	2nd_quantile	NA	autosome	E3,E10	E2,E3,E5	S5	S15		Eukaryota	2	61
Ectocarpus-sp7	Ec-01_004190.1	3766547	3769748	chr_01	+	10.4224	3.51379	9.40784	3.3796	FALSE	FALSE	2nd_quantile	2nd_quantile	NA	autosome	E10,E8,E2,E3	E5,E8,E3	S15	S15		Ochrophyta	5	100
Ectocarpus-sp7	Ec-01_004200.1	3770894	3800811	chr_01	-	5.13657	2.61743	4.64885	2.49796	FALSE	FALSE	1st_quantile	1st_quantile	NA	autosome	E3,E2,E0,E9,E16,E8,E5	E2,E9,E8,E5	S15	S15		cellular organisms	1	100
Ectocarpus-sp7	Ec-01_004220.1	3800341	3811521	chr_01	+	3.09213	2.03285	2.59223	1.84488	TRUE	TRUE	1st_quantile	1st_quantile	NA	autosome	E5,E10,E4,E7	E5,E20,E7,E1	S16	S12		cellular organisms	1	92
Ectocarpus-sp7	Ec-01_004230.1	3817597	3832384	chr_01	-	17.2112	4.18676	19.7636	4.37599	TRUE	TRUE	3rd_quantile	3rd_quantile	NA	autosome	E3,E2,E20	E3,E2,E10	S13	S15		cellular organisms	1	100
Ectocarpus-sp7	Ec-01_004240.1	3835233	3841659	chr_01	-	11.5073	3.6447	13.4576	3.85375	FALSE	FALSE	2nd_quantile	3rd_quantile	NA	autosome	E2,E5	E2,E5	S15	S15		Phaeo+Schizo	7	100
Ectocarpus-sp7	Ec-01_004250.1	3840547	3851836	chr_01	+	188.39	7.56522	207.145	7.70145	FALSE	FALSE	4th_quantile	4th_quantile	NA	autosome	E5,E8,E2,E12,E10	E5,E8,E2,E12	S15	S15		cellular organisms	1	100
Ectocarpus-sp7	Ec-01_004260.1	3854617	3865854	chr_01	+	6.9702	2.99462	7.71761	3.12393	FALSE	FALSE	2nd_quantile	2nd_quantile	NA	autosome	E2,E0	E2,E9,E0	S11	S11		PX clade	6	88
Ectocarpus-sp7	Ec-01_004270.1	3869345	3875664	chr_01	-	8.01929	3.17301	8.92945	3.31171	FALSE	FALSE	2nd_quantile	2nd_quantile	NA	autosome	E2,E8,E5	E2,E8,E5	S15	S15		cellular organisms	1	100
Ectocarpus-sp7	Ec-01_004280.1	3876413	3884731	chr_01	-	14.3437	3.93957	18.0555	4.25213	FALSE	FALSE	3rd_quantile	3rd_quantile	NA	autosome	E2	E2	S11	S11		cellular organisms	1	100
Ectocarpus-sp7	Ec-01_004290.1	3884321	3891737	chr_01	-	8.20497	3.20241	8.61155	3.26477	FALSE	FALSE	2nd_quantile	2nd_quantile	NA	autosome	E2,E8,E5	E2,E18,E5	S15	S16		cellular organisms	1	100
Ectocarpus-sp7	Ec-01_004300.1	3890698	3900081	chr_01	+	21.2138	4.47339	25.9817	4.75391	FALSE	TRUE	3rd_quantile	3rd_quantile	NA	autosome	E5,E8,E2,E12	E5,E8,E7,E1	S15	S14		Stramenopiles	4	81
Ectocarpus-sp7	Ec-01_004310.1	3900134	3918908	chr_01	+	7.93564	3.15957	6.98434	2.99717	TRUE	TRUE	2nd_quantile	2nd_quantile	NA	autosome	E12,E10,E20,E7,E1	E1,E10,E7,E4	S12	S12		cellular organisms	1	71
Ectocarpus-sp7	Ec-01_004320.1	3921349	3940552	chr_01	-	77.5301	6.29517	85.5336	6.43519	FALSE	FALSE	4th_quantile	4th_quantile	NA	autosome	E2,E0,E26,E8,E5	E2,E0,E26,E9,E8,E5	S16	S16		cellular organisms	1	100
Ectocarpus-sp7	Ec-01_004330.1	3940301	3945556	chr_01	+	54.5534	5.7958	55.5926	5.82254	FALSE	FALSE	4th_quantile	4th_quantile	NA	autosome	E5,E8,E2,E3	E5,E8,E2	S15	S15		cellular organisms	1	100
Ectocarpus-sp7	Ec-01_004340.2	3945228	3950205	chr_01	-	4.65234	2.49885	5.97276	2.80173	FALSE	FALSE	1st_quantile	2nd_quantile	NA	autosome	E3,E5	E2,E3,E5	S5	S15		Eukaryota	2	100
Ectocarpus-sp7	Ec-01_004350.1	3949143	3959592	chr_01	+	8.96992	3.31758	15.2857	4.02553	FALSE	FALSE	2nd_quantile	3rd_quantile	NA	autosome	E5,E8,E2,E3	E5,E8,E2	S15	S15		cellular organisms	1	100
Ectocarpus-sp7	Ec-00_009340.1	3964561	3976687	chr_01	+	20.3729	4.41771	23.1664	4.59493	FALSE	FALSE	3rd_quantile	3rd_quantile	NA	autosome	E10,E8,E2,E3	E5,E8,E2	S15	S15		cellular organisms	1	100
Ectocarpus-sp7	Ec-00_009350.1	3978300	3984605	chr_01	-	20.0948	4.39882	26.4923	4.78096	FALSE	FALSE	3rd_quantile	3rd_quantile	NA	autosome	E2	E2,E9	S11	S11		cellular organisms	1	100
Ectocarpus-sp7	Ec-00_011450.1	3983738	3991226	chr_01	-	5.58035	2.71816	8.56565	3.25786	FALSE	FALSE	1st_quantile	2nd_quantile	NA	autosome	E2	E2	S11	S11		PX clade	6	100
Ectocarpus-sp7	Ec-00_010370.1	3990773	3996429	chr_01	-	2.59841	1.84736	4.24077	2.38978	TRUE	FALSE	1st_quantile	1st_quantile	NA	autosome	E2,E8,E5,E1	E2,E8,E5,E1	S14	S14		Phaeophyceae	8	85
Ectocarpus-sp7	Ec-00_010380.1	3997247	4000219	chr_01	-	5.77194	2.75957	4.9469	2.57214	TRUE	TRUE	1st_quantile	1st_quantile	NA	autosome	E1,E7	E7	S10	S11		Phaeophyceae	8	85
Ectocarpus-sp7	Ec-00_010640.1	4002539	4009236	chr_01	-	3.54411	2.184	7.49898	3.08729	TRUE	TRUE	1st_quantile	2nd_quantile	NA	autosome	E7	E7	S11	S11		PX clade	6	100
Ectocarpus-sp7	Ec-00_010890.1	4010754	4015974	chr_01	+	9.19224	3.3494	9.09715	3.33588	TRUE	TRUE	2nd_quantile	2nd_quantile	NA	autosome	E10,E4,E7	E10,E5,E8,E7	S16	S15		Eukaryota	2	92
Ectocarpus-sp7	Ec-01_004400.2	4022333	4030482	chr_01	+	4.3585	2.42183	4.97196	2.5782	TRUE	TRUE	1st_quantile	1st_quantile	NA	autosome	E0,E4,E1,E7	E0,E7,E1,E4	S9	S9		Ectocarpus	14	100
Ectocarpus-sp7	Ec-01_004390.1	4038197	4047767	chr_01	+	30.552	4.97966	36.2446	5.21896	TRUE	TRUE	3rd_quantile	4th_quantile	NA	autosome	E5,E8,E2,E3	E5,E8,E7	S15	S15		cellular organisms	1	100
Ectocarpus-sp7	Ec-01_004380.1	4048100	4073636	chr_01	-	17.9352	4.243	7.99595	3.16928	FALSE	TRUE	3rd_quantile	2nd_quantile	Female-biased genes	autosome	E3,E2,E10	E1,E4,E7,E10,E5	S15	S12		cellular organisms	1	100
Ectocarpus-sp7	Ec-01_004370.1	4072518	4077934	chr_01	+	1.24564	1.16713	1.86721	1.51965	FALSE	FALSE	no_expression	no_expression	NA	autosome	E10,E8,E2	E10,E5,E8,E2	S15	S15		cellular organisms	1	64
Ectocarpus-sp7	Ec-00_000640.1	4080041	4084220	chr_01	+	2.71087	1.89176	3.00191	2.00069	FALSE	FALSE	1st_quantile	1st_quantile	NA	autosome	E2	E2	S11	S11		cellular organisms	1	85
Ectocarpus-sp7	Ec-01_004410.1	4090723	4098081	chr_01	+	7.11221	3.0201	7.92373	3.15765	FALSE	FALSE	2nd_quantile	2nd_quantile	NA	autosome	E2,E16,E3	E21,E19,E2,E9	S11	S13		cellular organisms	1	100
Ectocarpus-sp7	Ec-01_004420.1	4100681	4109398	chr_01	-	5.62835	2.72865	5.8807	2.78255	FALSE	FALSE	1st_quantile	1st_quantile	NA	autosome	E2,E5	E2,E9,E5	S15	S15		Stramenopiles	4	90
Ectocarpus-sp7	Ec-01_004430.1	4108410	4113417	chr_01	+	169.594	7.41443	171.671	7.43188	FALSE	FALSE	4th_quantile	4th_quantile	NA	autosome	E5,E8,E2	E5,E8,E2	S15	S15		cellular organisms	1	100
Ectocarpus-sp7	Ec-01_004440.1	4113454	4122092	chr_01	-	3.4605	2.15721	5.00108	2.58522	FALSE	FALSE	1st_quantile	1st_quantile	NA	autosome	E2,E5	E2,E9,E5	S15	S15		Eukaryota	2	84
Ectocarpus-sp7	Ec-01_004460.1	4120964	4132831	chr_01	+	5.78665	2.7627	5.44395	2.68795	FALSE	FALSE	2nd_quantile	1st_quantile	NA	autosome	E5,E8,E2	E5,E8,E2,E9	S15	S15		cellular organisms	1	78
Ectocarpus-sp7	Ec-01_004470.2	4132861	4134725	chr_01	+	47.2649	5.5929	44.9834	5.52304	FALSE	FALSE	4th_quantile	4th_quantile	NA	autosome	E2,E3	E2,E12	S11	S15		Ectocarpus sp. 7	15	100
Ectocarpus-sp7	Ec-01_004480.1	4135037	4140182	chr_01	+	2.14906	1.65492	2.36553	1.75083	FALSE	FALSE	1st_quantile	1st_quantile	NA	autosome	E5,E8,E2	E5,E8,E2	S15	S15		cellular organisms	1	92
Ectocarpus-sp7	Ec-01_004490.1	4142563	4148866	chr_01	-	3.03558	2.01278	4.83041	2.5436	FALSE	FALSE	1st_quantile	1st_quantile	NA	autosome	E2,E5	E2,E5	S15	S15		Ochrophyta	5	100
Ectocarpus-sp7	Ec-01_004500.1	4148231	4151812	chr_01	+	19.1683	4.33402	20.981	4.45818	FALSE	FALSE	3rd_quantile	3rd_quantile	NA	autosome	E5,E8,E2,E3	E5,E8,E2	S15	S15		cellular organisms	1	92
Ectocarpus-sp7	Ec-01_004510.1	4153685	4155274	chr_01	+	11.8266	3.68107	22.8988	4.57887	FALSE	FALSE	2nd_quantile	3rd_quantile	NA	autosome	E5,E8,E2	E5,E8	S15	S15		FDI clade	9	100
Ectocarpus-sp7	Ec-01_004520.1	4154079	4163582	chr_01	-	1.98601	1.57822	2.29484	1.72021	FALSE	FALSE	no_expression	1st_quantile	NA	autosome	E5,E8,E2,E3,E10	E5,E8,E2,E3,E10	S15	S15		cellular organisms	1	100
Ectocarpus-sp7	Ec-01_004530.1	4163113	4174037	chr_01	+	15.581	4.05146	12.7747	3.78394	FALSE	FALSE	3rd_quantile	2nd_quantile	NA	autosome	E5,E8,E2,E0	E5,E8,E2,E0	S15	S15		cellular organisms	1	100
Ectocarpus-sp7	Ec-01_004540.1	4177692	4186151	chr_01	-	34.4553	5.14793	43.7453	5.48366	FALSE	FALSE	4th_quantile	4th_quantile	NA	autosome	E2,E8,E5	E2,E8,E5	S15	S15		cellular organisms	1	92
Ectocarpus-sp7	Ec-01_004550.1	4185100	4192723	chr_01	+	9.98324	3.45723	12.6786	3.77385	FALSE	FALSE	2nd_quantile	2nd_quantile	NA	autosome	E5,E8,E2	E5,E8,E2,E9	S15	S15		cellular organisms	1	71
Ectocarpus-sp7	Ec-01_004560.1	4190132	4194892	chr_01	-	16.8322	4.15641	18.7111	4.30094	FALSE	FALSE	3rd_quantile	3rd_quantile	NA	autosome	E2,E5	E2,E5	S15	S15		Eukaryota	2	84
Ectocarpus-sp7	Ec-01_004570.2	4193808	4195322	chr_01	+	4.49235	2.45742	4.17456	2.37144	FALSE	FALSE	1st_quantile	1st_quantile	NA	autosome	E5,E8	E5,E8	S15	S15		Ectocarpus sp. 7	15	100
Ectocarpus-sp7	Ec-01_004580.1	4202562	4207150	chr_01	+	11.361	3.62773	14.4689	3.95129	FALSE	FALSE	2nd_quantile	3rd_quantile	NA	autosome	E2	E2	S11	S11		Stramenopiles	4	100
Ectocarpus-sp7	Ec-01_004600.1	4209484	4215139	chr_01	+	2.94216	1.97899	3.6726	2.22423	FALSE	FALSE	1st_quantile	1st_quantile	NA	autosome	E12,E10,E3	E10,E8,E2	S5	S15		cellular organisms	1	100
Ectocarpus-sp7	Ec-01_004610.1	4218068	4221675	chr_01	+	0.541498	0.624333	1.16276	1.11287	FALSE	FALSE	no_expression	no_expression	NA	autosome	E3	E8,E2	S1	S11		PX clade	6	88
Ectocarpus-sp7	Ec-01_004620.1	4231211	4235618	chr_01	-	1.25577	1.17362	1.22921	1.15654	FALSE	FALSE	no_expression	no_expression	NA	autosome	E2,E8,E5	E2,E8,E5	S15	S15		cellular organisms	1	78
Ectocarpus-sp7	Ec-01_004630.1	4235005	4239652	chr_01	+	19.1984	4.33617	22.8754	4.57745	FALSE	FALSE	3rd_quantile	3rd_quantile	NA	autosome	E5,E8,E2,E3	E5,E8,E2,E3	S15	S15		cellular organisms	1	92
Ectocarpus-sp7	Ec-01_004640.1	4240784	4244119	chr_01	+	19.1033	4.32936	20.0677	4.39696	FALSE	FALSE	3rd_quantile	3rd_quantile	NA	autosome	E3,E5,E8,E2	E3,E5,E8,E2	S15	S15		cellular organisms	1	100
Ectocarpus-sp7	Ec-01_004650.1	4241906	4252713	chr_01	-	46.584	5.5724	48.524	5.63006	FALSE	FALSE	4th_quantile	4th_quantile	NA	autosome	E5,E8,E2	E8,E2,E5	S15	S15		cellular organisms	1	100
Ectocarpus-sp7	Ec-01_004660.1	4251671	4258933	chr_01	+	71.2545	6.17502	57.2449	5.86406	FALSE	FALSE	4th_quantile	4th_quantile	NA	autosome	E5,E8,E2,E16,E23	E5,E8,E3,E2,E9,E0	S16	S15		cellular organisms	1	100
Ectocarpus-sp7	Ec-01_004670.1	4257824	4275019	chr_01	-	10.6631	3.54388	13.0082	3.8082	TRUE	TRUE	2nd_quantile	2nd_quantile	NA	autosome	E2,E16,E23,E9,E8,E5,E20	E2,E9,E0,E8,E5,E10	S16	S15		Eukaryota	2	76
Ectocarpus-sp7	Ec-01_004680.1	4287594	4290297	chr_01	-	2.23969	1.69585	2.99603	1.99857	TRUE	TRUE	1st_quantile	1st_quantile	NA	autosome	E1,E20,E5,E8	E1,E10,E5,E8,E7	S12	S14		cellular organisms	1	92
Ectocarpus-sp7	Ec-01_004690.1	4289221	4294824	chr_01	+	20.3229	4.41433	24.5676	4.67624	FALSE	TRUE	3rd_quantile	3rd_quantile	NA	autosome	E5,E8,E2	E5,E8,E7,E1	S15	S14		cellular organisms	1	100
Ectocarpus-sp7	Ec-01_004700.1	4295465	4298841	chr_01	-	0.88902	0.917638	1.58441	1.36984	FALSE	FALSE	no_expression	no_expression	NA	autosome	E3,E10,E5	E1,E10,E5	S5	S3		Phaeophyceae	8	85
Ectocarpus-sp7	Ec-01_004710.1	4300351	4303319	chr_01	+	2084.17	11.0259	1439.94	10.4928	FALSE	FALSE	4th_quantile	4th_quantile	NA	autosome	E2,E3	E2	S11	S11		cellular organisms	1	92
Ectocarpus-sp7	Ec-01_004720.1	4304799	4308745	chr_01	-	20.9783	4.45801	25.187	4.71078	FALSE	FALSE	3rd_quantile	3rd_quantile	NA	autosome	E3,E10	E2,E5,E8	S5	S15		cellular organisms	1	100
Ectocarpus-sp7	Ec-01_004730.1	4309835	4319172	chr_01	-	50.147	5.67658	62.1132	5.97987	FALSE	FALSE	4th_quantile	4th_quantile	NA	autosome	E2,E8,E5,E26	E2,E9,E8,E5,E17,E26	S16	S16		cellular organisms	1	100
Ectocarpus-sp7	Ec-01_004740.2	4325168	4334354	chr_01	-	33.7623	5.11945	45.2029	5.52991	FALSE	FALSE	4th_quantile	4th_quantile	NA	autosome	E0,E25,E26,E10,E12	E0,E8,E10,E12	S16	S15		Stramenopiles	4	81
Ectocarpus-sp7	Ec-01_004750.2	4335106	4340099	chr_01	+	1.0758	1.05366	0.989426	0.992353	FALSE	FALSE	no_expression	no_expression	NA	autosome	E12,E3,E0	E12,E3,E0	S5	S5		Possible contamination or HGT	NA	30
Ectocarpus-sp7	Ec-01_004760.1	4349182	4358783	chr_01	+	12.6109	3.76669	16.2968	4.11243	FALSE	FALSE	2nd_quantile	3rd_quantile	NA	autosome	E2,E0,E3	E2,E9,E3	S11	S11		cellular organisms	1	100
Ectocarpus-sp7	Ec-01_004770.1	4362267	4363106	chr_01	-	79.3571	6.32835	88.7071	6.48715	FALSE	FALSE	4th_quantile	4th_quantile	NA	autosome	E3	E3,E2	S1	S11		Ectocarpus	14	100
Ectocarpus-sp7	Ec-01_004780.1	4366364	4379511	chr_01	-	6.3233	2.87249	7.8683	3.14866	FALSE	FALSE	2nd_quantile	2nd_quantile	NA	autosome	E2,E8,E5,E10	E9,E2,E8,E5	S15	S15		cellular organisms	1	100
Ectocarpus-sp7	Ec-01_004800.1	4378989	4405847	chr_01	+	7.98421	3.16739	6.76865	2.95766	TRUE	TRUE	2nd_quantile	2nd_quantile	NA	autosome	E5,E10,E20,E7,E1	E5,E8,E7,E1,E10	S12	S14		cellular organisms	1	100
Ectocarpus-sp7	Ec-01_004810.2	4405686	4413794	chr_01	+	59.2897	5.91384	49.1254	5.64747	FALSE	FALSE	4th_quantile	4th_quantile	NA	autosome	E10,E8,E2,E3	E10,E5,E8,E2	S15	S15		Ectocarpus sp. 7	15	100
Ectocarpus-sp7	Ec-01_004820.1	4415263	4419793	chr_01	-	4.08275	2.34561	4.77294	2.52931	FALSE	FALSE	1st_quantile	1st_quantile	NA	autosome	E3,E2,E5	E2,E5	S15	S15		Ochrophyta	5	100
Ectocarpus-sp7	Ec-01_004830.1	4419063	4435270	chr_01	+	3.32984	2.11431	3.23793	2.08336	FALSE	FALSE	1st_quantile	1st_quantile	NA	autosome	E5,E8,E2,E12	E5,E8,E2,E3,E12	S15	S15		Eukaryota	2	92
Ectocarpus-sp7	Ec-01_004840.1	4436327	4438732	chr_01	+	9.00713	3.32296	11.0348	3.58914	FALSE	FALSE	2nd_quantile	2nd_quantile	NA	autosome	E10,E3	E5,E8,E2	S5	S15		Phaeo+Schizo	7	100
Ectocarpus-sp7	Ec-01_004850.1	4441337	4445397	chr_01	+	8.15046	3.19384	9.16378	3.34537	FALSE	FALSE	2nd_quantile	2nd_quantile	NA	autosome	E10,E8,E2	E10,E7	S15	S15		Phaeo+Schizo	7	87
Ectocarpus-sp7	Ec-01_004860.1	4448065	4451680	chr_01	+	4.85436	2.54951	5.31676	2.65919	FALSE	FALSE	1st_quantile	1st_quantile	NA	autosome	E5,E8,E2	E8,E5,E2	S15	S15		cellular organisms	1	100
Ectocarpus-sp7	Ec-01_004870.1	4452797	4454406	chr_01	-	4.77825	2.53063	6.49237	2.90542	FALSE	FALSE	1st_quantile	2nd_quantile	NA	autosome	E2,E8,E5	E2,E5	S15	S15		Eukaryota	2	84
Ectocarpus-sp7	Ec-01_004880.1	4454147	4462218	chr_01	+	13.9315	3.90029	12.3682	3.74073	FALSE	FALSE	3rd_quantile	2nd_quantile	NA	autosome	E5,E8,E2	E5,E8,E2	S15	S15		cellular organisms	1	85
Ectocarpus-sp7	Ec-01_004890.1	4464244	4471326	chr_01	-	2.04926	1.60846	3.25953	2.09069	FALSE	FALSE	1st_quantile	1st_quantile	NA	autosome	E3,E2,E5	E2,E5	S15	S15		Eukaryota	2	84
Ectocarpus-sp7	Ec-01_004900.1	4470534	4474664	chr_01	+	8.19085	3.2002	7.54141	3.09447	FALSE	FALSE	2nd_quantile	2nd_quantile	NA	autosome	E5,E8,E2	E5,E8,E2	S15	S15		Eukaryota	2	69
Ectocarpus-sp7	Ec-01_004910.1	4475521	4479365	chr_01	+	2.35773	1.74749	3.45777	2.15632	TRUE	TRUE	1st_quantile	1st_quantile	NA	autosome	E12,E10,E7	E2,E5,E8,E7	S15	S15		cellular organisms	1	100
Ectocarpus-sp7	Ec-01_004920.1	4481296	4505166	chr_01	-	10.7771	3.55791	6.07489	2.82271	TRUE	TRUE	2nd_quantile	2nd_quantile	NA	autosome	E1,E7,E4,E10	E7,E1,E4,E5	S12	S12		cellular organisms	1	100
Ectocarpus-sp7	Ec-01_004930.1	4504140	4509298	chr_01	+	9.62045	3.40877	9.09638	3.33577	FALSE	FALSE	2nd_quantile	2nd_quantile	NA	autosome	E10,E3	E5,E8,E3	S5	S15		Eukaryota	2	92
Ectocarpus-sp7	Ec-01_004940.1	4511687	4519500	chr_01	-	4.14478	2.36311	4.18001	2.37295	FALSE	FALSE	1st_quantile	1st_quantile	NA	autosome	E12,E3,E10	E3,E2,E10	S5	S15		cellular organisms	1	100
Ectocarpus-sp7	Ec-01_004950.1	4519299	4525738	chr_01	-	2.36219	1.7494	2.22746	1.6904	TRUE	FALSE	1st_quantile	1st_quantile	NA	autosome	E3,E10,E20	E10,E3,E2	S8	S15		PX clade	6	77
Ectocarpus-sp7	Ec-01_004960.2	4524027	4535128	chr_01	+	2.06159	1.61428	1.55231	1.3518	TRUE	TRUE	1st_quantile	no_expression	NA	autosome	E3,E10,E20,E7	E2,E10,E1,E7	S16	S14		cellular organisms	1	100
Ectocarpus-sp7	Ec-01_004980.1	4534776	4542377	chr_01	-	4.03125	2.33092	3.52524	2.178	TRUE	TRUE	1st_quantile	1st_quantile	NA	autosome	E7,E5	E7,E5	S15	S15		cellular organisms	1	100
Ectocarpus-sp7	Ec-01_004990.1	4541479	4544909	chr_01	+	13.3574	3.84372	11.2335	3.61277	FALSE	FALSE	3rd_quantile	2nd_quantile	NA	autosome	E5,E8,E2	E5,E8,E2	S15	S15		Eukaryota	2	84
Ectocarpus-sp7	Ec-01_005000.1	4547219	4557793	chr_01	-	41.8532	5.42133	38.299	5.29642	FALSE	FALSE	4th_quantile	4th_quantile	NA	autosome	E2,E5	E2,E5	S15	S15		cellular organisms	1	100
Ectocarpus-sp7	Ec-01_005010.1	4556789	4559539	chr_01	+	14.836	3.98514	16.9729	4.16775	FALSE	FALSE	3rd_quantile	3rd_quantile	NA	autosome	E5,E8,E2	E5,E8,E2	S15	S15		PX clade	6	100
Ectocarpus-sp7	Ec-01_005020.1	4563649	4569022	chr_01	+	4.8554	2.54977	4.18008	2.37297	FALSE	TRUE	1st_quantile	1st_quantile	NA	autosome	E12,E10,E3	E3,E10,E1,E7	S5	S14		Stramenopiles	4	90
Ectocarpus-sp7	Ec-01_005030.1	4568877	4571808	chr_01	-	29.5568	4.93342	22.0172	4.52464	FALSE	TRUE	3rd_quantile	3rd_quantile	NA	autosome	E3,E5	E7,E5	S5	S15		cellular organisms	1	100
Ectocarpus-sp7	Ec-01_005040.1	4571392	4583150	chr_01	+	9.80028	3.433	12.866	3.79348	FALSE	FALSE	2nd_quantile	2nd_quantile	NA	autosome	E5,E8,E2,E3	E5,E8,E2,E12	S15	S15		Eukaryota	2	100
Ectocarpus-sp7	Ec-01_005050.1	4583210	4594798	chr_01	-	0.770979	0.824547	1.25084	1.17046	FALSE	FALSE	no_expression	no_expression	NA	autosome	E3,E2,E10	E2,E3,E10	S15	S15		PX clade	6	88
Ectocarpus-sp7	Ec-01_005060.1	4595917	4600142	chr_01	-	46.6507	5.57443	47.2975	5.59388	FALSE	FALSE	4th_quantile	4th_quantile	NA	autosome	E3,E2,E5	E2,E5	S15	S15		cellular organisms	1	71
Ectocarpus-sp7	Ec-01_005070.1	4599239	4604409	chr_01	+	49.359	5.65418	46.2581	5.56249	FALSE	FALSE	4th_quantile	4th_quantile	NA	autosome	E5,E8,E2,E0,E3	E5,E8,E0,E2,E3	S15	S15		Ochrophyta	5	100
Ectocarpus-sp7	Ec-01_005080.1	4606673	4611242	chr_01	+	4.44382	2.44462	4.238	2.38902	FALSE	FALSE	1st_quantile	1st_quantile	NA	autosome	E10,E3	E10,E24,E2,E3	S5	S16		cellular organisms	1	100
Ectocarpus-sp7	Ec-01_005090.1	4612970	4620680	chr_01	+	46.8915	5.5817	66.3347	6.07328	FALSE	FALSE	4th_quantile	4th_quantile	NA	autosome	E10,E2,E16,E3	E10,E5,E8,E2,E3	S15	S15		cellular organisms	1	78
Ectocarpus-sp7	Ec-01_005100.1	4623733	4634610	chr_01	-	10.187	3.48376	21.3101	4.47963	FALSE	FALSE	2nd_quantile	3rd_quantile	NA	autosome	E2,E8,E5	E3,E2,E9,E5,E8	S15	S15		cellular organisms	1	100
Ectocarpus-sp7	Ec-01_005110.1	4633631	4640957	chr_01	+	12.7631	3.78273	10.7613	3.55598	FALSE	FALSE	2nd_quantile	2nd_quantile	NA	autosome	E5,E8,E2,E3	E5,E8,E2	S15	S15		cellular organisms	1	100
Ectocarpus-sp7	Ec-01_005120.1	4641953	4646306	chr_01	-	2.53343	1.82107	1.92351	1.5477	FALSE	FALSE	1st_quantile	no_expression	NA	autosome	E3,E10	E2,E3,E10	S5	S15		Phaeo+Schizo	7	100
Ectocarpus-sp7	Ec-01_005130.1	4651826	4663577	chr_01	-	4.52637	2.46633	5.32167	2.6603	TRUE	TRUE	1st_quantile	1st_quantile	NA	autosome	E1,E7,E4,E5	E1,E4,E7,E5	S12	S12		cellular organisms	1	100
Ectocarpus-sp7	Ec-01_005140.1	4662565	4665815	chr_01	+	7.76201	3.13126	9.27125	3.36054	FALSE	FALSE	2nd_quantile	2nd_quantile	NA	autosome	E5,E8,E2	E5,E8,E2,E9	S15	S15		cellular organisms	1	100
Ectocarpus-sp7	Ec-01_005150.1	4670366	4686345	chr_01	-	9.81137	3.43448	11.8466	3.68332	TRUE	FALSE	2nd_quantile	2nd_quantile	NA	autosome	E3,E2,E5,E8	E2,E9,E8,E5,E20	S15	S16		Eukaryota	2	92
Ectocarpus-sp7	Ec-01_005160.1	4685267	4692280	chr_01	+	5.69765	2.74365	3.91744	2.29791	TRUE	TRUE	1st_quantile	1st_quantile	NA	autosome	E5,E8,E7,E1	E5,E20,E7,E1	S14	S12		Phaeo+Schizo	7	100
Ectocarpus-sp7	Ec-01_005180.2	4690059	4713974	chr_01	-	19.6436	4.36762	25.0791	4.70482	TRUE	TRUE	3rd_quantile	3rd_quantile	NA	autosome	E1,E7,E10,E20	E1,E4,E7,E10,E20	S12	S12		Phaeo+Schizo	7	100
Ectocarpus-sp7	Ec-01_005170.2	4692398	4693875	chr_01	-	0	0	0	0	TRUE	TRUE	no_expression	no_expression	NA	autosome	E1	E1	S2	S2		Ectocarpus	14	100
Ectocarpus-sp7	Ec-01_005190.1	4717681	4729570	chr_01	-	9.22286	3.35373	10.2734	3.49485	TRUE	TRUE	2nd_quantile	2nd_quantile	NA	autosome	E1,E7,E16,E0,E4	E7,E0,E1	S9	S10		cellular organisms	1	100
Ectocarpus-sp7	Ec-01_005200.1	4733047	4744487	chr_01	-	14.9778	3.998	16.2468	4.10825	FALSE	FALSE	3rd_quantile	3rd_quantile	NA	autosome	E2,E8,E5	E12,E9,E2,E5,E20	S15	S16		cellular organisms	1	100
Ectocarpus-sp7	Ec-01_005210.1	4742835	4750989	chr_01	+	4.47325	2.4524	4.13711	2.36096	TRUE	TRUE	1st_quantile	1st_quantile	NA	autosome	E8,E5,E3,E20	E2,E5,E20,E7,E4	S16	S16		Fucophycidae	10	80
Ectocarpus-sp7	Ec-01_005220.1	4750621	4755651	chr_01	+	154.489	7.28067	146.413	7.20372	TRUE	TRUE	4th_quantile	4th_quantile	NA	autosome	E20,E7,E1	E20,E7,E1	S9	S9		cellular organisms	1	100
Ectocarpus-sp7	Ec-01_005230.1	4754162	4769472	chr_01	-	7.372	3.06557	8.60894	3.26438	TRUE	TRUE	2nd_quantile	2nd_quantile	NA	autosome	E7,E1,E4,E6,E11,E21,E0,E26,E10	E7,E1,E0,E4,E6,E10	S12	S12		FDI clade	9	100
Ectocarpus-sp7	Ec-01_005240.1	4772267	4776190	chr_01	-	24.0418	4.64627	31.8792	5.0391	FALSE	FALSE	3rd_quantile	3rd_quantile	NA	autosome	E2,E8	E2,E8,E5	S11	S15		Stramenopiles	4	90
Ectocarpus-sp7	Ec-01_005250.1	4776471	4787022	chr_01	+	2.69093	1.88398	4.67934	2.50572	FALSE	FALSE	1st_quantile	1st_quantile	NA	autosome	E5,E8,E2	E5,E8,E2,E9,E3	S15	S15		cellular organisms	1	100
Ectocarpus-sp7	Ec-01_005260.1	4788020	4793750	chr_01	+	15.0127	4.00115	19.0903	4.32843	TRUE	TRUE	3rd_quantile	3rd_quantile	NA	autosome	E3,E10,E1	E3,E10,E4,E1	S3	S7		cellular organisms	1	71
Ectocarpus-sp7	Ec-01_005270.1	4794806	4797891	chr_01	+	14.7567	3.9779	13.4627	3.85426	TRUE	TRUE	3rd_quantile	3rd_quantile	NA	autosome	E1,E20	E20,E1	S4	S4		cellular organisms	1	71
Ectocarpus-sp7	Ec-01_005280.1	4800346	4808474	chr_01	+	2.54332	1.8251	4.05636	2.3381	TRUE	TRUE	1st_quantile	1st_quantile	NA	autosome	E20,E1	E20,E1	S4	S4		cellular organisms	1	100
Ectocarpus-sp7	Ec-01_005290.1	4809882	4812290	chr_01	+	5.25982	2.64612	5.14463	2.61933	TRUE	FALSE	1st_quantile	1st_quantile	NA	autosome	E10,E3	E10,E3	S5	S5		cellular organisms	1	64
Ectocarpus-sp7	Ec-01_005300.1	4814508	4821138	chr_01	-	15.1134	4.01018	17.217	4.18722	FALSE	FALSE	3rd_quantile	3rd_quantile	NA	autosome	E2,E5	E2,E9,E8,E5	S15	S15		cellular organisms	1	92
Ectocarpus-sp7	Ec-01_005310.1	4820360	4831343	chr_01	+	3.59127	2.19889	4.23644	2.38859	FALSE	FALSE	1st_quantile	1st_quantile	NA	autosome	E5,E8,E2,E3	E5,E8,E2,E9	S15	S15		Eukaryota	2	76
Ectocarpus-sp7	Ec-01_005320.1	4833644	4839979	chr_01	-	4.79259	2.53421	6.89678	2.98126	FALSE	FALSE	1st_quantile	2nd_quantile	NA	autosome	E3,E2	E2,E9	S11	S11		cellular organisms	1	100
Ectocarpus-sp7	Ec-01_005330.1	4841194	4843553	chr_01	-	0.642259	0.715682	2.47764	1.79811	FALSE	FALSE	no_expression	1st_quantile	NA	autosome	E2,E9,E8,E5	E2,E8,E5	S15	S15		Ectocarpus	14	100
Ectocarpus-sp7	Ec-01_005340.1	4842576	4848152	chr_01	+	51.3277	5.7095	61.0548	5.95547	FALSE	FALSE	4th_quantile	4th_quantile	NA	autosome	E5,E8,E2	E5,E8,E2	S15	S15		cellular organisms	1	100
Ectocarpus-sp7	Ec-01_005350.1	4847062	4855814	chr_01	-	15.4586	4.04077	16.0781	4.09407	FALSE	FALSE	3rd_quantile	3rd_quantile	NA	autosome	E2,E8,E5	E2,E5	S15	S15		cellular organisms	1	78
Ectocarpus-sp7	Ec-01_005360.1	4855013	4860808	chr_01	+	17.3742	4.19961	20.3348	4.41514	FALSE	FALSE	3rd_quantile	3rd_quantile	NA	autosome	E5,E8,E2	E5,E8,E2	S15	S15		cellular organisms	1	100
Ectocarpus-sp7	Ec-01_005370.1	4864245	4865048	chr_01	-	105.084	6.72907	121.324	6.93456	FALSE	FALSE	4th_quantile	4th_quantile	NA	autosome	E3,E2	E12,E9,E2	S11	S15		Ectocarpus	14	100
Ectocarpus-sp7	Ec-01_005380.1	4865153	4873418	chr_01	-	13.9726	3.90425	14.1249	3.91886	FALSE	FALSE	3rd_quantile	3rd_quantile	NA	autosome	E2,E5,E8	E2,E9,E8,E5	S15	S15		cellular organisms	1	100
Ectocarpus-sp7	Ec-01_005390.1	4872704	4880772	chr_01	+	9.6995	3.41947	8.7556	3.28623	TRUE	TRUE	2nd_quantile	2nd_quantile	NA	autosome	E5,E8,E7,E1	E5,E8,E19,E7	S14	S16		cellular organisms	1	100
Ectocarpus-sp7	Ec-01_005400.1	4880688	4889735	chr_01	-	1.68706	1.42603	2.08903	1.62715	TRUE	TRUE	no_expression	1st_quantile	NA	autosome	E1,E10	E7,E1,E4,E10	S3	S12		PX clade	6	100
Ectocarpus-sp7	Ec-01_005410.2	4888739	4893541	chr_01	+	7.1926	3.03432	6.00104	2.80757	FALSE	FALSE	2nd_quantile	2nd_quantile	NA	autosome	E10,E3,E2	E10,E3,E2	S15	S15		Ectocarpus sp. 7	15	100
Ectocarpus-sp7	Ec-01_005420.1	4891432	4899930	chr_01	-	20.3237	4.41439	19.5842	4.36346	FALSE	FALSE	3rd_quantile	3rd_quantile	NA	autosome	E3,E2,E5	E3,E2,E8,E5	S15	S15		cellular organisms	1	92
Ectocarpus-sp7	Ec-01_005430.1	4907118	4913396	chr_01	-	7.1818	3.03242	5.76689	2.75849	FALSE	FALSE	2nd_quantile	1st_quantile	NA	autosome	E2,E9,E5	E2,E5	S15	S15		cellular organisms	1	100
Ectocarpus-sp7	Ec-01_005440.1	4912700	4920585	chr_01	+	11.5621	3.65101	12.3018	3.73355	FALSE	FALSE	2nd_quantile	2nd_quantile	NA	autosome	E5,E8,E2	E5,E8,E2,E9	S15	S15		cellular organisms	1	100
Ectocarpus-sp7	Ec-01_005450.1	4921915	4929944	chr_01	+	9.23635	3.35563	2.27184	1.7101	TRUE	TRUE	2nd_quantile	1st_quantile	Female-biased genes	autosome	E12,E1	E12,E1,E7	S3	S14		cellular organisms	1	100
Ectocarpus-sp7	Ec-01_005460.1	4931102	4942298	chr_01	-	5.26839	2.64809	4.94448	2.57155	TRUE	TRUE	1st_quantile	1st_quantile	NA	autosome	E1,E10	E1,E4,E10	S3	S7		cellular organisms	1	85
Ectocarpus-sp7	Ec-01_005470.1	4941376	4945684	chr_01	+	8.83507	3.29793	7.1107	3.01983	FALSE	FALSE	2nd_quantile	2nd_quantile	NA	autosome	E10,E8,E2	E10,E3	S15	S5		cellular organisms	1	100
Ectocarpus-sp7	Ec-01_005480.1	4946967	4951178	chr_01	-	15.5259	4.04666	17.2652	4.19103	FALSE	FALSE	3rd_quantile	3rd_quantile	NA	autosome	E2,E5	E2,E5	S15	S15		cellular organisms	1	100
Ectocarpus-sp7	Ec-01_005490.1	4950421	4957664	chr_01	+	14.3734	3.94236	12.5047	3.75539	FALSE	FALSE	3rd_quantile	2nd_quantile	NA	autosome	E5,E8,E2	E5,E8,E2,E9	S15	S15		cellular organisms	1	100
Ectocarpus-sp7	Ec-01_005500.1	4958529	4961814	chr_01	-	6.48826	2.90463	8.30805	3.21848	FALSE	FALSE	2nd_quantile	2nd_quantile	NA	autosome	E2,E10,E12	E2,E3,E10,E12	S15	S15		cellular organisms	1	100
Ectocarpus-sp7	Ec-01_005510.1	4965084	4970576	chr_01	-	16.3593	4.11764	20.8942	4.45248	FALSE	FALSE	3rd_quantile	3rd_quantile	NA	autosome	E2,E5	E3,E2,E5	S15	S15		cellular organisms	1	100
Ectocarpus-sp7	Ec-01_005520.1	4969490	4987142	chr_01	+	2.11715	1.64023	3.09697	2.03456	FALSE	FALSE	1st_quantile	1st_quantile	NA	autosome	E5,E8,E11,E21,E16,E9,E23,E0,E3,E2	E5,E8,E3,E2,E0,E9	S16	S15		Stramenopiles	4	100
Ectocarpus-sp7	Ec-01_005530.1	4988582	5000082	chr_01	+	4.41208	2.43618	5.29347	2.65385	FALSE	FALSE	1st_quantile	1st_quantile	NA	autosome	E2,E16	E2,E9	S11	S11		Eukaryota	2	84
Ectocarpus-sp7	Ec-01_005540.1	5000887	5011254	chr_01	+	11.5765	3.65265	14.2317	3.92901	FALSE	FALSE	2nd_quantile	3rd_quantile	NA	autosome	E2,E3	E2,E9,E3	S11	S11		PX clade	6	100
Ectocarpus-sp7	Ec-01_005550.1	5013246	5038628	chr_01	-	7.91504	3.15624	9.90124	3.44642	FALSE	FALSE	2nd_quantile	2nd_quantile	NA	autosome	E3,E16,E2,E0,E10	E3,E9,E2,E0,E5	S15	S15		cellular organisms	1	100
Ectocarpus-sp7	Ec-01_005560.1	5043202	5050941	chr_01	+	175.865	7.46651	267.155	8.06692	FALSE	FALSE	4th_quantile	4th_quantile	NA	autosome	E5,E8,E2	E5,E8,E2	S15	S15		cellular organisms	1	100
Ectocarpus-sp7	Ec-01_005570.1	5055690	5068067	chr_01	-	1.76065	1.46501	1.81439	1.49282	FALSE	FALSE	no_expression	no_expression	NA	autosome	E3,E2,E18,E5	E2,E9,E18,E23,E5	S16	S16		cellular organisms	1	100
Ectocarpus-sp7	Ec-01_005580.1	5067160	5076507	chr_01	+	33.1933	5.09564	33.8853	5.12455	FALSE	FALSE	4th_quantile	4th_quantile	NA	autosome	E5,E8,E2	E5,E8,E2,E9	S15	S15		cellular organisms	1	100
Ectocarpus-sp7	Ec-01_005590.1	5080334	5087768	chr_01	-	8.03841	3.17607	9.16333	3.3453	FALSE	FALSE	2nd_quantile	2nd_quantile	NA	autosome	E3,E2,E8,E5	E2,E9,E8,E5	S15	S15		PX clade	6	100
Ectocarpus-sp7	Ec-01_005600.1	5089548	5096004	chr_01	-	6.58963	2.92403	8.71923	3.28084	FALSE	FALSE	2nd_quantile	2nd_quantile	NA	autosome	E3,E2,E5,E8	E2,E5,E8	S15	S15		cellular organisms	1	100
Ectocarpus-sp7	Ec-01_005610.1	5097014	5101418	chr_01	-	2.59811	1.84724	3.49497	2.16831	FALSE	FALSE	1st_quantile	1st_quantile	NA	autosome	E2,E5	E2,E5	S15	S15		cellular organisms	1	100
Ectocarpus-sp7	Ec-01_005620.2	5100386	5112463	chr_01	+	53.9804	5.78084	60.6803	5.94674	FALSE	FALSE	4th_quantile	4th_quantile	NA	autosome	E5,E8,E2	E5,E8,E2,E9	S15	S15		NA	NA	NA
Ectocarpus-sp7	Ec-01_005630.2	5109354	5117334	chr_01	-	43.5237	5.4765	37.8344	5.27926	FALSE	FALSE	4th_quantile	4th_quantile	NA	autosome	E2,E5,E8	E9,E2,E5,E8	S15	S15		cellular organisms	1	92
Ectocarpus-sp7	Ec-01_005640.1	5115617	5131826	chr_01	+	6.15246	2.83844	8.11185	3.18774	FALSE	FALSE	2nd_quantile	2nd_quantile	NA	autosome	E5,E8,E2,E0	E5,E8,E2,E9,E0	S15	S15		Eukaryota	2	84
Ectocarpus-sp7	Ec-01_005650.1	5134461	5149693	chr_01	-	10.8722	3.56951	14.0634	3.91298	FALSE	FALSE	2nd_quantile	3rd_quantile	NA	autosome	E2,E8,E5	E2,E9,E8,E5	S15	S15		Ochrophyta	5	100
Ectocarpus-sp7	Ec-01_005660.1	5148958	5155225	chr_01	+	10.0105	3.4608	8.50971	3.2494	TRUE	TRUE	2nd_quantile	2nd_quantile	NA	autosome	E5,E4,E7,E1	E5,E8,E7	S12	S15		cellular organisms	1	92
Ectocarpus-sp7	Ec-01_005670.1	5161580	5166612	chr_01	-	84.7117	6.42142	116.587	6.87759	TRUE	TRUE	4th_quantile	4th_quantile	NA	autosome	E1,E7,E20	E7,E1,E10,E4	S9	S12		Eukaryota	2	84
Ectocarpus-sp7	Ec-01_005810.1	5195618	5214140	chr_01	+	1.91052	1.54128	2.40072	1.76584	FALSE	FALSE	no_expression	1st_quantile	NA	autosome	E8,E2,E16,E3	E8,E2	S11	S11		Phaeophyceae	8	100
Ectocarpus-sp7	Ec-01_005800.1	5215214	5217212	chr_01	-	23.0685	4.58908	27.5546	4.83565	FALSE	FALSE	3rd_quantile	3rd_quantile	NA	autosome	E3,E5	E2,E5	S5	S15		PX clade	6	100
Ectocarpus-sp7	Ec-01_005790.1	5217112	5229211	chr_01	+	19.9235	4.38705	25.6006	4.73339	FALSE	FALSE	3rd_quantile	3rd_quantile	NA	autosome	E5,E8,E2,E0,E3	E5,E8,E2,E9,E23,E0	S15	S16		cellular organisms	1	100
Ectocarpus-sp7	Ec-01_005780.1	5232485	5233649	chr_01	-	15.1493	4.0134	23.7852	4.63141	FALSE	FALSE	3rd_quantile	3rd_quantile	NA	autosome	E3,E2	E2	S11	S11		Ectocarpus	14	100
Ectocarpus-sp7	Ec-01_005770.1	5233410	5247293	chr_01	-	14.1714	3.92329	18.5986	4.29268	FALSE	FALSE	3rd_quantile	3rd_quantile	NA	autosome	E2,E8,E5	E2,E9,E8,E5	S15	S15		PX clade	6	100
Ectocarpus-sp7	Ec-01_005760.1	5245999	5251457	chr_01	+	151.22	7.25002	145.437	7.19414	FALSE	FALSE	4th_quantile	4th_quantile	NA	autosome	E5,E8,E2	E5,E8,E2,E9	S15	S15		cellular organisms	1	100
Ectocarpus-sp7	Ec-01_005750.1	5253352	5268476	chr_01	-	13.6131	3.8692	16.857	4.15842	FALSE	FALSE	3rd_quantile	3rd_quantile	NA	autosome	E3,E0,E2,E5	E2,E9,E0,E5	S15	S15		cellular organisms	1	100
Ectocarpus-sp7	Ec-01_005740.1	5267144	5279359	chr_01	+	8.40237	3.23302	10.763	3.55619	FALSE	FALSE	2nd_quantile	2nd_quantile	NA	autosome	E2,E5,E8,E3	E2,E5,E8,E9	S15	S15		cellular organisms	1	100
Ectocarpus-sp7	Ec-01_005730.1	5279266	5285061	chr_01	+	19.9054	4.3858	23.525	4.61618	FALSE	FALSE	3rd_quantile	3rd_quantile	NA	autosome	E3,E12	E9,E12	S5	S15		Fucophycidae	10	60
Ectocarpus-sp7	Ec-01_005720.2	5286141	5296306	chr_01	-	109.374	6.78626	125.853	6.98701	FALSE	FALSE	4th_quantile	4th_quantile	NA	autosome	E3,E2,E8,E5	E12,E3,E2,E8,E5	S15	S15		cellular organisms	1	100
Ectocarpus-sp7	Ec-01_005710.1	5294995	5308271	chr_01	+	2.27747	1.71258	3.14837	2.05255	FALSE	FALSE	1st_quantile	1st_quantile	NA	autosome	E8,E5,E2	E8,E5,E2,E9	S15	S15		cellular organisms	1	100
Ectocarpus-sp7	Ec-01_005705.1	5309025	5311452	chr_01	+	11.1024	3.59722	15.7743	4.06818	FALSE	FALSE	2nd_quantile	3rd_quantile	NA	autosome	E2,E0	E2,E0	S11	S11		PX clade	6	100
Ectocarpus-sp7	Ec-01_005700.1	5312401	5317679	chr_01	-	4.89446	2.55936	5.63404	2.72989	FALSE	FALSE	1st_quantile	1st_quantile	NA	autosome	E2,E10	E2,E8,E5	S15	S15		cellular organisms	1	100
Ectocarpus-sp7	Ec-01_005690.1	5319273	5320073	chr_01	-	106.675	6.75054	124.408	6.97049	FALSE	FALSE	4th_quantile	4th_quantile	NA	autosome	E3,E2	E2,E9	S11	S11		Ectocarpus	14	100
Ectocarpus-sp7	Ec-01_005680.1	5320946	5322811	chr_01	-	0.898478	0.924844	1.77792	1.474	FALSE	FALSE	no_expression	no_expression	NA	autosome	E2	E2	S11	S11		Ectocarpus	14	100
Ectocarpus-sp7	Ec-01_006140.1	5324504	5334462	chr_01	-	1.67046	1.41709	2.43108	1.77866	FALSE	FALSE	no_expression	1st_quantile	NA	autosome	E2,E8,E5	E2,E8,E5	S15	S15		Sar	3	91
Ectocarpus-sp7	Ec-01_006150.2	5331382	5333060	chr_01	+	1.49568	1.31943	2.21369	1.68423	FALSE	FALSE	no_expression	1st_quantile	NA	autosome	E8,E5	E5	S15	S5		Ectocarpus	14	100
Ectocarpus-sp7	Ec-01_005830.1	5337272	5346902	chr_01	+	3.68442	2.22787	5.21352	2.63541	FALSE	FALSE	1st_quantile	1st_quantile	NA	autosome	E2,E3	E2,E9	S11	S11		Eukaryota	2	100
Ectocarpus-sp7	Ec-01_005840.1	5349398	5358477	chr_01	-	12.0586	3.70693	14.9408	3.99465	FALSE	FALSE	2nd_quantile	3rd_quantile	NA	autosome	E3,E2,E10,E12	E3,E2,E12,E10	S15	S15		cellular organisms	1	100
Ectocarpus-sp7	Ec-01_005850.1	5359234	5360082	chr_01	-	0.200278	0.263369	0.72128	0.783482	FALSE	FALSE	no_expression	no_expression	NA	autosome	E3	E12	S1	S5		Ectocarpus	14	100
Ectocarpus-sp7	Ec-01_005860.1	5362822	5372303	chr_01	+	4.43949	2.44347	6.2319	2.85437	FALSE	FALSE	1st_quantile	2nd_quantile	NA	autosome	E12,E5,E8,E2	E12,E5,E8,E2	S15	S15		cellular organisms	1	92
Ectocarpus-sp7	Ec-01_005870.2	5372056	5375089	chr_01	+	52.0345	5.72886	70.9052	6.16802	FALSE	FALSE	4th_quantile	4th_quantile	NA	autosome	E2	E2	S11	S11		Ectocarpus sp. 7	15	100
Ectocarpus-sp7	Ec-01_005880.1	5377079	5381361	chr_01	-	2.5027	1.80847	3.96626	2.31216	FALSE	FALSE	1st_quantile	1st_quantile	NA	autosome	E2,E8,E5	E2,E8,E5	S15	S15		FDI clade	9	100
Ectocarpus-sp7	Ec-01_005890.1	5380321	5382086	chr_01	+	33.5663	5.11129	36.2881	5.22064	FALSE	FALSE	4th_quantile	4th_quantile	NA	autosome	E5,E8,E3	E5,E8,E2	S15	S15		FDI clade	9	83
Ectocarpus-sp7	Ec-01_005900.1	5383402	5392581	chr_01	-	11.6966	3.66637	12.88	3.79494	FALSE	FALSE	2nd_quantile	2nd_quantile	NA	autosome	E3,E2	E2	S11	S11		Eukaryota	2	100
Ectocarpus-sp7	Ec-01_005910.1	5395482	5399121	chr_01	-	1.2521	1.17127	1.11116	1.07804	FALSE	FALSE	no_expression	no_expression	NA	autosome	E2,E10,E3	E2,E5,E8	S15	S15		ALE clade	11	75
Ectocarpus-sp7	Ec-01_005920.1	5400892	5411072	chr_01	-	3.44608	2.15253	5.51704	2.70422	FALSE	FALSE	1st_quantile	1st_quantile	NA	autosome	E3,E2,E5	E2,E5	S15	S15		Eukaryota	2	100
Ectocarpus-sp7	Ec-01_005930.1	5410266	5414519	chr_01	+	8.8104	3.29431	10.1434	3.47812	FALSE	FALSE	2nd_quantile	2nd_quantile	NA	autosome	E5,E8,E2	E5,E8,E2	S15	S15		Sar	3	83
Ectocarpus-sp7	Ec-01_005940.1	5414771	5420977	chr_01	-	5.78719	2.76282	7.56371	3.09824	FALSE	FALSE	2nd_quantile	2nd_quantile	NA	autosome	E2,E5	E2,E5	S15	S15		FDI clade	9	100
Ectocarpus-sp7	Ec-01_005950.1	5420701	5425181	chr_01	+	12.2993	3.73328	15.3138	4.02802	FALSE	FALSE	2nd_quantile	3rd_quantile	NA	autosome	E5,E8,E2	E5,E8,E2	S15	S15		Ochrophyta	5	100
Ectocarpus-sp7	Ec-01_005960.1	5430181	5438586	chr_01	-	3.50227	2.17065	4.64455	2.49686	FALSE	FALSE	1st_quantile	1st_quantile	NA	autosome	E2,E8,E5	E2,E9,E5	S15	S15		PX clade	6	100
Ectocarpus-sp7	Ec-01_005970.1	5437542	5456679	chr_01	+	35.8538	5.20374	34.9288	5.16707	FALSE	FALSE	4th_quantile	4th_quantile	NA	autosome	E5,E8,E2,E9,E3	E5,E8,E2,E9,E0	S15	S15		cellular organisms	1	85
Ectocarpus-sp7	Ec-01_005980.1	5456868	5464877	chr_01	-	3.27788	2.0969	3.10724	2.03817	FALSE	FALSE	1st_quantile	1st_quantile	NA	autosome	E3,E10	E2,E9,E3,E10,E5	S5	S15		cellular organisms	1	100
Ectocarpus-sp7	Ec-01_005990.1	5463966	5468264	chr_01	+	4.19974	2.37844	4.34668	2.41864	FALSE	FALSE	1st_quantile	1st_quantile	NA	autosome	E10,E8,E2,E3	E10,E5,E8,E2	S15	S15		cellular organisms	1	92
Ectocarpus-sp7	Ec-01_006000.1	5469760	5473523	chr_01	+	4.8621	2.55142	3.84612	2.27683	FALSE	FALSE	1st_quantile	1st_quantile	NA	autosome	E3,E10	E2,E5,E8	S5	S15		cellular organisms	1	92
Ectocarpus-sp7	Ec-01_006010.1	5475161	5477896	chr_01	-	26.7351	4.79364	30.9972	4.99987	FALSE	FALSE	3rd_quantile	3rd_quantile	NA	autosome	E3,E5	E3,E5	S5	S5		Eukaryota	2	84
Ectocarpus-sp7	Ec-01_006020.1	5477091	5487433	chr_01	+	1.73803	1.45314	2.49292	1.80443	FALSE	FALSE	no_expression	1st_quantile	NA	autosome	E5,E8,E2	E5,E8,E2,E9	S15	S15		Eukaryota	2	69
Ectocarpus-sp7	Ec-01_006030.2	5487913	5507257	chr_01	+	11.3629	3.62794	12.2955	3.73287	FALSE	FALSE	2nd_quantile	2nd_quantile	NA	autosome	E2,E16,E3	E2,E0,E5	S11	S15		Eukaryota	2	61
Ectocarpus-sp7	Ec-01_006040.1	5507668	5518612	chr_01	+	28.8781	4.90102	38.5357	5.30509	FALSE	FALSE	3rd_quantile	4th_quantile	NA	autosome	E5,E8,E2	E5,E8,E2,E9	S15	S15		cellular organisms	1	100
Ectocarpus-sp7	Ec-01_006050.1	5521318	5525312	chr_01	-	3.69549	2.23128	3.7026	2.23346	FALSE	FALSE	1st_quantile	1st_quantile	NA	autosome	E2,E10	E2,E5,E8	S15	S15		cellular organisms	1	100
Ectocarpus-sp7	Ec-01_006060.2	5535807	5544423	chr_01	+	2.31409	1.72861	2.15416	1.65726	TRUE	TRUE	1st_quantile	1st_quantile	NA	autosome	E7,E1	E7	S10	S11		cellular organisms	1	100
Ectocarpus-sp7	Ec-01_006070.1	5546025	5557366	chr_01	-	211.172	7.72909	145.891	7.1986	TRUE	TRUE	4th_quantile	4th_quantile	NA	autosome	E7,E2,E8,E5,E10	E7,E2,E8,E5,E12	S15	S15		cellular organisms	1	100
Ectocarpus-sp7	Ec-01_006080.1	5557817	5565030	chr_01	-	5.33556	2.66347	5.80481	2.76656	FALSE	FALSE	1st_quantile	1st_quantile	NA	autosome	E3,E2,E10	E3,E12	S15	S5		cellular organisms	1	100
Ectocarpus-sp7	Ec-01_006090.1	5565494	5569241	chr_01	-	9.53157	3.39665	8.93074	3.3119	FALSE	FALSE	2nd_quantile	2nd_quantile	NA	autosome	E3,E2,E10	E2,E5,E8	S15	S15		Eukaryota	2	84
Ectocarpus-sp7	Ec-01_006100.1	5567856	5572148	chr_01	+	2.96728	1.98815	2.61542	1.85416	FALSE	FALSE	1st_quantile	1st_quantile	NA	autosome	E2,E10,E3	E2,E5,E8,E3,E12	S15	S15		Fucophycidae	10	80
Ectocarpus-sp7	Ec-01_006110.1	5572382	5583164	chr_01	+	94.3227	6.57475	98.3787	6.63486	FALSE	FALSE	4th_quantile	4th_quantile	NA	autosome	E10,E5,E8,E2,E12	E12,E5,E8,E2	S15	S15		cellular organisms	1	100
Ectocarpus-sp7	Ec-01_006160.1	5608912	5612327	chr_01	+	10.7017	3.54864	7.77674	3.13369	FALSE	FALSE	2nd_quantile	2nd_quantile	NA	autosome	E12,E10,E24,E3	E12,E10,E3	S8	S5		cellular organisms	1	92
Ectocarpus-sp7	Ec-01_006170.1	5613655	5617433	chr_01	-	39.2308	5.33023	41.6193	5.41344	FALSE	FALSE	4th_quantile	4th_quantile	NA	autosome	E2,E8,E5	E2,E5	S15	S15		cellular organisms	1	92
Ectocarpus-sp7	Ec-01_006180.1	5621713	5629813	chr_01	+	12.7243	3.77866	14.8938	3.9904	FALSE	FALSE	2nd_quantile	3rd_quantile	NA	autosome	E2,E3	E2,E9,E3	S11	S11		Eukaryota	2	100
Ectocarpus-sp7	Ec-01_006190.1	5630214	5640720	chr_01	-	6.06233	2.82014	5.03888	2.59428	FALSE	FALSE	2nd_quantile	1st_quantile	NA	autosome	E3,E2,E8,E5	E3,E9,E2,E8,E5	S15	S15		cellular organisms	1	100
Ectocarpus-sp7	Ec-01_006200.1	5639761	5646493	chr_01	+	91.3889	6.52965	114.692	6.85414	FALSE	TRUE	4th_quantile	4th_quantile	NA	autosome	E8,E5,E2,E3	E8,E5,E7,E1	S15	S14		cellular organisms	1	100
Ectocarpus-sp7	Ec-01_006220.1	5648422	5649877	chr_01	+	15.0824	4.00741	11.945	3.69432	FALSE	FALSE	3rd_quantile	2nd_quantile	NA	autosome	E10	E10	S5	S5		FDI clade	9	100
Ectocarpus-sp7	Ec-01_006230.1	5649534	5650440	chr_01	+	1.72665	1.44713	2.63278	1.86107	FALSE	TRUE	no_expression	1st_quantile	NA	autosome	E10,E1	E10,E1	S3	S3		Ectocarpus	14	100
Ectocarpus-sp7	Ec-01_006240.1	5652197	5652964	chr_01	-	42.6123	5.44666	52.7211	5.74742	TRUE	TRUE	4th_quantile	4th_quantile	NA	autosome	E7	E1	S11	S2		Ectocarpus	14	100
Ectocarpus-sp7	Ec-01_006250.1	5660289	5670285	chr_01	+	54.3024	5.78927	51.7401	5.72083	FALSE	TRUE	4th_quantile	4th_quantile	NA	autosome	E2,E3	E7,E3,E9,E2	S11	S11		cellular organisms	1	57
Ectocarpus-sp7	Ec-01_006260.1	5669353	5670105	chr_01	-	47.5677	5.60193	72.2573	6.1949	FALSE	FALSE	4th_quantile	4th_quantile	NA	autosome	E3	E9,E2	S1	S11		Ectocarpus	14	100
Ectocarpus-sp7	Ec-01_006270.1	5671297	5676800	chr_01	+	8.92368	3.31088	9.55385	3.3997	FALSE	FALSE	2nd_quantile	2nd_quantile	NA	autosome	E10,E12,E3	E8,E3	S5	S11		cellular organisms	1	100
Ectocarpus-sp7	Ec-01_006280.3	5677897	5682508	chr_01	-	12.2937	3.73267	14.4229	3.947	FALSE	FALSE	2nd_quantile	3rd_quantile	NA	autosome	E3,E10	E3,E12,E5,E8	S5	S15		cellular organisms	1	92
Ectocarpus-sp7	Ec-01_006290.1	5680970	5689123	chr_01	+	2.5301	1.81971	3.69119	2.22995	FALSE	FALSE	1st_quantile	1st_quantile	NA	autosome	E3,E10,E2	E12,E5,E8,E3,E2	S15	S15		Eukaryota	2	92
Ectocarpus-sp7	Ec-01_006300.1	5688948	5706968	chr_01	-	9.42555	3.38205	10.2679	3.49415	FALSE	FALSE	2nd_quantile	2nd_quantile	NA	autosome	E2,E5,E8	E2,E9,E8,E5	S15	S15		cellular organisms	1	100
Ectocarpus-sp7	Ec-01_006310.1	5708850	5710538	chr_01	-	11.1696	3.60521	14.0771	3.91429	FALSE	FALSE	2nd_quantile	3rd_quantile	NA	autosome	E2,E5	E2,E5	S15	S15		Fucophycidae	10	100
Ectocarpus-sp7	Ec-01_006320.1	5709656	5718153	chr_01	+	1407.69	10.4601	1021.81	9.99832	FALSE	FALSE	4th_quantile	4th_quantile	NA	autosome	E5,E8,E2	E5,E8,E2	S15	S15		cellular organisms	1	100
Ectocarpus-sp7	Ec-01_006330.1	5719642	5724191	chr_01	-	10.1792	3.48274	12.956	3.80281	FALSE	FALSE	2nd_quantile	2nd_quantile	NA	autosome	E2,E5	E2,E5	S15	S15		cellular organisms	1	100
Ectocarpus-sp7	Ec-01_006340.1	5731833	5736192	chr_01	-	3.58534	2.19703	4.70892	2.51322	FALSE	FALSE	1st_quantile	1st_quantile	NA	autosome	E3,E9,E2,E5	E2,E5	S15	S15		Stramenopiles	4	72
Ectocarpus-sp7	Ec-01_006350.1	5735221	5739990	chr_01	+	4.6397	2.49562	6.80909	2.96515	FALSE	FALSE	1st_quantile	2nd_quantile	NA	autosome	E5,E8,E3	E5,E8,E3	S15	S15		cellular organisms	1	100
Ectocarpus-sp7	Ec-01_006360.1	5741630	5752610	chr_01	-	2.05856	1.61285	3.52581	2.17817	FALSE	FALSE	1st_quantile	1st_quantile	NA	autosome	E3,E12,E10	E3,E12,E0,E10	S5	S5		PX clade	6	100
Ectocarpus-sp7	Ec-01_006370.1	5752594	5762969	chr_01	+	9.14996	3.3434	10.9105	3.57416	FALSE	FALSE	2nd_quantile	2nd_quantile	NA	autosome	E10,E8,E2,E3	E10,E8,E2,E3	S15	S15		Eukaryota	2	100
Ectocarpus-sp7	Ec-01_006380.1	5761327	5779257	chr_01	-	43.0541	5.4612	43.5157	5.47624	FALSE	FALSE	4th_quantile	4th_quantile	NA	autosome	E3,E2,E0,E8,E5	E2,E3,E0,E8,E5	S15	S15		cellular organisms	1	100
Ectocarpus-sp7	Ec-01_006390.1	5778690	5782550	chr_01	+	16.5414	4.13269	16.4275	4.1233	FALSE	FALSE	3rd_quantile	3rd_quantile	NA	autosome	E5,E8,E2	E5,E8,E2	S15	S15		Sar	3	91
Ectocarpus-sp7	Ec-01_006400.1	5783661	5786708	chr_01	+	59.6269	5.92189	36.9893	5.24752	FALSE	FALSE	4th_quantile	4th_quantile	NA	autosome	E12,E5,E8,E2	E3,E5,E8,E2	S15	S15		cellular organisms	1	100
Ectocarpus-sp7	Ec-01_006410.1	5788722	5791000	chr_01	-	56.6737	5.84984	69.7495	6.14465	FALSE	FALSE	4th_quantile	4th_quantile	NA	autosome	E2,E5	E2,E5	S15	S15		cellular organisms	1	100
Ectocarpus-sp7	Ec-01_006420.1	5790442	5794076	chr_01	+	4.26277	2.39582	4.29811	2.40548	FALSE	FALSE	1st_quantile	1st_quantile	NA	autosome	E5,E8,E2,E3	E5,E8,E2	S15	S15		Stramenopiles	4	90
Ectocarpus-sp7	Ec-01_006425.1	5794637	5797369	chr_01	+	6.07563	2.82286	8.97249	3.31795	FALSE	FALSE	2nd_quantile	2nd_quantile	NA	autosome	E3,E5,E8,E2	E2,E5,E8	S15	S15		Eukaryota	2	92
Ectocarpus-sp7	Ec-01_006430.1	5798291	5805584	chr_01	-	13.574	3.86532	14.4053	3.94535	FALSE	FALSE	3rd_quantile	3rd_quantile	NA	autosome	E2,E5	E2,E5	S15	S15		cellular organisms	1	92
Ectocarpus-sp7	Ec-01_006440.1	5804618	5819328	chr_01	+	7.128	3.0229	6.50515	2.90788	FALSE	FALSE	2nd_quantile	2nd_quantile	NA	autosome	E5,E8,E3,E2	E5,E8,E2,E3	S15	S15		cellular organisms	1	100
Ectocarpus-sp7	Ec-01_006460.1	5819354	5833784	chr_01	-	8.76793	3.28805	8.32939	3.22178	FALSE	FALSE	2nd_quantile	2nd_quantile	NA	autosome	E2,E8,E5	E2,E9,E8,E5	S15	S15		cellular organisms	1	100
Ectocarpus-sp7	Ec-01_006470.1	5832757	5842655	chr_01	+	12.5295	3.75804	10.7677	3.55677	FALSE	FALSE	2nd_quantile	2nd_quantile	NA	autosome	E5,E8,E2,E3	E5,E8,E2	S15	S15		cellular organisms	1	100
Ectocarpus-sp7	Ec-01_006480.1	5845584	5853692	chr_01	-	21.0134	4.46031	18.6654	4.29758	FALSE	FALSE	3rd_quantile	3rd_quantile	NA	autosome	E2,E8,E10	E2,E9,E8,E5	S15	S15		cellular organisms	1	100
Ectocarpus-sp7	Ec-01_006490.1	5852858	5854029	chr_01	+	8.71662	3.28045	5.84412	2.77486	FALSE	FALSE	2nd_quantile	1st_quantile	NA	autosome	E10,E1	E5,E8	S3	S15		cellular organisms	1	85
Ectocarpus-sp7	Ec-01_006500.1	5856374	5860921	chr_01	-	7.56813	3.09898	8.02196	3.17344	TRUE	FALSE	2nd_quantile	2nd_quantile	NA	autosome	E1,E7,E8,E5	E2,E5	S14	S15		Eukaryota	2	92
Ectocarpus-sp7	Ec-01_006510.1	5863419	5867113	chr_01	-	9.57177	3.40215	12.1995	3.72241	FALSE	FALSE	2nd_quantile	2nd_quantile	NA	autosome	E2	E2	S11	S11		FDI clade	9	100
Ectocarpus-sp7	Ec-01_006520.1	5870893	5874198	chr_01	-	6.06732	2.82116	5.55243	2.71203	FALSE	FALSE	2nd_quantile	1st_quantile	NA	autosome	E12,E2,E8,E10	E3,E2,E8	S15	S11		Phaeophyceae	8	85
Ectocarpus-sp7	Ec-01_006530.1	5877289	5883056	chr_01	-	1.99261	1.58141	2.41092	1.77016	FALSE	FALSE	no_expression	1st_quantile	NA	autosome	E3,E10	E3,E5,E8	S5	S15		Eukaryota	2	100
Ectocarpus-sp7	Ec-01_006540.1	5882064	5886067	chr_01	+	3.5808	2.1956	6.80061	2.96359	FALSE	FALSE	1st_quantile	2nd_quantile	NA	autosome	E10,E8,E2	E3,E5,E8,E2	S15	S15		Eukaryota	2	76
Ectocarpus-sp7	Ec-01_006550.3	5885779	5891473	chr_01	-	24.8039	4.68952	25.7125	4.73944	FALSE	FALSE	3rd_quantile	3rd_quantile	NA	autosome	E2,E8,E10,E3	E2,E5,E12	S15	S15		Phaeophyceae	8	100
Ectocarpus-sp7	Ec-01_006560.1	5894431	5900511	chr_01	-	15.4572	4.04065	14.5148	3.95557	FALSE	FALSE	3rd_quantile	3rd_quantile	NA	autosome	E2,E8,E5	E2,E8,E5	S15	S15		Eukaryota	2	61
Ectocarpus-sp7	Ec-01_006570.1	5899564	5904296	chr_01	+	1.58832	1.37201	1.19625	1.13504	FALSE	FALSE	no_expression	no_expression	NA	autosome	E5,E8,E2	E5,E8,E2	S15	S15		cellular organisms	1	85
Ectocarpus-sp7	Ec-01_006580.1	5907835	5922188	chr_01	+	4.48864	2.45645	5.47013	2.6938	FALSE	FALSE	1st_quantile	1st_quantile	NA	autosome	E2,E3	E2,E9	S11	S11		cellular organisms	1	92
Ectocarpus-sp7	Ec-01_006590.1	5923978	5929050	chr_01	-	287.178	8.17082	392.912	8.62173	FALSE	FALSE	4th_quantile	4th_quantile	NA	autosome	E2,E8,E5	E2,E8,E5	S15	S15		cellular organisms	1	100
Ectocarpus-sp7	Ec-01_006600.2	5928217	5950592	chr_01	+	1.84036	1.50607	2.34444	1.74176	TRUE	TRUE	no_expression	1st_quantile	NA	autosome	E5,E8,E7,E1	E5,E1,E7	S14	S14		cellular organisms	1	85
Ectocarpus-sp7	Ec-01_006610.1	5949503	5954058	chr_01	-	0.754525	0.81108	0.878048	0.909234	TRUE	TRUE	no_expression	no_expression	NA	autosome	E1,E10	E7,E1,E10	S3	S14		Phaeophyceae	8	100
Ectocarpus-sp7	Ec-01_006620.1	5954113	5958104	chr_01	+	7.27635	3.04899	5.47256	2.69434	FALSE	TRUE	2nd_quantile	1st_quantile	NA	autosome	E10,E3	E10,E1	S5	S3		cellular organisms	1	85
Ectocarpus-sp7	Ec-01_006630.1	5961463	5963076	chr_01	-	1.20972	1.14387	2.93471	1.97626	FALSE	TRUE	no_expression	1st_quantile	NA	autosome	E3,E5	E7,E5	S5	S15		cellular organisms	1	100
Ectocarpus-sp7	Ec-01_006640.1	5962154	5964750	chr_01	+	5.86018	2.77825	8.07883	3.18251	FALSE	FALSE	2nd_quantile	2nd_quantile	NA	autosome	E5,E8,E2	E5,E8,E2	S15	S15		cellular organisms	1	100
Ectocarpus-sp7	Ec-01_006650.1	5968315	5973989	chr_01	-	1.62554	1.39261	2.94289	1.97925	FALSE	FALSE	no_expression	1st_quantile	NA	autosome	E3,E10	E3,E10	S5	S5		cellular organisms	1	92
Ectocarpus-sp7	Ec-01_006660.1	5973012	5980524	chr_01	+	3.81655	2.268	3.55197	2.18649	FALSE	FALSE	1st_quantile	1st_quantile	NA	autosome	E10,E8,E2,E3	E10,E3	S15	S5		FDI clade	9	100
Ectocarpus-sp7	Ec-01_006670.1	5980816	5985077	chr_01	+	4.59725	2.48472	7.73995	3.12763	FALSE	FALSE	1st_quantile	2nd_quantile	NA	autosome	E10,E8,E2,E3	E3,E5,E8,E2	S15	S15		cellular organisms	1	100
Ectocarpus-sp7	Ec-01_006680.1	5985858	5995867	chr_01	+	12.8956	3.79656	15.7872	4.06929	FALSE	FALSE	3rd_quantile	3rd_quantile	NA	autosome	E3,E10,E8,E2	E12,E5,E8,E2	S15	S15		Eukaryota	2	84
Ectocarpus-sp7	Ec-00_000650.2	5998144	6001098	chr_01	-	15.9595	4.08402	15.1069	4.0096	FALSE	FALSE	3rd_quantile	3rd_quantile	NA	autosome	E2	E9,E2	S11	S11		Ectocarpus sp. 7	15	100
Ectocarpus-sp7	Ec-00_000660.2	6000693	6002320	chr_01	+	0.251369	0.323507	0.683358	0.751342	FALSE	FALSE	no_expression	no_expression	NA	autosome	E2,E8	E2	S11	S11		Ectocarpus sp. 7	15	100
Ectocarpus-sp7	Ec-01_006690.1	6003054	6004153	chr_01	-	3.84766	2.27729	3.36185	2.12494	FALSE	FALSE	1st_quantile	1st_quantile	NA	autosome	E5	E5	S5	S5		Ectocarpus	14	100
Ectocarpus-sp7	Ec-01_006700.1	6003152	6007503	chr_01	+	12.0747	3.7087	14.7471	3.97702	FALSE	FALSE	2nd_quantile	3rd_quantile	NA	autosome	E5,E8,E2	E5,E8,E2	S15	S15		cellular organisms	1	100
Ectocarpus-sp7	Ec-01_006710.1	6008422	6011906	chr_01	-	10.0732	3.46901	10.9766	3.58214	FALSE	FALSE	2nd_quantile	2nd_quantile	NA	autosome	E3,E5	E2,E5	S5	S15		cellular organisms	1	92
Ectocarpus-sp7	Ec-01_006720.1	6010807	6017325	chr_01	+	3092.42	11.595	2832.12	11.4682	FALSE	FALSE	4th_quantile	4th_quantile	NA	autosome	E5,E8,E2,E3	E5,E8,E2,E3	S15	S15		cellular organisms	1	100
Ectocarpus-sp7	Ec-01_006730.1	6018256	6021902	chr_01	-	15.4531	4.04029	16.2689	4.1101	FALSE	FALSE	3rd_quantile	3rd_quantile	NA	autosome	E3,E5	E3,E5	S5	S5		cellular organisms	1	85
Ectocarpus-sp7	Ec-01_006740.1	6020920	6033257	chr_01	+	28.5826	4.88668	30.6599	4.98459	FALSE	FALSE	3rd_quantile	3rd_quantile	NA	autosome	E5,E8,E2,E0,E3	E5,E8,E2,E0,E9	S15	S15		cellular organisms	1	100
Ectocarpus-sp7	Ec-01_006760.1	6034424	6044402	chr_01	-	21.6754	4.50305	25.9805	4.75384	FALSE	FALSE	3rd_quantile	3rd_quantile	NA	autosome	E2,E8,E5	E2,E8,E5	S15	S15		Eukaryota	2	100
Ectocarpus-sp7	Ec-01_006770.1	6043584	6048497	chr_01	+	22.1802	4.53482	25.5462	4.73043	FALSE	FALSE	3rd_quantile	3rd_quantile	NA	autosome	E5,E8,E2,E3	E5,E8,E2	S15	S15		cellular organisms	1	92
Ectocarpus-sp7	Ec-01_006780.1	6051929	6056405	chr_01	-	61.6647	5.96958	69.6815	6.14326	FALSE	FALSE	4th_quantile	4th_quantile	NA	autosome	E2,E8,E5	E9,E2,E8,E5	S15	S15		Eukaryota	2	92
Ectocarpus-sp7	Ec-01_006790.1	6055586	6056338	chr_01	+	1.00916	1.00659	2.34031	1.73998	FALSE	FALSE	no_expression	1st_quantile	NA	autosome	E5	E5	S5	S5		Ectocarpus	14	100
Ectocarpus-sp7	Ec-01_006800.1	6059315	6064583	chr_01	-	26.8035	4.7972	41.3631	5.40474	FALSE	FALSE	3rd_quantile	4th_quantile	NA	autosome	E2,E9,E8,E5	E12,E9,E2,E8,E5	S15	S15		cellular organisms	1	100
Ectocarpus-sp7	Ec-01_006810.1	6063640	6069869	chr_01	+	11.1426	3.602	11.2137	3.61043	TRUE	TRUE	2nd_quantile	2nd_quantile	NA	autosome	E5,E8,E7	E5,E8,E7	S15	S15		Eukaryota	2	100
Ectocarpus-sp7	Ec-01_006820.1	6071730	6123685	chr_01	-	3.30183	2.10495	2.51645	1.81412	TRUE	TRUE	1st_quantile	1st_quantile	NA	autosome	E1,E7,E4,E5	E1,E7,E4,E10,E5	S12	S12		cellular organisms	1	100
Ectocarpus-sp7	Ec-01_006830.2	6122887	6129818	chr_01	+	4.06595	2.34083	4.49699	2.45864	FALSE	FALSE	1st_quantile	1st_quantile	NA	autosome	E5,E8,E2	E10,E5,E8,E2	S15	S15		Stramenopiles	4	81
Ectocarpus-sp7	Ec-01_006840.1	6128629	6138793	chr_01	-	3.93168	2.30208	4.73544	2.5199	FALSE	FALSE	1st_quantile	1st_quantile	NA	autosome	E2,E10	E2,E9,E5,E8	S15	S15		Eukaryota	2	76
Ectocarpus-sp7	Ec-01_006870.1	6138677	6152997	chr_01	-	13.1999	3.82781	13.0029	3.80766	FALSE	FALSE	3rd_quantile	2nd_quantile	NA	autosome	E10,E3,E2,E8,E5	E8,E2,E5	S15	S15		cellular organisms	1	100
Ectocarpus-sp7	Ec-01_006880.1	6152300	6155568	chr_01	+	24.0175	4.64487	25.1117	4.70662	FALSE	FALSE	3rd_quantile	3rd_quantile	NA	autosome	E5,E8,E2,E3	E5,E8,E2	S15	S15		cellular organisms	1	100
Ectocarpus-sp7	Ec-01_006890.1	6156664	6159580	chr_01	-	3.77029	2.25408	3.8474	2.27721	FALSE	FALSE	1st_quantile	1st_quantile	NA	autosome	E3	E2	S1	S11		Ectocarpales	12	66
Ectocarpus-sp7	Ec-01_006900.1	6160960	6161889	chr_01	-	0.574962	0.655317	0.55717	0.638926	FALSE	FALSE	no_expression	no_expression	NA	autosome	E3	E2	S1	S11		Ectocarpus	14	100
Ectocarpus-sp7	Ec-01_006910.1	6164706	6172006	chr_01	-	0.853413	0.890184	1.2834	1.19119	FALSE	FALSE	no_expression	no_expression	NA	autosome	E3,E0,E10	E2,E3,E5	S5	S15		Fucophycidae	10	80
Ectocarpus-sp7	Ec-01_006920.1	6171795	6175996	chr_01	+	3.87269	2.28472	5.52679	2.70637	FALSE	FALSE	1st_quantile	1st_quantile	NA	autosome	E10,E5,E8,E2	E5,E8,E2,E3	S15	S15		Eukaryota	2	92
Ectocarpus-sp7	Ec-01_006930.1	6179914	6187874	chr_01	-	14.2566	3.93136	18.1664	4.26051	FALSE	FALSE	3rd_quantile	3rd_quantile	NA	autosome	E3,E2,E8,E5	E3,E9,E2,E5	S15	S15		cellular organisms	1	100
Ectocarpus-sp7	Ec-01_006940.1	6186784	6190581	chr_01	+	14.3598	3.94109	16.2752	4.11063	FALSE	FALSE	3rd_quantile	3rd_quantile	NA	autosome	E8,E5,E2	E5,E8,E2	S15	S15		cellular organisms	1	100
Ectocarpus-sp7	Ec-01_006950.1	6190435	6203845	chr_01	-	7.83754	3.14364	8.57278	3.25894	FALSE	FALSE	2nd_quantile	2nd_quantile	NA	autosome	E2,E16,E3,E8,E5	E2,E5,E8	S15	S15		cellular organisms	1	92
Ectocarpus-sp7	Ec-01_006960.1	6202413	6215494	chr_01	+	35.9999	5.20945	47.7456	5.6072	FALSE	FALSE	4th_quantile	4th_quantile	NA	autosome	E5,E8,E2	E5,E8,E2	S15	S15		cellular organisms	1	100
Ectocarpus-sp7	Ec-01_006980.1	6217039	6223377	chr_01	-	55.6002	5.82274	65.463	6.05448	FALSE	FALSE	4th_quantile	4th_quantile	NA	autosome	E2,E8,E5	E2,E5	S15	S15		cellular organisms	1	100
Ectocarpus-sp7	Ec-01_006990.1	6223400	6226585	chr_01	+	13.4162	3.84962	19.1825	4.33503	FALSE	FALSE	3rd_quantile	3rd_quantile	NA	autosome	E5,E8,E2	E5,E8,E2,E3	S15	S15		cellular organisms	1	100
Ectocarpus-sp7	Ec-01_007000.1	6229636	6249832	chr_01	-	14.1652	3.9227	14.1652	3.9227	FALSE	FALSE	3rd_quantile	3rd_quantile	NA	autosome	E3,E16,E8,E2,E9,E5	E3,E2,E0,E9,E5	S15	S15		cellular organisms	1	100
Ectocarpus-sp7	Ec-01_007010.1	6251894	6263541	chr_01	-	8.85109	3.30028	11.2733	3.61745	FALSE	FALSE	2nd_quantile	2nd_quantile	NA	autosome	E3,E2,E8,E5	E2,E9,E8,E5	S15	S15		cellular organisms	1	100
Ectocarpus-sp7	Ec-01_007020.1	6262810	6265650	chr_01	+	5.0633	2.6001	5.41353	2.68112	TRUE	TRUE	1st_quantile	1st_quantile	NA	autosome	E5,E1	E5,E1	S3	S3		PX clade	6	88
Ectocarpus-sp7	Ec-01_007030.1	6266438	6282685	chr_01	-	2.96072	1.98576	3.52806	2.17889	TRUE	TRUE	1st_quantile	1st_quantile	NA	autosome	E1,E7,E0,E20,E15,E4,E2,E8,E5	E1,E7,E0,E4,E8,E5	S12	S12		Phaeo+Schizo	7	100
Ectocarpus-sp7	Ec-01_007040.1	6282178	6285243	chr_01	+	2.52258	1.81663	2.23721	1.69475	TRUE	TRUE	1st_quantile	1st_quantile	NA	autosome	E5,E20,E1	E5,E20,E1	S7	S7		PX clade	6	66
Ectocarpus-sp7	Ec-01_007050.1	6287540	6293279	chr_01	+	1.30038	1.20187	1.36539	1.24208	TRUE	FALSE	no_expression	no_expression	NA	autosome	E10,E3	E10,E8,E2	S5	S15		FDI clade	9	100
Ectocarpus-sp7	Ec-01_007060.1	6294763	6297657	chr_01	-	5.96808	2.80076	5.75955	2.75693	FALSE	FALSE	2nd_quantile	1st_quantile	NA	autosome	E2,E5	E2,E8,E5	S15	S15		cellular organisms	1	92
Ectocarpus-sp7	Ec-01_007070.1	6297052	6302125	chr_01	+	1.56059	1.35648	1.45268	1.29436	FALSE	FALSE	no_expression	no_expression	NA	autosome	E5,E8,E2	E5,E8,E2	S15	S15		FDI clade	9	100
Ectocarpus-sp7	Ec-01_007080.1	6303322	6311250	chr_01	-	7.29264	3.05183	9.50516	3.39303	FALSE	FALSE	2nd_quantile	2nd_quantile	NA	autosome	E2,E8,E5	E2,E8,E5	S15	S15		cellular organisms	1	100
Ectocarpus-sp7	Ec-01_007090.1	6310343	6320844	chr_01	+	6.96871	2.99435	8.8906	3.30606	FALSE	FALSE	2nd_quantile	2nd_quantile	NA	autosome	E5,E8,E2	E5,E8,E2	S15	S15		Eukaryota	2	61
Ectocarpus-sp7	Ec-01_007100.1	6322069	6327732	chr_01	-	21.2577	4.47623	14.6636	3.96935	FALSE	FALSE	3rd_quantile	3rd_quantile	NA	autosome	E2,E8,E5	E2,E0,E5	S15	S15		cellular organisms	1	100
Ectocarpus-sp7	Ec-01_007110.1	6327033	6338508	chr_01	+	4.47045	2.45166	5.56483	2.71476	FALSE	FALSE	1st_quantile	1st_quantile	NA	autosome	E5,E8,E2	E5,E8,E2,E9	S15	S15		Eukaryota	2	100
Ectocarpus-sp7	Ec-01_007120.1	6338360	6343636	chr_01	-	7.31196	3.05519	8.52848	3.25225	FALSE	FALSE	2nd_quantile	2nd_quantile	NA	autosome	E2,E5,E8	E2,E5,E8	S15	S15		cellular organisms	1	100
Ectocarpus-sp7	Ec-01_007130.1	6341134	6345878	chr_01	+	12.6791	3.7739	12.0844	3.70977	FALSE	FALSE	2nd_quantile	2nd_quantile	NA	autosome	E5,E8,E2	E5,E8,E2	S15	S15		cellular organisms	1	100
Ectocarpus-sp7	Ec-01_007140.1	6346551	6348150	chr_01	-	5.06337	2.60012	3.55376	2.18706	FALSE	FALSE	1st_quantile	1st_quantile	NA	autosome	E3,E10	E2,E3,E5	S5	S15		cellular organisms	1	71
Ectocarpus-sp7	Ec-01_007150.1	6347602	6354530	chr_01	+	24.6154	4.67894	30.5301	4.97866	TRUE	TRUE	3rd_quantile	3rd_quantile	NA	autosome	E10,E4,E1	E5,E1,E4	S7	S7		Ochrophyta	5	90
Ectocarpus-sp7	Ec-01_007160.1	6355421	6366284	chr_01	-	4.6758	2.50482	5.91683	2.79011	TRUE	FALSE	1st_quantile	1st_quantile	NA	autosome	E1,E2,E8,E5	E2,E8,E5	S14	S15		cellular organisms	1	100
Ectocarpus-sp7	Ec-01_007170.1	6365599	6369462	chr_01	+	10.4483	3.51706	9.00864	3.32317	FALSE	FALSE	2nd_quantile	2nd_quantile	NA	autosome	E5,E3	E5,E8,E3	S5	S15		cellular organisms	1	92
Ectocarpus-sp7	Ec-01_007180.1	6373734	6380844	chr_01	-	30.1095	4.95929	25.3279	4.71852	FALSE	FALSE	3rd_quantile	3rd_quantile	NA	autosome	E3,E2,E5	E3,E2,E5	S15	S15		Eukaryota	2	76
Ectocarpus-sp7	Ec-01_007190.2	6378917	6399570	chr_01	+	7.33762	3.05964	8.34121	3.22361	FALSE	FALSE	2nd_quantile	2nd_quantile	NA	autosome	E2,E5,E8,E0,E3	E2,E5,E8,E0,E9,E3	S15	S15		cellular organisms	1	92
Ectocarpus-sp7	Ec-01_007200.1	6400741	6409945	chr_01	-	1.75791	1.46357	2.9933	1.99758	FALSE	FALSE	no_expression	1st_quantile	NA	autosome	E3,E10	E3,E9,E10,E12	S5	S15		cellular organisms	1	100
Ectocarpus-sp7	Ec-01_007210.1	6411711	6415949	chr_01	-	3.0457	2.01639	4.71721	2.51531	FALSE	FALSE	1st_quantile	1st_quantile	NA	autosome	E3,E16,E2	E3,E2	S11	S11		cellular organisms	1	100
Ectocarpus-sp7	Ec-01_007220.1	6417189	6422244	chr_01	-	1.78735	1.47889	2.82425	1.93518	FALSE	FALSE	no_expression	1st_quantile	NA	autosome	E2,E12,E10	E2,E3,E0,E10	S15	S15		Eukaryota	2	92
Ectocarpus-sp7	Ec-01_007230.1	6425315	6435536	chr_01	-	12.8206	3.78875	16.4518	4.12531	FALSE	FALSE	2nd_quantile	3rd_quantile	NA	autosome	E3,E10,E12	E3,E2,E12,E10	S5	S15		cellular organisms	1	100
Ectocarpus-sp7	Ec-01_007240.1	6436222	6441335	chr_01	-	4757.78	12.2164	4344.84	12.0854	FALSE	FALSE	4th_quantile	4th_quantile	NA	autosome	E3,E2,E8,E5	E2,E8,E5	S15	S15		cellular organisms	1	100
Ectocarpus-sp7	Ec-01_007250.1	6440531	6459560	chr_01	+	5.95811	2.7987	7.4915	3.08602	FALSE	FALSE	2nd_quantile	2nd_quantile	NA	autosome	E5,E8,E2,E0,E12	E5,E8,E2,E0,E9,E12	S15	S15		cellular organisms	1	100
Ectocarpus-sp7	Ec-01_007260.1	6461890	6474694	chr_01	+	15.2184	4.01956	20.9923	4.45893	FALSE	FALSE	3rd_quantile	3rd_quantile	NA	autosome	E12,E10,E8,E2	E12,E3,E10,E5,E8,E2	S15	S15		cellular organisms	1	100
Ectocarpus-sp7	Ec-01_007270.1	6474536	6476742	chr_01	-	3.47085	2.16055	5.7589	2.75679	FALSE	FALSE	1st_quantile	1st_quantile	NA	autosome	E2	E2	S11	S11		Eukaryota	2	92
Ectocarpus-sp7	Ec-01_007280.1	6483224	6486867	chr_01	+	2.97925	1.9925	3.63852	2.21366	FALSE	FALSE	1st_quantile	1st_quantile	NA	autosome	E5,E8,E2	E5,E8,E2,E9	S15	S15		Phaeo+Schizo	7	100
Ectocarpus-sp7	Ec-01_007290.1	6488476	6493248	chr_01	-	3.29615	2.10304	2.90095	1.96383	FALSE	FALSE	1st_quantile	1st_quantile	NA	autosome	E2,E10	E2,E3,E10	S15	S15		cellular organisms	1	100
Ectocarpus-sp7	Ec-01_007300.1	6492232	6495723	chr_01	+	3.52778	2.1788	3.38406	2.13227	FALSE	FALSE	1st_quantile	1st_quantile	NA	autosome	E10,E3	E10,E3	S5	S5		Fucophycidae	10	100
Ectocarpus-sp7	Ec-01_007310.1	6497444	6500665	chr_01	+	8.51691	3.25049	10.3288	3.50192	FALSE	FALSE	2nd_quantile	2nd_quantile	NA	autosome	E5,E8,E2	E5,E8,E2	S15	S15		FDI clade	9	100
Ectocarpus-sp7	Ec-01_007320.1	6500887	6504085	chr_01	+	8.37873	3.22939	10.7788	3.55812	TRUE	FALSE	2nd_quantile	2nd_quantile	NA	autosome	E2,E7	E2	S11	S11		PX clade	6	77
Ectocarpus-sp7	Ec-01_007330.1	6504083	6504925	chr_01	+	14.1812	3.92421	16.4167	4.1224	TRUE	FALSE	3rd_quantile	3rd_quantile	NA	autosome	E7	E2	S11	S11		Ectocarpus	14	100
Ectocarpus-sp7	Ec-01_007340.1	6507485	6511694	chr_01	-	2.12039	1.64173	1.87781	1.52497	TRUE	FALSE	1st_quantile	no_expression	NA	autosome	E1	E3	S2	S1		Eukaryota	2	76
Ectocarpus-sp7	Ec-01_007350.1	6513287	6524497	chr_01	+	29.5237	4.93186	24.818	4.69031	FALSE	FALSE	3rd_quantile	3rd_quantile	NA	autosome	E10,E5,E8,E2	E10,E5,E8,E2	S15	S15		cellular organisms	1	100
Ectocarpus-sp7	Ec-01_007370.1	6524363	6531281	chr_01	-	8.77688	3.28937	10.7585	3.55563	FALSE	FALSE	2nd_quantile	2nd_quantile	NA	autosome	E2,E5,E8	E2,E5,E8	S15	S15		cellular organisms	1	100
Ectocarpus-sp7	Ec-01_007380.1	6530316	6533861	chr_01	+	9.15782	3.34452	7.98692	3.16783	TRUE	TRUE	2nd_quantile	2nd_quantile	NA	autosome	E5,E8,E7	E5,E8,E7	S15	S15		Eukaryota	2	76
Ectocarpus-sp7	Ec-01_007390.1	6535369	6574109	chr_01	-	3.88779	2.28918	4.10196	2.35105	TRUE	TRUE	1st_quantile	1st_quantile	NA	autosome	E1,E7,E10	E7,E1,E4,E10	S14	S12		cellular organisms	1	100
Ectocarpus-sp7	Ec-01_007400.1	6573287	6580333	chr_01	+	1.79212	1.48136	2.34943	1.74391	FALSE	FALSE	no_expression	1st_quantile	NA	autosome	E10,E3	E10,E3	S5	S5		PX clade	6	100
Ectocarpus-sp7	Ec-01_007410.1	6580975	6585785	chr_01	+	5.69952	2.74406	11.4462	3.63764	FALSE	FALSE	1st_quantile	2nd_quantile	NA	autosome	E10,E8,E2	E10,E5,E8,E2	S15	S15		Ectocarpus	14	100
Ectocarpus-sp7	Ec-01_007420.1	6585262	6595054	chr_01	+	36.9178	5.2448	61.5781	5.96759	FALSE	FALSE	4th_quantile	4th_quantile	NA	autosome	E2	E2,E9,E0	S11	S11		cellular organisms	1	100
Ectocarpus-sp7	Ec-01_007430.1	6596815	6598244	chr_01	+	7.8108	3.13927	14.6615	3.96915	FALSE	FALSE	2nd_quantile	3rd_quantile	NA	autosome	E3	E2,E3	S1	S11		FDI clade	9	100
Ectocarpus-sp7	Ec-01_007440.1	6602173	6607632	chr_01	-	7.60121	3.10454	5.04942	2.5968	FALSE	FALSE	2nd_quantile	1st_quantile	NA	autosome	E2,E8,E10	E2,E8,E5,E12	S15	S15		cellular organisms	1	92
Ectocarpus-sp7	Ec-01_007450.1	6609411	6615414	chr_01	-	12.3926	3.74336	13.971	3.9041	FALSE	FALSE	2nd_quantile	3rd_quantile	NA	autosome	E2,E9,E5,E8	E3,E2,E5	S15	S15		cellular organisms	1	100
Ectocarpus-sp7	Ec-01_007460.1	6614531	6626362	chr_01	+	2.0698	1.61814	2.28093	1.7141	FALSE	FALSE	1st_quantile	1st_quantile	NA	autosome	E5,E8,E2,E3,E0	E5,E8,E2,E0	S15	S15		Phaeo+Schizo	7	100
Ectocarpus-sp7	Ec-01_007470.1	6629424	6636506	chr_01	-	80.1744	6.34295	63.8801	6.0197	FALSE	FALSE	4th_quantile	4th_quantile	NA	autosome	E2,E5	E2,E9,E8,E5	S15	S15		cellular organisms	1	100
Ectocarpus-sp7	Ec-01_007480.1	6636302	6645939	chr_01	+	51.0314	5.70131	55.4062	5.81778	TRUE	TRUE	4th_quantile	4th_quantile	NA	autosome	E5,E8,E7,E1	E5,E8,E7,E20	S14	S16		cellular organisms	1	100
Ectocarpus-sp7	Ec-01_007500.2	6647789	6664869	chr_01	-	22.1996	4.53603	28.0921	4.86256	TRUE	TRUE	3rd_quantile	3rd_quantile	NA	autosome	E1,E7,E2,E8,E5	E20,E7,E2,E9,E8,E5	S14	S16		PX clade	6	88
Ectocarpus-sp7	Ec-01_007490.1	6648906	6657337	chr_01	-	6.34366	2.8765	5.37041	2.67139	TRUE	TRUE	2nd_quantile	1st_quantile	NA	autosome	E1,E7	E7	S10	S11		cellular organisms	1	100
Ectocarpus-sp7	Ec-01_007510.1	6663905	6671289	chr_01	+	2.55167	1.8285	2.57186	1.83668	TRUE	TRUE	1st_quantile	1st_quantile	NA	autosome	E5,E8,E7,E1	E5,E8,E7,E1	S14	S14		PX clade	6	100
Ectocarpus-sp7	Ec-01_007520.1	6672731	6681544	chr_01	-	3.07773	2.02777	2.66279	1.87294	TRUE	TRUE	1st_quantile	1st_quantile	NA	autosome	E1,E7,E10	E1,E7,E10	S14	S14		PX clade	6	55
Ectocarpus-sp7	Ec-01_007530.1	6680765	6685598	chr_01	+	3.5524	2.18663	4.00581	2.3236	FALSE	FALSE	1st_quantile	1st_quantile	NA	autosome	E10,E3	E10,E3	S5	S5		cellular organisms	1	100
Ectocarpus-sp7	Ec-01_007540.1	6686980	6691983	chr_01	+	26.5732	4.78519	23.6721	4.62481	FALSE	FALSE	3rd_quantile	3rd_quantile	NA	autosome	E10,E12,E2	E12,E10,E2	S15	S15		cellular organisms	1	92
Ectocarpus-sp7	Ec-01_007550.1	6693199	6696641	chr_01	-	161.616	7.34532	181.514	7.51187	FALSE	FALSE	4th_quantile	4th_quantile	NA	autosome	E2,E5,E8	E2,E8,E5	S15	S15		Sar	3	91
Ectocarpus-sp7	Ec-01_007560.1	6696288	6703923	chr_01	+	5.95665	2.79839	6.06682	2.82106	FALSE	FALSE	2nd_quantile	2nd_quantile	NA	autosome	E5,E8,E2	E5,E8,E9,E2	S15	S15		cellular organisms	1	100
Ectocarpus-sp7	Ec-01_007570.1	6704743	6710438	chr_01	-	44.0078	5.4921	41.3947	5.40581	FALSE	FALSE	4th_quantile	4th_quantile	NA	autosome	E2,E5	E2,E5	S15	S15		cellular organisms	1	100
Ectocarpus-sp7	Ec-01_007580.1	6711092	6722081	chr_01	-	4.05982	2.33909	4.50481	2.46069	FALSE	FALSE	1st_quantile	1st_quantile	NA	autosome	E12,E2,E8,E5	E2,E5	S15	S15		cellular organisms	1	100
Ectocarpus-sp7	Ec-01_007590.1	6721242	6730038	chr_01	+	7.59843	3.10407	7.69526	3.12023	FALSE	FALSE	2nd_quantile	2nd_quantile	NA	autosome	E5,E8,E2,E3	E5,E8,E2,E3	S15	S15		cellular organisms	1	100
Ectocarpus-sp7	Ec-01_007600.1	6732741	6734630	chr_01	+	7.84426	3.14474	5.12394	2.61446	FALSE	FALSE	2nd_quantile	1st_quantile	NA	autosome	E10,E3	E10,E3	S5	S5		cellular organisms	1	100
Ectocarpus-sp7	Ec-01_007610.1	6735651	6739386	chr_01	-	23.0146	4.58584	26.1768	4.7643	FALSE	FALSE	3rd_quantile	3rd_quantile	NA	autosome	E2,E8,E5	E2,E8,E5	S15	S15		Phaeophyceae	8	100
Ectocarpus-sp7	Ec-01_007620.1	6738697	6743287	chr_01	+	1.5642	1.35851	1.70044	1.4332	FALSE	FALSE	no_expression	no_expression	NA	autosome	E5,E8,E3	E5,E8,E3	S15	S15		cellular organisms	1	85
Ectocarpus-sp7	Ec-01_007630.1	6748009	6769092	chr_01	+	15.8488	4.07457	20.0955	4.39887	TRUE	TRUE	3rd_quantile	3rd_quantile	NA	autosome	E10,E5,E8,E2,E7,E4	E5,E8,E2,E7,E1	S16	S14		cellular organisms	1	100
Ectocarpus-sp7	Ec-01_007640.1	6769115	6782582	chr_01	-	2.37636	1.75547	3.97165	2.31372	TRUE	TRUE	1st_quantile	1st_quantile	NA	autosome	E7,E1,E10	E1,E7,E4,E10	S14	S12		cellular organisms	1	100
Ectocarpus-sp7	Ec-01_007650.1	6788019	6797888	chr_01	-	6.69698	2.94429	6.81601	2.96643	TRUE	TRUE	2nd_quantile	2nd_quantile	NA	autosome	E1,E10,E5	E1,E7,E10,E5	S3	S14		cellular organisms	1	85
Ectocarpus-sp7	Ec-01_007660.1	6798441	6805199	chr_01	+	4.76058	2.52621	5.86055	2.77832	FALSE	FALSE	1st_quantile	1st_quantile	NA	autosome	E8,E2	E8,E2	S11	S11		Ochrophyta	5	100
Ectocarpus-sp7	Ec-01_007670.1	6806338	6808150	chr_01	-	6.32614	2.87305	4.93209	2.56854	FALSE	FALSE	2nd_quantile	1st_quantile	NA	autosome	E3,E10	E3,E10	S5	S5		cellular organisms	1	100
Ectocarpus-sp7	Ec-01_007680.1	6807703	6818025	chr_01	+	2.5525	1.82883	2.56134	1.83242	TRUE	TRUE	1st_quantile	1st_quantile	NA	autosome	E10,E1	E10,E1,E7	S3	S14		cellular organisms	1	100
Ectocarpus-sp7	Ec-01_007690.1	6817686	6826757	chr_01	-	15.9792	4.0857	20.1466	4.40235	TRUE	TRUE	3rd_quantile	3rd_quantile	NA	autosome	E1,E7	E7,E11,E4	S10	S13		Ochrophyta	5	100
Ectocarpus-sp7	Ec-01_007700.1	6834812	6837875	chr_01	-	38.4053	5.30032	41.1739	5.39828	FALSE	FALSE	4th_quantile	4th_quantile	NA	autosome	E3,E10	E3,E5,E8	S5	S15		cellular organisms	1	92
Ectocarpus-sp7	Ec-01_007720.1	6839235	6845040	chr_01	-	15.2602	4.02328	19.2277	4.33826	FALSE	FALSE	3rd_quantile	3rd_quantile	NA	autosome	E3,E2,E8,E5,E10	E2,E8,E5	S15	S15		FDI clade	9	100
Ectocarpus-sp7	Ec-01_007730.1	6845355	6846140	chr_01	-	30.4695	4.97588	43.0576	5.46132	FALSE	FALSE	3rd_quantile	4th_quantile	NA	autosome	E3	E2	S1	S11		Ectocarpus	14	100
Ectocarpus-sp7	Ec-01_007740.1	6846027	6857810	chr_01	-	10.7504	3.55464	13.8853	3.89582	FALSE	FALSE	2nd_quantile	3rd_quantile	NA	autosome	E3,E2,E9,E10	E2,E9,E3,E10	S15	S15		cellular organisms	1	71
Ectocarpus-sp7	Ec-01_007750.1	6858876	6866777	chr_01	-	17.0435	4.17341	18.7575	4.30433	FALSE	FALSE	3rd_quantile	3rd_quantile	NA	autosome	E2,E8,E5	E2,E9,E8,E5	S15	S15		cellular organisms	1	100
Ectocarpus-sp7	Ec-01_007760.1	6865793	6869841	chr_01	+	56.1987	5.83791	55.5914	5.82251	FALSE	FALSE	4th_quantile	4th_quantile	NA	autosome	E5,E8,E2	E5,E8,E2	S15	S15		cellular organisms	1	100
Ectocarpus-sp7	Ec-01_007770.1	6871379	6878079	chr_01	-	8.17933	3.19839	9.68248	3.41717	TRUE	FALSE	2nd_quantile	2nd_quantile	NA	autosome	E3,E2,E10	E2,E5,E10	S15	S15		cellular organisms	1	85
Ectocarpus-sp7	Ec-01_007790.1	6897071	6899700	chr_01	-	12.1195	3.71364	10.6269	3.5394	FALSE	FALSE	2nd_quantile	2nd_quantile	NA	autosome	E3,E5	E3,E10,E5	S5	S5		Fucophycidae	10	100
Ectocarpus-sp7	Ec-01_007800.1	6898769	6902579	chr_01	+	47.3296	5.59484	38.4801	5.30305	FALSE	FALSE	4th_quantile	4th_quantile	NA	autosome	E5,E8,E2,E16,E3	E10,E5,E8,E2	S15	S15		cellular organisms	1	100
Ectocarpus-sp7	Ec-01_007810.2	6902443	6909510	chr_01	-	206.617	7.69778	165.723	7.38131	FALSE	FALSE	4th_quantile	4th_quantile	NA	autosome	E3,E2,E5,E8	E2,E5,E8,E3	S15	S15		cellular organisms	1	92
Ectocarpus-sp7	Ec-01_007820.1	6907819	6910810	chr_01	+	3.73696	2.24396	5.40086	2.67827	FALSE	FALSE	1st_quantile	1st_quantile	NA	autosome	E5,E8,E2	E5,E8,E3	S15	S15		cellular organisms	1	100
Ectocarpus-sp7	Ec-01_007830.1	6914306	6919699	chr_01	-	14.1338	3.9197	17.6461	4.22081	FALSE	FALSE	3rd_quantile	3rd_quantile	NA	autosome	E12,E2,E5	E12,E3,E2,E5	S15	S15		cellular organisms	1	100
Ectocarpus-sp7	Ec-01_007840.1	6918570	6929361	chr_01	+	8.3415	3.22365	8.7561	3.28631	TRUE	TRUE	2nd_quantile	2nd_quantile	NA	autosome	E5,E8,E7,E1,E20	E5,E8,E7,E1,E4	S12	S12		Phaeo+Schizo	7	100
Ectocarpus-sp7	Ec-01_007845.1	6928997	6962301	chr_01	+	7.8208	3.14091	6.40224	2.88796	TRUE	TRUE	2nd_quantile	2nd_quantile	NA	autosome	E20,E7,E1	E1,E10,E4,E7	S9	S12		cellular organisms	1	100
Ectocarpus-sp7	Ec-01_007850.1	6962165	6965931	chr_01	-	38.8157	5.31527	46.0623	5.5565	TRUE	TRUE	4th_quantile	4th_quantile	NA	autosome	E1,E7,E5	E7,E5	S14	S15		PX clade	6	100
Ectocarpus-sp7	Ec-01_007860.1	6965019	6974802	chr_01	+	10.2889	3.49684	14.4827	3.95259	FALSE	FALSE	2nd_quantile	3rd_quantile	NA	autosome	E5,E8,E2,E0	E5,E8,E2,E9,E26	S15	S16		Eukaryota	2	84
Ectocarpus-sp7	Ec-01_007870.1	6977991	6981635	chr_01	-	20.0833	4.39803	24.5941	4.67774	FALSE	FALSE	3rd_quantile	3rd_quantile	NA	autosome	E3,E2,E10	E2,E5,E8	S15	S15		Eukaryota	2	100
Ectocarpus-sp7	Ec-01_007880.1	6981399	6987994	chr_01	+	10.9218	3.57553	55.2032	5.81258	FALSE	FALSE	2nd_quantile	4th_quantile	Male-biased genes	autosome	E10,E12,E3	E8,E3,E12	S5	S15		cellular organisms	1	100
Ectocarpus-sp7	Ec-01_007890.1	6989746	7002384	chr_01	-	6.41272	2.89	8.72564	3.28179	FALSE	FALSE	2nd_quantile	2nd_quantile	NA	autosome	E2,E8,E5	E3,E9,E2,E8,E5	S15	S15		cellular organisms	1	100
Ectocarpus-sp7	Ec-01_007920.1	7001356	7009639	chr_01	+	12.972	3.80447	22.5482	4.55755	FALSE	FALSE	3rd_quantile	3rd_quantile	NA	autosome	E8,E5,E2	E8,E5,E9,E2	S15	S15		Eukaryota	2	100
Ectocarpus-sp7	Ec-01_007930.1	7011823	7018159	chr_01	-	15.3429	4.03059	16.3607	4.11775	FALSE	FALSE	3rd_quantile	3rd_quantile	NA	autosome	E2,E5,E3	E2,E5,E8	S15	S15		cellular organisms	1	92
Ectocarpus-sp7	Ec-01_007940.1	7019044	7022558	chr_01	-	19.3298	4.34552	19.1912	4.33566	FALSE	FALSE	3rd_quantile	3rd_quantile	NA	autosome	E2,E5	E2,E5	S15	S15		cellular organisms	1	100
Ectocarpus-sp7	Ec-01_007950.1	7021806	7028496	chr_01	+	6.03129	2.81379	5.92328	2.79146	TRUE	TRUE	2nd_quantile	1st_quantile	NA	autosome	E5,E8,E7	E5,E8,E7	S15	S15		cellular organisms	1	100
Ectocarpus-sp7	Ec-01_007960.1	7035559	7048232	chr_01	-	4.28841	2.40283	3.63492	2.21255	TRUE	TRUE	1st_quantile	1st_quantile	NA	autosome	E0,E7,E1,E10,E20	E0,E7,E1,E10	S12	S14		Eukaryota	2	76
Ectocarpus-sp7	Ec-01_007980.1	7046311	7064114	chr_01	+	3.39971	2.13741	2.40283	1.76674	TRUE	TRUE	1st_quantile	1st_quantile	NA	autosome	E1,E10,E20,E7	E1,E10,E7	S12	S14		cellular organisms	1	100
Ectocarpus-sp7	Ec-01_007990.1	7063931	7068220	chr_01	-	7.81993	3.14077	9.81819	3.43539	TRUE	TRUE	2nd_quantile	2nd_quantile	NA	autosome	E7,E5	E7,E5	S15	S15		cellular organisms	1	100
Ectocarpus-sp7	Ec-01_008000.1	7067528	7094055	chr_01	+	5.11651	2.61271	6.78516	2.96073	TRUE	TRUE	1st_quantile	2nd_quantile	NA	autosome	E5,E8,E2,E0,E9,E7,E1	E5,E8,E2,E0,E9,E7,E1	S14	S14		Phaeo+Schizo	7	100
Ectocarpus-sp7	Ec-01_008010.1	7109098	7122935	chr_01	-	3.39897	2.13717	3.93047	2.30172	TRUE	TRUE	1st_quantile	1st_quantile	NA	autosome	E1,E7,E10	E6,E1,E7,E10	S14	S12		cellular organisms	1	100
Ectocarpus-sp7	Ec-01_008020.1	7122288	7132181	chr_01	+	2.63612	1.8624	2.69542	1.88574	TRUE	TRUE	1st_quantile	1st_quantile	NA	autosome	E10,E7,E1	E10,E1,E7	S14	S14		cellular organisms	1	92
Ectocarpus-sp7	Ec-01_008030.1	7134746	7141026	chr_01	-	19.4369	4.3531	19.2164	4.33745	TRUE	TRUE	3rd_quantile	3rd_quantile	NA	autosome	E1,E7,E10	E1,E10	S14	S3		cellular organisms	1	100
Ectocarpus-sp7	Ec-01_008040.1	7140940	7146051	chr_01	+	151.225	7.25006	127.52	7.00585	TRUE	FALSE	4th_quantile	4th_quantile	NA	autosome	E10,E5,E8,E2,E3	E10,E5,E8,E2,E3	S15	S15		cellular organisms	1	100
Ectocarpus-sp7	Ec-01_008060.2	7146004	7157373	chr_01	+	11.4699	3.64038	14.1956	3.92558	FALSE	FALSE	2nd_quantile	3rd_quantile	NA	autosome	E3,E5,E8,E16	E3,E5,E8,E19,E0,E2,E9	S15	S16		Ectocarpus sp. 7	15	100
Ectocarpus-sp7	Ec-01_008050.3	7146800	7155429	chr_01	-	21.7061	4.50501	24.0515	4.64682	FALSE	FALSE	3rd_quantile	3rd_quantile	NA	autosome	E3,E5,E8,E16	E3,E5,E8,E19,E0,E2,E9	S15	S16		cellular organisms	1	92
Ectocarpus-sp7	Ec-01_008070.1	7159101	7162221	chr_01	-	0.896764	0.92354	0.71276	0.776323	FALSE	FALSE	no_expression	no_expression	NA	autosome	E3,E12,E10	E12,E10,E3	S5	S5		cellular organisms	1	92
Ectocarpus-sp7	Ec-01_008080.1	7163047	7168884	chr_01	-	2.85158	1.94545	3.66921	2.22318	FALSE	FALSE	1st_quantile	1st_quantile	NA	autosome	E12,E2,E3,E10	E3,E2,E5,E12	S15	S15		cellular organisms	1	92
Ectocarpus-sp7	Ec-01_008100.1	7170386	7179840	chr_01	-	7.42667	3.07496	7.09725	3.01743	FALSE	TRUE	2nd_quantile	2nd_quantile	NA	autosome	E10,E3,E2,E5,E8	E10,E7,E9,E2,E5,E3	S15	S15		cellular organisms	1	92
Ectocarpus-sp7	Ec-01_008110.2	7177752	7183916	chr_01	+	8.27325	3.21307	8.07665	3.18216	FALSE	FALSE	2nd_quantile	2nd_quantile	NA	autosome	E2,E5,E8	E2,E5,E3	S15	S15		cellular organisms	1	78
Ectocarpus-sp7	Ec-01_008120.1	7183014	7187702	chr_01	-	1.76916	1.46945	2.56805	1.83514	FALSE	FALSE	no_expression	1st_quantile	NA	autosome	E2,E5	E2,E5,E8	S15	S15		cellular organisms	1	100
Ectocarpus-sp7	Ec-01_008130.1	7187687	7193113	chr_01	+	1.03766	1.02691	1.52387	1.33564	FALSE	FALSE	no_expression	no_expression	NA	autosome	E5,E3	E8,E9,E2	S5	S11		PX clade	6	100
Ectocarpus-sp7	Ec-01_008140.1	7195976	7198589	chr_01	-	3.34588	2.11965	3.83238	2.27273	FALSE	FALSE	1st_quantile	1st_quantile	NA	autosome	E2,E8,E5	E2,E9,E8,E5	S15	S15		cellular organisms	1	100
Ectocarpus-sp7	Ec-01_008160.2	7196202	7208490	chr_01	+	2.2648	1.707	3.61067	2.20498	TRUE	TRUE	1st_quantile	1st_quantile	NA	autosome	E2,E8,E5,E10,E1	E2,E9,E8,E5,E10,E7	S14	S15		PX clade	6	100
Ectocarpus-sp7	Ec-01_008150.1	7198324	7199142	chr_01	-	4.0879	2.34707	3.96863	2.31285	FALSE	FALSE	1st_quantile	1st_quantile	NA	autosome	E5	E5	S5	S5		Ectocarpus	14	100
Ectocarpus-sp7	Ec-01_008170.1	7207630	7214494	chr_01	-	2.64186	1.86467	1.7695	1.46963	TRUE	TRUE	1st_quantile	no_expression	NA	autosome	E1,E10	E7,E1,E10	S3	S14		PX clade	6	88
Ectocarpus-sp7	Ec-01_008180.1	7215434	7231959	chr_01	-	47.8479	5.61022	53.892	5.77852	FALSE	FALSE	4th_quantile	4th_quantile	NA	autosome	E2,E0,E9,E8,E5,E3	E3,E2,E8,E5	S15	S15		cellular organisms	1	100
Ectocarpus-sp7	Ec-01_008190.1	7232182	7236124	chr_01	-	15.578	4.0512	16.217	4.10576	FALSE	FALSE	3rd_quantile	3rd_quantile	NA	autosome	E3,E2,E5,E8	E3,E2,E5	S15	S15		PX clade	6	100
Ectocarpus-sp7	Ec-01_008200.1	7237500	7245005	chr_01	-	13.964	3.90343	13.1158	3.81924	FALSE	FALSE	3rd_quantile	2nd_quantile	NA	autosome	E2,E9,E20,E11,E5	E2,E8,E5	S16	S15		cellular organisms	1	100
Ectocarpus-sp7	Ec-01_008210.1	7243488	7255224	chr_01	+	27.2808	4.82175	30.8195	4.99184	FALSE	FALSE	3rd_quantile	3rd_quantile	NA	autosome	E5,E8,E9,E2	E8,E5,E2	S15	S15		cellular organisms	1	100
Ectocarpus-sp7	Ec-01_008220.1	7254475	7258886	chr_01	-	13.1709	3.82486	14.0438	3.9111	FALSE	FALSE	3rd_quantile	3rd_quantile	NA	autosome	E2,E9,E10,E3	E2,E5,E8	S15	S15		cellular organisms	1	100
Ectocarpus-sp7	Ec-01_008230.1	7259822	7276862	chr_01	-	13.6722	3.87502	16.6413	4.14088	FALSE	FALSE	3rd_quantile	3rd_quantile	NA	autosome	E3,E2,E5	E2,E0,E5	S15	S15		cellular organisms	1	100
Ectocarpus-sp7	Ec-01_008240.1	7275971	7284314	chr_01	+	12.8827	3.79522	14.3994	3.9448	FALSE	FALSE	3rd_quantile	3rd_quantile	NA	autosome	E5,E8,E2	E5,E8,E2	S15	S15		cellular organisms	1	100
Ectocarpus-sp7	Ec-01_008250.1	7285735	7290679	chr_01	-	9.6983	3.41931	9.63803	3.41116	FALSE	FALSE	2nd_quantile	2nd_quantile	NA	autosome	E2,E5	E2,E5	S15	S15		Eukaryota	2	76
Ectocarpus-sp7	Ec-01_008260.1	7290363	7292799	chr_01	+	5.75486	2.75593	5.76313	2.75769	FALSE	FALSE	1st_quantile	1st_quantile	NA	autosome	E5,E8,E3	E5,E8,E2	S15	S15		cellular organisms	1	92
Ectocarpus-sp7	Ec-01_008270.1	7293818	7297113	chr_01	-	7.29679	3.05255	9.18326	3.34813	FALSE	FALSE	2nd_quantile	2nd_quantile	NA	autosome	E3,E10	E2,E3,E10	S5	S15		cellular organisms	1	100
Ectocarpus-sp7	Ec-01_008280.1	7297422	7306031	chr_01	-	38.1192	5.2898	42.3691	5.43859	FALSE	FALSE	4th_quantile	4th_quantile	NA	autosome	E3,E2,E5,E8	E3,E2,E5,E8	S15	S15		cellular organisms	1	100
Ectocarpus-sp7	Ec-01_008300.1	7305043	7308869	chr_01	+	20.6357	4.43534	25.8231	4.7454	FALSE	FALSE	3rd_quantile	3rd_quantile	NA	autosome	E5,E8,E2,E3	E5,E8,E3	S15	S15		cellular organisms	1	92
Ectocarpus-sp7	Ec-01_008310.1	7312639	7327061	chr_01	+	2.11571	1.63956	2.79173	1.92286	TRUE	FALSE	1st_quantile	1st_quantile	NA	autosome	E12,E5,E8,E2	E12,E5,E8,E2	S15	S15		Eukaryota	2	84
Ectocarpus-sp7	Ec-01_008320.1	7328883	7329674	chr_01	+	32.0756	5.0477	29.4242	4.92715	FALSE	FALSE	3rd_quantile	3rd_quantile	NA	autosome	E2,E3	E2	S11	S11		Ectocarpus	14	100
Ectocarpus-sp7	Ec-01_008330.1	7333961	7339556	chr_01	-	2.95526	1.98377	3.69935	2.23246	FALSE	FALSE	1st_quantile	1st_quantile	NA	autosome	E2	E2	S11	S11		FDI clade	9	83
Ectocarpus-sp7	Ec-01_008340.1	7340881	7348948	chr_01	-	26.1826	4.76461	31.788	5.03509	FALSE	FALSE	3rd_quantile	3rd_quantile	NA	autosome	E10,E3,E2,E5,E8	E3,E2,E9,E5,E8	S15	S15		cellular organisms	1	85
Ectocarpus-sp7	Ec-01_008350.1	7346843	7356203	chr_01	+	4.54344	2.47078	4.99595	2.58399	FALSE	FALSE	1st_quantile	1st_quantile	NA	autosome	E2,E5,E8,E3	E9,E5,E8,E3,E2	S15	S15		cellular organisms	1	71
Ectocarpus-sp7	Ec-01_008360.1	7357999	7365388	chr_01	-	82.0604	6.37609	126.586	6.99532	FALSE	FALSE	4th_quantile	4th_quantile	NA	autosome	E12,E3,E10,E5,E8	E12,E2,E8,E5	S15	S15		cellular organisms	1	100
Ectocarpus-sp7	Ec-01_008370.1	7361152	7375379	chr_01	+	20.7919	4.44572	27.2692	4.82116	FALSE	FALSE	3rd_quantile	3rd_quantile	NA	autosome	E10,E5,E8,E2	E8,E5,E2,E3	S15	S15		cellular organisms	1	100
Ectocarpus-sp7	Ec-01_008380.1	7373799	7375949	chr_01	-	4.44613	2.44523	6.9076	2.98324	FALSE	FALSE	1st_quantile	2nd_quantile	NA	autosome	E2,E8,E5	E3,E5	S15	S5		cellular organisms	1	92
Ectocarpus-sp7	Ec-01_008390.1	7376184	7381788	chr_01	+	20.3746	4.41783	24.9905	4.69991	FALSE	FALSE	3rd_quantile	3rd_quantile	NA	autosome	E5,E8,E2	E5,E8,E2	S15	S15		Eukaryota	2	84
Ectocarpus-sp7	Ec-01_008400.1	7382900	7385849	chr_01	+	6.54191	2.91493	8.78293	3.29027	FALSE	FALSE	2nd_quantile	2nd_quantile	NA	autosome	E5,E8,E2	E5,E8,E2	S15	S15		cellular organisms	1	100
Ectocarpus-sp7	Ec-01_008410.1	7388452	7393356	chr_01	-	8.78326	3.29031	9.91459	3.44819	FALSE	FALSE	2nd_quantile	2nd_quantile	NA	autosome	E2,E5,E3	E2,E8,E5	S15	S15		cellular organisms	1	85
Ectocarpus-sp7	Ec-01_008420.1	7394326	7397490	chr_01	-	6.49558	2.90604	10.0821	3.47016	FALSE	FALSE	2nd_quantile	2nd_quantile	NA	autosome	E2,E8,E5	E2,E5	S15	S15		cellular organisms	1	100
Ectocarpus-sp7	Ec-01_008430.1	7396536	7406560	chr_01	+	31.1782	5.00801	35.8343	5.20298	FALSE	FALSE	3rd_quantile	4th_quantile	NA	autosome	E8,E5,E2	E5,E8,E2	S15	S15		cellular organisms	1	100
Ectocarpus-sp7	Ec-01_008440.1	7408697	7414268	chr_01	-	22.3763	4.54698	31.5387	5.02409	FALSE	FALSE	3rd_quantile	3rd_quantile	NA	autosome	E3,E2,E12,E10	E2,E10,E3	S15	S15		cellular organisms	1	100
Ectocarpus-sp7	Ec-01_008450.1	7414979	7421203	chr_01	-	51.4464	5.71277	66.2139	6.07069	FALSE	FALSE	4th_quantile	4th_quantile	NA	autosome	E2,E5,E20	E3,E2,E5,E12	S16	S15		cellular organisms	1	100
Ectocarpus-sp7	Ec-01_008470.1	7423896	7437771	chr_01	-	5.62549	2.72803	6.66504	2.93829	FALSE	FALSE	1st_quantile	2nd_quantile	NA	autosome	E3,E12	E3,E0,E9,E12	S5	S15		Phaeophyceae	8	100
Ectocarpus-sp7	Ec-01_008480.1	7441373	7450964	chr_01	-	4.90351	2.56157	4.23195	2.38735	FALSE	FALSE	1st_quantile	1st_quantile	NA	autosome	E2	E3,E9,E2	S11	S11		cellular organisms	1	100
Ectocarpus-sp7	Ec-01_008500.1	7454735	7456144	chr_01	-	0.807514	0.854007	1.04121	1.02943	FALSE	FALSE	no_expression	no_expression	NA	autosome	E8,E5	E8,E5	S15	S15		Fucophycidae	10	100
Ectocarpus-sp7	Ec-01_008510.1	7456150	7461275	chr_01	+	8.63366	3.26808	11.0871	3.5954	FALSE	FALSE	2nd_quantile	2nd_quantile	NA	autosome	E5,E8,E2	E5,E8,E2	S15	S15		cellular organisms	1	85
Ectocarpus-sp7	Ec-01_008520.1	7462255	7471894	chr_01	-	58.6013	5.89727	66.8248	6.08374	FALSE	FALSE	4th_quantile	4th_quantile	NA	autosome	E2,E10	E2,E5	S15	S15		cellular organisms	1	100
Ectocarpus-sp7	Ec-01_008530.1	7471718	7472946	chr_01	+	5.87245	2.78082	8.18102	3.19865	TRUE	TRUE	2nd_quantile	2nd_quantile	NA	autosome	E10,E1	E5,E20	S3	S8		Ectocarpus	14	100
Ectocarpus-sp7	Ec-00_010610.1	7474387	7475647	chr_01	+	4.66418	2.50187	5.28509	2.65193	TRUE	TRUE	1st_quantile	1st_quantile	NA	autosome	E1	E7	S2	S11		Eukaryota	2	76
Ectocarpus-sp7	Ec-00_010600.1	7476528	7480920	chr_01	-	3.8185	2.26858	3.2508	2.08773	TRUE	TRUE	1st_quantile	1st_quantile	NA	autosome	E1,E20	E7,E20	S4	S13		Phaeophyceae	8	100
Ectocarpus-sp7	Ec-01_008550.1	7499407	7520272	chr_01	+	16.4802	4.12765	23.0575	4.58841	FALSE	FALSE	3rd_quantile	3rd_quantile	NA	autosome	E5,E8,E2,E3	E5,E8,E2	S15	S15		cellular organisms	1	92
Ectocarpus-sp7	Ec-01_008540.1	7499659	7500462	chr_01	-	31.4184	5.01874	38.9906	5.32159	FALSE	FALSE	3rd_quantile	4th_quantile	NA	autosome	E5	E5	S5	S5		ALE clade	11	75
Ectocarpus-sp7	Ec-01_008560.1	7522990	7540851	chr_01	-	27.7121	4.84358	28.5756	4.88634	FALSE	FALSE	3rd_quantile	3rd_quantile	NA	autosome	E2,E5	E2,E8,E5	S15	S15		cellular organisms	1	100
Ectocarpus-sp7	Ec-01_008570.1	7539814	7545344	chr_01	+	1452.31	10.5051	1364.91	10.4157	FALSE	FALSE	4th_quantile	4th_quantile	NA	autosome	E5,E8,E2,E10	E5,E8,E2,E9,E12,E10	S15	S15		cellular organisms	1	100
Ectocarpus-sp7	Ec-01_008580.1	7547215	7553941	chr_01	-	32.5728	5.06922	41.1095	5.39607	FALSE	FALSE	4th_quantile	4th_quantile	NA	autosome	E3,E2	E3,E2	S11	S11		cellular organisms	1	92
Ectocarpus-sp7	Ec-01_008590.1	7562653	7567180	chr_01	+	5.82453	2.77073	7.97028	3.16515	FALSE	FALSE	2nd_quantile	2nd_quantile	NA	autosome	E12,E3	E12	S5	S5		cellular organisms	1	100
Ectocarpus-sp7	Ec-01_008600.1	7567940	7568928	chr_01	+	61.3504	5.96233	87.1948	6.46262	FALSE	FALSE	4th_quantile	4th_quantile	NA	autosome	E3,E12	E12	S5	S5		Ectocarpus	14	100
Ectocarpus-sp7	Ec-01_008610.1	7569364	7577451	chr_01	+	30.4292	4.97403	38.8899	5.31795	FALSE	FALSE	3rd_quantile	4th_quantile	NA	autosome	E12,E5,E8,E2	E12,E5,E8,E2,E3	S15	S15		cellular organisms	1	100
Ectocarpus-sp7	Ec-01_008620.2	7575439	7582102	chr_01	-	2.97452	1.99078	3.93952	2.30437	FALSE	FALSE	1st_quantile	1st_quantile	NA	autosome	E2,E5,E8	E2,E3,E5,E8	S15	S15		cellular organisms	1	100
Ectocarpus-sp7	Ec-01_008630.1	7579207	7586157	chr_01	+	226.287	7.82837	230.947	7.85765	FALSE	FALSE	4th_quantile	4th_quantile	NA	autosome	E5,E8,E2,E3	E5,E8,E2,E3	S15	S15		cellular organisms	1	92
Ectocarpus-sp7	Ec-01_008640.1	7585973	7590993	chr_01	+	6.40816	2.88911	8.0808	3.18282	FALSE	FALSE	2nd_quantile	2nd_quantile	NA	autosome	E3,E5,E8,E2	E3,E5,E8,E2	S15	S15		cellular organisms	1	100
Ectocarpus-sp7	Ec-01_008650.1	7592173	7598124	chr_01	-	6.70612	2.946	4.83659	2.54513	FALSE	FALSE	2nd_quantile	1st_quantile	NA	autosome	E2,E3,E5	E3,E5	S15	S5		cellular organisms	1	100
Ectocarpus-sp7	Ec-01_008660.1	7597145	7603708	chr_01	+	49.7734	5.666	54.0187	5.78185	FALSE	FALSE	4th_quantile	4th_quantile	NA	autosome	E5,E8,E2,E3	E5,E8,E2	S15	S15		cellular organisms	1	85
Ectocarpus-sp7	Ec-01_008670.1	7607741	7615358	chr_01	-	3.19726	2.06945	3.82802	2.27143	TRUE	TRUE	1st_quantile	1st_quantile	NA	autosome	E2,E9,E8,E5,E10,E1	E9,E2,E8,E5,E10,E1	S14	S14		cellular organisms	1	92
Ectocarpus-sp7	Ec-01_008680.1	7613016	7619519	chr_01	+	5.04406	2.59552	5.79094	2.76361	TRUE	TRUE	1st_quantile	1st_quantile	NA	autosome	E8,E5,E10,E1	E5,E10,E1,E7	S14	S14		FDI clade	9	100
Ectocarpus-sp7	Ec-01_008690.1	7620564	7636080	chr_01	-	21.1892	4.47179	23.723	4.62778	TRUE	TRUE	3rd_quantile	3rd_quantile	NA	autosome	E1,E7,E4,E5	E7,E4,E5	S12	S16		cellular organisms	1	100
Ectocarpus-sp7	Ec-01_008710.1	7635461	7644916	chr_01	+	4.52942	2.46713	5.71903	2.74825	TRUE	TRUE	1st_quantile	1st_quantile	NA	autosome	E5,E8,E7,E1	E5,E8,E7,E4	S14	S16		FDI clade	9	83
Ectocarpus-sp7	Ec-01_008720.1	7646884	7650898	chr_01	-	1.60753	1.38268	1.46127	1.2994	TRUE	TRUE	no_expression	no_expression	NA	autosome	E1,E7,E10	E1,E10,E5	S14	S3		Phaeo+Schizo	7	100
Ectocarpus-sp7	Ec-01_008730.1	7650153	7655674	chr_01	+	32.4786	5.06517	29.1365	4.91344	TRUE	TRUE	3rd_quantile	3rd_quantile	NA	autosome	E10,E8,E2	E10,E5,E8,E2	S15	S15		Eukaryota	2	84
Ectocarpus-sp7	Ec-01_008740.1	7655675	7668781	chr_01	-	17.8328	4.23518	20.5947	4.43261	FALSE	FALSE	3rd_quantile	3rd_quantile	NA	autosome	E2	E2,E9	S11	S11		Phaeo+Schizo	7	100
Ectocarpus-sp7	Ec-01_008780.1	7670347	7675659	chr_01	-	2.2694	1.70902	2.83597	1.93959	FALSE	FALSE	1st_quantile	1st_quantile	NA	autosome	E2,E5	E2,E8,E5	S15	S15		PX clade	6	100
Ectocarpus-sp7	Ec-01_008790.1	7674632	7679138	chr_01	+	4.57191	2.47817	6.20586	2.84917	FALSE	FALSE	1st_quantile	2nd_quantile	NA	autosome	E5,E8,E2	E5,E8,E2	S15	S15		cellular organisms	1	92
Ectocarpus-sp7	Ec-01_008800.1	7681254	7688284	chr_01	-	161.24	7.34199	116.504	6.87656	TRUE	FALSE	4th_quantile	4th_quantile	NA	autosome	E2,E10	E2,E9,E10,E5,E8	S15	S15		cellular organisms	1	71
Ectocarpus-sp7	Ec-01_008810.1	7688800	7696642	chr_01	-	331.684	8.37801	508.547	8.99307	FALSE	FALSE	4th_quantile	4th_quantile	NA	autosome	E3,E2,E5,E8	E2,E8,E5,E3	S15	S15		cellular organisms	1	100
Ectocarpus-sp7	Ec-01_008830.1	7695796	7698003	chr_01	+	3.06692	2.02394	1.88724	1.52969	FALSE	FALSE	1st_quantile	no_expression	NA	autosome	E5,E8,E3	E5,E3	S15	S5		cellular organisms	1	92
Ectocarpus-sp7	Ec-01_008840.1	7698025	7707623	chr_01	-	30.2374	4.9652	25.8298	4.74576	FALSE	FALSE	3rd_quantile	3rd_quantile	NA	autosome	E3,E2,E8,E5,E19	E3,E2,E8,E5,E12	S16	S15		cellular organisms	1	100
Ectocarpus-sp7	Ec-01_008850.1	7708161	7716155	chr_01	-	27.776	4.84679	33.6561	5.11504	FALSE	FALSE	3rd_quantile	4th_quantile	NA	autosome	E3,E2,E8,E5,E10	E9,E2,E8,E5	S15	S15		cellular organisms	1	100
Ectocarpus-sp7	Ec-01_008860.1	7716418	7722927	chr_01	-	89.5149	6.50008	117.048	6.88323	FALSE	FALSE	4th_quantile	4th_quantile	NA	autosome	E10,E3,E2,E8	E8,E3,E2,E5	S15	S15		cellular organisms	1	100
Ectocarpus-sp7	Ec-01_008870.1	7721929	7726865	chr_01	+	10.3143	3.50007	6.66573	2.93842	FALSE	FALSE	2nd_quantile	2nd_quantile	NA	autosome	E8,E10,E3	E5,E8,E2	S15	S15		Ochrophyta	5	90
Ectocarpus-sp7	Ec-01_008880.1	7726051	7732866	chr_01	-	4.62316	2.49138	4.43542	2.44239	FALSE	FALSE	1st_quantile	1st_quantile	NA	autosome	E3,E10,E5	E2,E3,E10,E5	S5	S15		PX clade	6	100
Ectocarpus-sp7	Ec-01_008890.1	7731966	7735889	chr_01	+	38.4799	5.30305	34.169	5.13623	FALSE	FALSE	4th_quantile	4th_quantile	NA	autosome	E10,E5,E8,E2	E10,E5,E8,E2	S15	S15		cellular organisms	1	100
Ectocarpus-sp7	Ec-01_008900.1	7736929	7751822	chr_01	-	10.0827	3.47023	10.4836	3.5215	FALSE	FALSE	2nd_quantile	2nd_quantile	NA	autosome	E2,E8,E5	E2,E9,E8,E5	S15	S15		cellular organisms	1	100
Ectocarpus-sp7	Ec-01_008910.1	7750791	7754544	chr_01	+	2.54222	1.82465	7.30804	3.05451	FALSE	FALSE	1st_quantile	2nd_quantile	Male-biased genes	autosome	E5,E8,E3	E5,E8,E2,E3	S15	S15		cellular organisms	1	100
Ectocarpus-sp7	Ec-01_008920.1	7755900	7757656	chr_01	-	28.6494	4.88993	19.0423	4.32498	FALSE	FALSE	3rd_quantile	3rd_quantile	NA	autosome	E3,E5,E8	E3,E5,E8	S15	S15		Phaeophyceae	8	100
Ectocarpus-sp7	Ec-01_008930.1	7756574	7771466	chr_01	+	2.68571	1.88194	2.67785	1.87886	FALSE	FALSE	1st_quantile	1st_quantile	NA	autosome	E5,E8,E2	E5,E8,E2,E9	S15	S15		cellular organisms	1	100
Ectocarpus-sp7	Ec-01_008940.1	7775119	7777455	chr_01	-	8.15908	3.1952	7.44983	3.07892	FALSE	FALSE	2nd_quantile	2nd_quantile	NA	autosome	E2	E2	S11	S11		Ectocarpales	12	66
Ectocarpus-sp7	Ec-01_008950.2	7779450	7782849	chr_01	-	3.99383	2.32015	3.91194	2.29629	FALSE	FALSE	1st_quantile	1st_quantile	NA	autosome	E2,E10,E3	E2,E5,E8	S15	S15		Stramenopiles	4	100
Ectocarpus-sp7	Ec-01_008960.1	7783313	7788105	chr_01	-	1172.37	10.1964	865.32	9.75876	FALSE	FALSE	4th_quantile	4th_quantile	NA	autosome	E3,E2,E8,E5	E2,E8,E5	S15	S15		cellular organisms	1	92
Ectocarpus-sp7	Ec-01_008970.1	7787037	7799619	chr_01	+	9.53666	3.39735	10.2015	3.48562	FALSE	FALSE	2nd_quantile	2nd_quantile	NA	autosome	E5,E8,E2,E3	E5,E8,E2,E3	S15	S15		cellular organisms	1	100
Ectocarpus-sp7	Ec-01_008980.1	7801242	7813805	chr_01	-	5.74569	2.75397	7.2009	3.03578	FALSE	FALSE	1st_quantile	2nd_quantile	NA	autosome	E3,E2,E10	E3,E2,E5	S15	S15		Eukaryota	2	69
Ectocarpus-sp7	Ec-01_009000.1	7813504	7819291	chr_01	+	5.71104	2.74654	6.78016	2.9598	FALSE	FALSE	1st_quantile	2nd_quantile	NA	autosome	E10,E12,E3	E5,E12,E3	S5	S5		cellular organisms	1	100
Ectocarpus-sp7	Ec-01_009010.1	7819535	7835060	chr_01	-	32.6712	5.07344	35.1903	5.17753	FALSE	FALSE	4th_quantile	4th_quantile	NA	autosome	E3,E2,E8,E5	E3,E2,E9,E8,E5	S15	S15		cellular organisms	1	100
Ectocarpus-sp7	Ec-01_009030.1	7833996	7840751	chr_01	+	157.518	7.3085	195.744	7.62018	FALSE	FALSE	4th_quantile	4th_quantile	NA	autosome	E5,E8,E2	E5,E8,E2	S15	S15		cellular organisms	1	100
Ectocarpus-sp7	Ec-01_009040.2	7846133	7854478	chr_01	-	11.9319	3.69286	13.2532	3.83321	FALSE	FALSE	2nd_quantile	2nd_quantile	NA	autosome	E2,E8,E5	E2,E8,E5	S15	S15		cellular organisms	1	100
Ectocarpus-sp7	Ec-01_009050.1	7853405	7858345	chr_01	+	2647.2	11.3708	3619.79	11.8221	FALSE	FALSE	4th_quantile	4th_quantile	NA	autosome	E5,E8,E2,E3	E5,E8,E2,E3	S15	S15		cellular organisms	1	100
Ectocarpus-sp7	Ec-01_009060.2	7856765	7867613	chr_01	-	3.70204	2.23329	3.73683	2.24392	FALSE	FALSE	1st_quantile	1st_quantile	NA	autosome	E2,E3,E10	E2,E3,E5,E8	S15	S15		cellular organisms	1	100
Ectocarpus-sp7	Ec-01_009080.2	7866597	7876082	chr_01	+	16.6984	4.14555	12.6923	3.77529	FALSE	FALSE	3rd_quantile	2nd_quantile	NA	autosome	E10,E3,E2,E5,E8,E24	E5,E8,E2,E3	S16	S15		Ectocarpus sp. 7	15	100
Ectocarpus-sp7	Ec-01_009070.1	7867708	7871770	chr_01	-	26.7666	4.79528	38.4804	5.30306	FALSE	FALSE	3rd_quantile	4th_quantile	NA	autosome	E3,E2,E5	E2,E8,E5	S15	S15		cellular organisms	1	92
Ectocarpus-sp7	Ec-01_009090.1	7878143	7886222	chr_01	+	3.02973	2.01068	2.33426	1.73737	TRUE	TRUE	1st_quantile	1st_quantile	NA	autosome	E10,E20,E7	E10,E1,E4,E7	S16	S12		Stramenopiles	4	63
Ectocarpus-sp7	Ec-01_009100.1	7890178	7898562	chr_01	+	507.914	8.99128	574.448	9.16854	FALSE	FALSE	4th_quantile	4th_quantile	NA	autosome	E5,E8,E2	E10,E5,E8,E2,E9,E3	S15	S15		cellular organisms	1	100
Ectocarpus-sp7	Ec-01_009140.1	7899212	7904700	chr_01	-	50.2656	5.67992	60.1023	5.93315	FALSE	FALSE	4th_quantile	4th_quantile	NA	autosome	E2,E5	E3,E2,E5	S15	S15		cellular organisms	1	100
Ectocarpus-sp7	Ec-01_009160.1	7903710	7913374	chr_01	+	49.2371	5.65068	46.1767	5.56	FALSE	FALSE	4th_quantile	4th_quantile	NA	autosome	E5,E8,E2,E1	E5,E8,E2	S14	S15		cellular organisms	1	92
Ectocarpus-sp7	Ec-01_009170.1	7913958	7924471	chr_01	-	2.80843	1.9292	2.8637	1.94998	TRUE	FALSE	1st_quantile	1st_quantile	NA	autosome	E1,E10	E2,E3,E8,E5	S3	S15		Sar	3	91
Ectocarpus-sp7	Ec-01_009180.1	7923416	7931350	chr_01	+	166.404	7.38719	215.903	7.76091	FALSE	FALSE	4th_quantile	4th_quantile	NA	autosome	E10,E8,E2,E3	E5,E8,E2	S15	S15		cellular organisms	1	100
Ectocarpus-sp7	Ec-01_009200.1	7931442	7945509	chr_01	-	5.08544	2.60536	6.75246	2.95465	FALSE	FALSE	1st_quantile	2nd_quantile	NA	autosome	E3,E2,E5,E10	E2,E9,E0,E5,E10	S15	S15		Eukaryota	2	76
Ectocarpus-sp7	Ec-01_009210.1	7945035	7947288	chr_01	+	1.18059	1.12472	1.07709	1.05456	TRUE	TRUE	no_expression	no_expression	NA	autosome	E5,E10,E1	E5,E10,E1	S3	S3		ALE clade	11	75
Ectocarpus-sp7	Ec-01_009220.1	7949382	7959017	chr_01	-	41.093	5.39551	54.932	5.8056	TRUE	TRUE	4th_quantile	4th_quantile	NA	autosome	E7	E1,E4,E7	S11	S9		cellular organisms	1	85
Ectocarpus-sp7	Ec-01_009230.1	7962818	7968377	chr_01	-	1.73539	1.45174	2.9626	1.98645	TRUE	TRUE	no_expression	1st_quantile	NA	autosome	E7	E7	S11	S11		FDI clade	9	83
Ectocarpus-sp7	Ec-01_009240.1	7970956	7983527	chr_01	-	3.59101	2.19881	5.20422	2.63325	TRUE	TRUE	1st_quantile	1st_quantile	NA	autosome	E7,E2,E10	E7,E9,E2,E8,E5	S15	S15		cellular organisms	1	92
Ectocarpus-sp7	Ec-01_009250.3	7983156	7992636	chr_01	-	328.005	8.36197	424.202	8.73201	FALSE	FALSE	4th_quantile	4th_quantile	NA	autosome	E10,E2,E5,E8	E5,E8,E2,E0	S15	S15		PX clade	6	100
Ectocarpus-sp7	Ec-01_009270.1	7996969	8004825	chr_01	+	6.97546	2.99557	7.02686	3.00484	TRUE	TRUE	2nd_quantile	2nd_quantile	NA	autosome	E25,E10,E7,E1	E8,E5,E7	S14	S15		cellular organisms	1	100
Ectocarpus-sp7	Ec-01_009280.1	8007561	8016054	chr_01	+	1.24254	1.16513	1.92135	1.54663	FALSE	TRUE	no_expression	no_expression	NA	autosome	E20,E12,E3	E10,E1,E7,E12	S8	S14		Eukaryota	2	69
Ectocarpus-sp7	Ec-01_009290.1	8017049	8020588	chr_01	+	0.360538	0.444178	0.362656	0.446421	FALSE	TRUE	no_expression	no_expression	NA	autosome	E12	E12,E1	S5	S3		Ectocarpus	14	100
Ectocarpus-sp7	Ec-01_009300.2	8047508	8055756	chr_01	+	3.99668	2.32097	4.42516	2.43967	TRUE	TRUE	1st_quantile	1st_quantile	NA	autosome	E0,E20,E1	E0,E1,E20	S4	S4		Ectocarpus sp. 7	15	100
Ectocarpus-sp7	Ec-00_004740.1	8098210	8147335	chr_01	+	0.46174	0.547687	0.88852	0.917256	FALSE	TRUE	no_expression	no_expression	NA	autosome	E12,E16,E3	E12,E19	S5	S8		cellular organisms	1	71
Ectocarpus-sp7	Ec-00_004750.2	8150480	8162027	chr_01	+	5.10261	2.60943	7.5314	3.09278	TRUE	TRUE	1st_quantile	2nd_quantile	NA	autosome	E12,E10,E4,E7,E19,E20,E26,E0,E1	E12,E10,E20,E4,E7,E0,E1,E6	S12	S12		Ectocarpus	14	100
Ectocarpus-sp7	Ec-00_004760.1	8174098	8179162	chr_01	-	43.2622	5.468	60.2523	5.93669	TRUE	TRUE	4th_quantile	4th_quantile	NA	autosome	E6,E1	E6,E1	S4	S4		Phaeo+Schizo	7	100
Ectocarpus-sp7	Ec-00_004770.1	8180915	8181868	chr_01	-	2.8066	1.9285	4.7913	2.53389	TRUE	TRUE	1st_quantile	1st_quantile	NA	autosome	E1	E1,E20	S2	S4		Ectocarpus	14	100
Ectocarpus-sp7	Ec-00_004780.1	8180969	8181928	chr_01	+	0.085662	0.118575	0.217907	0.284404	TRUE	TRUE	no_expression	no_expression	NA	autosome	E1	E1,E20	S2	S4		Ectocarpales	12	33
Ectocarpus-sp7	Ec-00_004790.1	8183432	8186373	chr_01	+	0.029906	0.0425127	0.242876	0.313683	TRUE	TRUE	no_expression	no_expression	NA	autosome	E1,E4,E20	E20	S4	S6		Ectocarpus	14	100
Ectocarpus-sp7	Ec-00_004800.2	8190406	8195306	chr_01	+	0.855669	0.89194	2.27641	1.71211	TRUE	TRUE	no_expression	1st_quantile	Male-biased genes	autosome	E1,E6	E6,E1	S4	S4		Ectocarpus sp. 7	15	100
Ectocarpus-sp7	Ec-00_004810.1	8196175	8205046	chr_01	+	1.25425	1.17265	2.72637	1.89777	TRUE	TRUE	no_expression	1st_quantile	NA	autosome	E6,E1,E4	E1	S4	S2		cellular organisms	1	85
Ectocarpus-sp7	Ec-00_004820.1	8228380	8229743	chr_01	-	0.629382	0.704324	0.517871	0.602049	TRUE	TRUE	no_expression	no_expression	NA	autosome	E20	E20	S6	S6		Ectocarpus	14	100
Ectocarpus-sp7	Ec-01_009310.2	8243152	8248396	chr_01	+	29.1807	4.91555	27.3651	4.82604	TRUE	TRUE	3rd_quantile	3rd_quantile	NA	autosome	E20,E8,E2,E12	E20,E19,E10,E18,E24,E23,E9,E2	S16	S16		Ectocarpus sp. 7	15	100
Ectocarpus-sp7	Ec-01_009320.1	8273858	8286930	chr_01	+	18.0756	4.25365	27.1113	4.81308	TRUE	TRUE	3rd_quantile	3rd_quantile	NA	autosome	E20,E26,E10,E8,E2,E3	E20,E26,E5,E8,E7	S16	S16		cellular organisms	1	100
Ectocarpus-sp7	Ec-01_009330.1	8285474	8297726	chr_01	-	3.95424	2.30866	6.84566	2.97189	FALSE	TRUE	1st_quantile	2nd_quantile	NA	autosome	E2,E3,E10	E7,E3,E2,E10	S15	S15		cellular organisms	1	100
Ectocarpus-sp7	Ec-01_009340.1	8296679	8308854	chr_01	+	4.96589	2.57674	5.48579	2.69728	FALSE	FALSE	1st_quantile	1st_quantile	NA	autosome	E10,E8,E2,E3	E10,E8,E2	S15	S15		cellular organisms	1	85
Ectocarpus-sp7	Ec-01_009350.2	8307246	8329369	chr_01	-	10.0254	3.46275	14.0452	3.91123	FALSE	FALSE	2nd_quantile	3rd_quantile	NA	autosome	E3,E2,E8,E5	E2,E9,E8,E5	S15	S15		Eukaryota	2	92
Ectocarpus-sp7	Ec-01_009360.1	8327856	8339050	chr_01	+	2.98597	1.99493	3.43998	2.15055	FALSE	FALSE	1st_quantile	1st_quantile	NA	autosome	E5,E8,E2	E5,E8,E2,E9	S15	S15		cellular organisms	1	100
Ectocarpus-sp7	Ec-01_009370.1	8339115	8339882	chr_01	+	15.5905	4.05229	16.4244	4.12304	FALSE	FALSE	3rd_quantile	3rd_quantile	NA	autosome	E2	E2	S11	S11		Ectocarpus	14	100
Ectocarpus-sp7	Ec-01_009390.1	8346127	8351297	chr_01	-	24.0575	4.64717	28.6851	4.89167	FALSE	FALSE	3rd_quantile	3rd_quantile	NA	autosome	E2,E8,E5,E12	E2,E8,E5,E12	S15	S15		cellular organisms	1	100
Ectocarpus-sp7	Ec-01_009400.1	8351926	8363272	chr_01	-	2.07982	1.62285	3.30671	2.10659	FALSE	FALSE	1st_quantile	1st_quantile	NA	autosome	E12,E2,E8,E5	E12,E2,E9,E5	S15	S15		cellular organisms	1	100
Ectocarpus-sp7	Ec-01_009410.1	8362190	8377366	chr_01	+	6.17423	2.84282	5.23045	2.63934	FALSE	FALSE	2nd_quantile	1st_quantile	NA	autosome	E8,E5,E2,E0,E6,E3	E5,E8,E2,E9,E0	S16	S15		cellular organisms	1	92
Ectocarpus-sp7	Ec-01_009420.1	8375705	8385051	chr_01	-	17.155	4.1823	17.5196	4.21098	FALSE	FALSE	3rd_quantile	3rd_quantile	NA	autosome	E3,E2,E8,E5,E26,E0	E2,E8,E5,E0	S16	S15		Phaeophyceae	8	85
Ectocarpus-sp7	Ec-01_009430.2	8381671	8384035	chr_01	+	0.503648	0.588467	2.77159	1.91517	FALSE	FALSE	no_expression	1st_quantile	Male-biased genes	autosome	E5,E8,E26,E0	E5,E8,E0	S16	S15		FDI clade	9	83
Ectocarpus-sp7	Ec-01_009440.1	8398826	8415039	chr_01	+	32.6495	5.07251	35.362	5.18436	FALSE	FALSE	4th_quantile	4th_quantile	NA	autosome	E12,E5,E8,E2	E12,E5,E8,E2	S15	S15		cellular organisms	1	100
Ectocarpus-sp7	Ec-01_009450.1	8415032	8424225	chr_01	-	50.2637	5.67987	43.127	5.46359	FALSE	FALSE	4th_quantile	4th_quantile	NA	autosome	E2,E8,E5	E2,E8,E5	S15	S15		Eukaryota	2	92
Ectocarpus-sp7	Ec-01_009460.1	8423130	8425878	chr_01	+	26.4387	4.77814	28.6236	4.88868	FALSE	FALSE	3rd_quantile	3rd_quantile	NA	autosome	E5,E12	E5,E8,E2	S5	S15		Ochrophyta	5	100
Ectocarpus-sp7	Ec-01_009750.1	8430072	8438912	chr_01	-	251.729	7.98145	340.94	8.4176	FALSE	FALSE	4th_quantile	4th_quantile	NA	autosome	E23,E3,E2,E8,E5,E12	E0,E2,E8,E5,E12	S16	S15		cellular organisms	1	100
Ectocarpus-sp7	Ec-01_009740.1	8439331	8444846	chr_01	-	2011.06	10.9745	1343.03	10.3924	FALSE	FALSE	4th_quantile	4th_quantile	NA	autosome	E12,E2,E8,E5	E12,E3,E2,E8,E5	S15	S15		cellular organisms	1	92
Ectocarpus-sp7	Ec-01_009730.2	8445200	8451711	chr_01	-	19.4372	4.35312	22.6543	4.56403	FALSE	FALSE	3rd_quantile	3rd_quantile	NA	autosome	E8,E2,E5	E8,E2,E5	S15	S15		Eukaryota	2	100
Ectocarpus-sp7	Ec-01_009720.1	8450667	8461005	chr_01	+	37.1589	5.25395	41.5723	5.41184	FALSE	FALSE	4th_quantile	4th_quantile	NA	autosome	E5,E8,E2	E5,E8,E2,E3	S15	S15		cellular organisms	1	100
Ectocarpus-sp7	Ec-01_009710.1	8461001	8468055	chr_01	+	19.7762	4.37686	26.3099	4.77135	FALSE	FALSE	3rd_quantile	3rd_quantile	NA	autosome	E5,E8,E2	E3,E5,E8,E2	S15	S15		cellular organisms	1	100
Ectocarpus-sp7	Ec-01_009700.1	8471357	8475576	chr_01	-	20.1855	4.405	32.0731	5.04759	FALSE	FALSE	3rd_quantile	3rd_quantile	NA	autosome	E2,E5	E2,E5	S15	S15		cellular organisms	1	100
Ectocarpus-sp7	Ec-01_009690.1	8474815	8478644	chr_01	+	8.84226	3.29899	9.47059	3.38827	FALSE	FALSE	2nd_quantile	2nd_quantile	NA	autosome	E5,E8,E3	E5,E3	S15	S5		Eukaryota	2	76
Ectocarpus-sp7	Ec-01_009670.1	8479639	8485623	chr_01	-	11.4814	3.6417	13.9785	3.90482	FALSE	FALSE	2nd_quantile	3rd_quantile	NA	autosome	E3,E2,E5,E8	E3,E2,E5	S15	S15		cellular organisms	1	100
Ectocarpus-sp7	Ec-01_009660.1	8484555	8489223	chr_01	+	17.1019	4.17807	16.6322	4.14014	FALSE	TRUE	3rd_quantile	3rd_quantile	NA	autosome	E5,E8,E7	E5,E8,E7	S15	S15		cellular organisms	1	92
Ectocarpus-sp7	Ec-01_009650.2	8486299	8513564	chr_01	-	7.77927	3.1341	7.94548	3.16116	TRUE	TRUE	2nd_quantile	2nd_quantile	NA	autosome	E7,E10	E7,E18,E10,E20	S15	S16		PX clade	6	88
Ectocarpus-sp7	Ec-01_009640.1	8512811	8517157	chr_01	+	12.1897	3.72134	13.861	3.89346	TRUE	TRUE	2nd_quantile	3rd_quantile	NA	autosome	E10,E6,E1	E10,E20,E7	S7	S16		Eukaryota	2	76
Ectocarpus-sp7	Ec-01_009630.1	8517727	8521092	chr_01	-	29.5469	4.93295	40.1729	5.36362	TRUE	TRUE	3rd_quantile	4th_quantile	NA	autosome	E1,E4,E5	E7,E5,E8	S7	S15		cellular organisms	1	100
Ectocarpus-sp7	Ec-01_009620.1	8519954	8532951	chr_01	+	11.8745	3.68644	13.5084	3.85882	FALSE	FALSE	2nd_quantile	3rd_quantile	NA	autosome	E4,E5,E8,E2,E3,E10	E5,E8,E2,E9,E12	S16	S15		Eukaryota	2	92
Ectocarpus-sp7	Ec-01_009600.1	8545517	8553605	chr_01	-	2.03503	1.60171	2.57357	1.83737	FALSE	FALSE	1st_quantile	1st_quantile	NA	autosome	E2,E9,E5	E2,E5	S15	S15		cellular organisms	1	71
Ectocarpus-sp7	Ec-01_009590.1	8552625	8559559	chr_01	+	51.2193	5.70651	55.9903	5.83265	FALSE	FALSE	4th_quantile	4th_quantile	NA	autosome	E5,E8,E2	E5,E8,E2,E18	S15	S16		cellular organisms	1	100
Ectocarpus-sp7	Ec-01_009580.1	8559284	8560048	chr_01	+	194.149	7.60843	218.21	7.77617	FALSE	FALSE	4th_quantile	4th_quantile	NA	autosome	E2	E2	S11	S11		Ectocarpus	14	100
Ectocarpus-sp7	Ec-01_009570.1	8561322	8566590	chr_01	-	3.37848	2.13043	5.28637	2.65223	FALSE	FALSE	1st_quantile	1st_quantile	NA	autosome	E2,E8,E5	E2,E8,E5	S15	S15		cellular organisms	1	100
Ectocarpus-sp7	Ec-01_009560.1	8565553	8569421	chr_01	+	10.1403	3.47772	9.58524	3.40398	FALSE	FALSE	2nd_quantile	2nd_quantile	NA	autosome	E5,E8,E2,E3	E5,E8,E2,E12	S15	S15		cellular organisms	1	100
Ectocarpus-sp7	Ec-01_009550.1	8570351	8586868	chr_01	+	7.56218	3.09798	8.84788	3.29981	FALSE	FALSE	2nd_quantile	2nd_quantile	NA	autosome	E3,E5,E8,E2	E12,E5,E8,E2,E9	S15	S15		cellular organisms	1	100
Ectocarpus-sp7	Ec-01_009530.2	8588758	8591472	chr_01	-	69.2688	6.13481	77.5243	6.29507	FALSE	FALSE	4th_quantile	4th_quantile	NA	autosome	E3,E2	E2,E9	S11	S11		Ectocarpus sp. 7	15	100
Ectocarpus-sp7	Ec-01_009520.1	8591230	8594879	chr_01	-	7.12955	3.02317	6.49996	2.90688	FALSE	FALSE	2nd_quantile	2nd_quantile	NA	autosome	E2,E8,E5	E9,E8,E5	S15	S15		Phaeophyceae	8	100
Ectocarpus-sp7	Ec-01_009510.1	8594983	8600116	chr_01	-	14.5053	3.95469	17.8636	4.23753	FALSE	FALSE	3rd_quantile	3rd_quantile	NA	autosome	E5,E3,E2	E8,E2,E5	S15	S15		Eukaryota	2	84
Ectocarpus-sp7	Ec-01_009500.1	8599180	8616083	chr_01	+	22.6412	4.56323	28.5897	4.88702	FALSE	FALSE	3rd_quantile	3rd_quantile	NA	autosome	E5,E8,E2,E3	E5,E8,E2,E9,E12,E10	S15	S15		cellular organisms	1	100
Ectocarpus-sp7	Ec-01_009490.1	8617258	8618283	chr_01	-	0.240846	0.311324	0.513328	0.597725	FALSE	FALSE	no_expression	no_expression	NA	autosome	E10,E3	E10,E6	S5	S8		Ectocarpus	14	100
Ectocarpus-sp7	Ec-01_009480.1	8620723	8622381	chr_01	-	0.749636	0.807054	0.495441	0.580571	FALSE	FALSE	no_expression	no_expression	NA	autosome	E0,E23,E13	E0,E6	S6	S6		cellular organisms	1	85
Ectocarpus-sp7	Ec-01_010030.1	8658750	8659775	chr_01	-	0.163708	0.218728	0.080736	0.112014	FALSE	TRUE	no_expression	no_expression	NA	autosome	E8,E3	E6,E0	S11	S6		Ectocarpus	14	100
Ectocarpus-sp7	Ec-01_010020.2	8661554	8669634	chr_01	-	2.0046	1.58718	4.04004	2.33344	FALSE	TRUE	1st_quantile	1st_quantile	NA	autosome	E3,E12	E6,E1,E12	S5	S7		cellular organisms	1	85
Ectocarpus-sp7	Ec-01_010010.1	8669812	8679532	chr_01	-	30.626	4.98304	34.5324	5.15107	FALSE	TRUE	3rd_quantile	4th_quantile	NA	autosome	E12,E3,E2,E5,E10	E12,E1,E7,E5,E10	S15	S14		Eukaryota	2	92
Ectocarpus-sp7	Ec-01_010000.1	8678532	8683579	chr_01	+	3.58234	2.19608	3.28539	2.09943	FALSE	TRUE	1st_quantile	1st_quantile	NA	autosome	E5,E10,E3	E5,E10,E1,E7	S5	S14		cellular organisms	1	64
Ectocarpus-sp7	Ec-01_009990.1	8680429	8689801	chr_01	-	16.8104	4.15465	16.1427	4.09952	FALSE	TRUE	3rd_quantile	3rd_quantile	NA	autosome	E3,E2,E8,E5	E1,E7,E5	S15	S14		Fucophycidae	10	80
Ectocarpus-sp7	Ec-01_009980.1	8688901	8706120	chr_01	+	8.72131	3.28115	9.54992	3.39916	TRUE	TRUE	2nd_quantile	2nd_quantile	NA	autosome	E5,E20,E7,E1	E5,E20,E7,E1	S12	S12		cellular organisms	1	100
Ectocarpus-sp7	Ec-01_009970.1	8707276	8708708	chr_01	-	5.89917	2.78642	8.50267	3.24833	TRUE	TRUE	2nd_quantile	2nd_quantile	NA	autosome	E1,E10	E1,E10	S3	S3		Ectocarpus	14	100
Ectocarpus-sp7	Ec-01_009960.1	8709924	8715632	chr_01	+	0.537356	0.620451	0.226255	0.29426	FALSE	TRUE	no_expression	no_expression	NA	autosome	E26,E23,E0,E6,E1	E20,E0,E1	S4	S4		cellular organisms	1	85
Ectocarpus-sp7	Ec-01_009950.1	8717954	8719321	chr_01	-	4.04287	2.33424	5.85828	2.77785	FALSE	TRUE	1st_quantile	1st_quantile	NA	autosome	E1,E10	E1,E10	S3	S3		Ectocarpus	14	100
Ectocarpus-sp7	Ec-01_009940.2	8732043	8737244	chr_01	+	9.96151	3.45437	10.4808	3.52115	FALSE	TRUE	2nd_quantile	2nd_quantile	NA	autosome	E12,E10	E1,E10,E12	S5	S3		cellular organisms	1	85
Ectocarpus-sp7	Ec-01_009930.1	8738144	8753903	chr_01	+	2.8932	1.96096	2.10461	1.63441	TRUE	TRUE	1st_quantile	1st_quantile	NA	autosome	E12,E1	E12,E1,E7	S3	S14		PX clade	6	100
Ectocarpus-sp7	Ec-01_009920.1	8749985	8751503	chr_01	-	0.104549	0.143457	0.263633	0.337578	TRUE	TRUE	no_expression	no_expression	NA	autosome	E1	E7	S2	S11		cellular organisms	1	100
Ectocarpus-sp7	Ec-01_009900.1	8754199	8757928	chr_01	-	11.3017	3.62079	12.6438	3.77017	TRUE	TRUE	2nd_quantile	2nd_quantile	NA	autosome	E1,E4,E10	E7,E4,E5	S7	S16		PX clade	6	77
Ectocarpus-sp7	Ec-01_009890.1	8756785	8768404	chr_01	+	1.14281	1.0995	0.971248	0.979109	TRUE	TRUE	no_expression	no_expression	NA	autosome	E10,E8,E2	E4,E5,E8,E2	S15	S16		Eukaryota	2	69
Ectocarpus-sp7	Ec-01_009880.1	8767948	8777890	chr_01	+	1.73299	1.45048	2.74545	1.90514	FALSE	FALSE	no_expression	1st_quantile	NA	autosome	E2,E3	E2	S11	S11		cellular organisms	1	92
Ectocarpus-sp7	Ec-01_009870.1	8781318	8786326	chr_01	-	42.45	5.44128	41.1025	5.39583	FALSE	FALSE	4th_quantile	4th_quantile	NA	autosome	E3,E5	E12,E2,E8,E5	S5	S15		cellular organisms	1	100
Ectocarpus-sp7	Ec-01_009860.1	8784683	8796098	chr_01	+	8.34282	3.22386	9.79231	3.43193	FALSE	FALSE	2nd_quantile	2nd_quantile	NA	autosome	E3,E5,E8,E2	E8,E5,E2	S15	S15		PX clade	6	88
Ectocarpus-sp7	Ec-01_009840.4	8792290	8813770	chr_01	-	9.37959	3.37568	10.6646	3.54406	FALSE	FALSE	2nd_quantile	2nd_quantile	NA	autosome	E2,E5,E8,E9	E2,E5,E8	S15	S15		Ectocarpus sp. 7	15	100
Ectocarpus-sp7	Ec-01_009850.1	8796487	8810048	chr_01	+	6.22933	2.85386	4.83823	2.54553	FALSE	FALSE	2nd_quantile	1st_quantile	NA	autosome	E2,E5,E8,E9	E2,E5,E8	S15	S15		cellular organisms	1	100
Ectocarpus-sp7	Ec-01_009830.1	8811829	8816516	chr_01	+	35.3134	5.18243	41.6457	5.41433	FALSE	FALSE	4th_quantile	4th_quantile	NA	autosome	E5,E8,E2	E5,E8,E2	S15	S15		Phaeophyceae	8	100
Ectocarpus-sp7	Ec-01_009820.1	8818966	8823881	chr_01	-	9.24858	3.35735	10.9883	3.58356	FALSE	FALSE	2nd_quantile	2nd_quantile	NA	autosome	E2,E8,E5	E9,E2,E8,E5	S15	S15		Eukaryota	2	92
Ectocarpus-sp7	Ec-01_009810.1	8822695	8830769	chr_01	+	8.84693	3.29967	9.57855	3.40307	FALSE	FALSE	2nd_quantile	2nd_quantile	NA	autosome	E5,E8,E2	E5,E8,E2	S15	S15		PX clade	6	100
Ectocarpus-sp7	Ec-01_009800.1	8836585	8841296	chr_01	-	13.3033	3.83828	19.4862	4.35658	FALSE	FALSE	3rd_quantile	3rd_quantile	NA	autosome	E3,E2,E9,E8,E5	E12,E3,E5	S15	S5		cellular organisms	1	85
Ectocarpus-sp7	Ec-01_009790.2	8837880	8846407	chr_01	+	9.13999	3.34198	11.7269	3.66981	FALSE	FALSE	2nd_quantile	2nd_quantile	NA	autosome	E3,E2,E9,E8,E5	E3,E5,E8,E2	S15	S15		cellular organisms	1	92
Ectocarpus-sp7	Ec-01_009780.1	8845987	8850171	chr_01	-	11.9096	3.69037	11.3493	3.62636	FALSE	FALSE	2nd_quantile	2nd_quantile	NA	autosome	E2,E3,E5	E2,E5	S15	S15		cellular organisms	1	64
Ectocarpus-sp7	Ec-01_009770.1	8849132	8862677	chr_01	+	12.1389	3.71577	14.5162	3.9557	FALSE	FALSE	2nd_quantile	3rd_quantile	NA	autosome	E3,E5,E8,E2	E5,E8,E2,E9	S15	S15		cellular organisms	1	85
Ectocarpus-sp7	Ec-01_009760.1	8865004	8866651	chr_01	-	1.08951	1.06317	0.760475	0.815965	FALSE	FALSE	no_expression	no_expression	NA	autosome	E2,E0	E2,E0	S11	S11		Ectocarpus sp. 7	15	100
Ectocarpus-sp7	Ec-01_010040.1	8875755	8895554	chr_01	-	4.69135	2.50877	4.84852	2.54807	FALSE	FALSE	1st_quantile	1st_quantile	NA	autosome	E2,E9,E8,E5	E2,E9,E5,E8	S15	S15		cellular organisms	1	100
Ectocarpus-sp7	Ec-01_010050.1	8890259	8901554	chr_01	+	60.7175	5.94761	66.9027	6.0854	FALSE	FALSE	4th_quantile	4th_quantile	NA	autosome	E5,E8,E2	E5,E8,E2	S15	S15		cellular organisms	1	100
Ectocarpus-sp7	Ec-01_010060.1	8903947	8908790	chr_01	-	4.48493	2.45547	6.23256	2.85451	FALSE	FALSE	1st_quantile	2nd_quantile	NA	autosome	E2,E5	E2,E5	S15	S15		FDI clade	9	83
Ectocarpus-sp7	Ec-01_010070.1	8908498	8911008	chr_01	+	31.1058	5.00476	36.6937	5.23625	FALSE	FALSE	3rd_quantile	4th_quantile	NA	autosome	E5,E8,E2	E5,E8,E2	S15	S15		Eukaryota	2	69
Ectocarpus-sp7	Ec-01_010080.1	8912177	8915845	chr_01	-	20.6127	4.4338	18.5342	4.28793	FALSE	FALSE	3rd_quantile	3rd_quantile	NA	autosome	E2,E5	E2,E5	S15	S15		cellular organisms	1	92
Ectocarpus-sp7	Ec-01_010090.1	8915068	8933862	chr_01	+	9.12587	3.33997	12.3524	3.73903	FALSE	FALSE	2nd_quantile	2nd_quantile	NA	autosome	E5,E8,E2	E5,E8,E2,E9	S15	S15		cellular organisms	1	100
Ectocarpus-sp7	Ec-01_010100.1	8935400	8950343	chr_01	-	0.778859	0.830952	1.26715	1.18088	TRUE	TRUE	no_expression	no_expression	NA	autosome	E12,E0,E6	E12,E0,E19,E1	S8	S7		Ectocarpus	14	100
Ectocarpus-sp7	Ec-01_010110.1	8943543	8944450	chr_01	-	0.412083	0.497825	0.652779	0.724894	FALSE	TRUE	no_expression	no_expression	NA	autosome	E12	E12	S5	S5		FDI clade	9	83
Ectocarpus-sp7	Ec-01_010120.1	8950624	8958947	chr_01	-	0.708947	0.773108	0.817799	0.862193	TRUE	TRUE	no_expression	no_expression	NA	autosome	E6,E1,E7,E4,E10	E1,E4,E7,E10	S12	S12		Ectocarpus	14	100
Ectocarpus-sp7	Ec-01_010130.1	8958006	8961357	chr_01	+	0.944407	0.95933	2.63404	1.86157	TRUE	TRUE	no_expression	1st_quantile	NA	autosome	E10,E6,E1	E10,E1	S7	S3		Ectocarpus	14	100
Ectocarpus-sp7	Ec-01_010140.1	8973875	8979356	chr_01	+	3.26856	2.09375	4.22746	2.38611	FALSE	FALSE	1st_quantile	1st_quantile	NA	autosome	E12,E24,E10,E2	E12,E5,E8,E2,E9	S16	S15		cellular organisms	1	100
Ectocarpus-sp7	Ec-01_010150.1	8981297	8985733	chr_01	-	226.113	7.82727	218.659	7.77912	FALSE	FALSE	4th_quantile	4th_quantile	NA	autosome	E2,E8,E5	E2,E8,E5	S15	S15		Eukaryota	2	69
Ectocarpus-sp7	Ec-01_010160.2	8984426	8988052	chr_01	+	1.44152	1.28778	1.77436	1.47216	FALSE	FALSE	no_expression	no_expression	NA	autosome	E8,E5,E2	E8,E5,E2	S15	S15		Ectocarpales	12	66
Ectocarpus-sp7	Ec-00_003080.1	8992027	8994059	chr_01	+	6.96963	2.99451	9.06859	3.33179	FALSE	FALSE	2nd_quantile	2nd_quantile	NA	autosome	E2	E2	S11	S11		Phaeophyceae	8	85
Ectocarpus-sp7	Ec-01_010180.1	8997836	8998597	chr_01	-	5.82833	2.77153	5.98074	2.80338	FALSE	FALSE	2nd_quantile	2nd_quantile	NA	autosome	E3	E12	S1	S5		Ectocarpus	14	100
Ectocarpus-sp7	Ec-01_010190.1	8998884	8999677	chr_01	-	11.3451	3.62587	9.64724	3.41241	FALSE	FALSE	2nd_quantile	2nd_quantile	NA	autosome	E3	E9,E2	S1	S11		Ectocarpus	14	100
Ectocarpus-sp7	Ec-01_010200.1	8999822	9005834	chr_01	-	3.90603	2.29455	3.96997	2.31324	FALSE	FALSE	1st_quantile	1st_quantile	NA	autosome	E3,E2	E2	S11	S11		Ectocarpales	12	66
Ectocarpus-sp7	Ec-01_010210.1	9007279	9015570	chr_01	-	5.61943	2.72671	6.10727	2.8293	TRUE	FALSE	1st_quantile	2nd_quantile	NA	autosome	E2,E9,E20	E2,E9,E3,E24,E20	S13	S13		Ectocarpus	14	100
Ectocarpus-sp7	Ec-01_010220.1	9046326	9051459	chr_01	-	1.77872	1.47442	3.36865	2.12719	TRUE	TRUE	no_expression	1st_quantile	NA	autosome	E6	E1	S6	S2		cellular organisms	1	100
Ectocarpus-sp7	Ec-01_010230.1	9050932	9066519	chr_01	-	9.34777	3.37125	9.71164	3.42111	TRUE	TRUE	2nd_quantile	2nd_quantile	NA	autosome	E6,E2,E8,E5	E1,E12,E3,E2,E8,E5	S16	S14		Eukaryota	2	84
Ectocarpus-sp7	Ec-01_010240.2	9064153	9075304	chr_01	+	8.06449	3.18023	11.0881	3.59552	FALSE	FALSE	2nd_quantile	2nd_quantile	NA	autosome	E2,E8,E5	E2,E8,E5	S15	S15		Eukaryota	2	69
Ectocarpus-sp7	Ec-01_010250.1	9076516	9078641	chr_01	-	8.25945	3.21093	11.1678	3.605	FALSE	FALSE	2nd_quantile	2nd_quantile	NA	autosome	E3,E5,E12	E12,E5	S5	S5		PX clade	6	100
Ectocarpus-sp7	Ec-01_010260.1	9078297	9110773	chr_01	-	9.07379	3.33253	8.24117	3.20808	FALSE	FALSE	2nd_quantile	2nd_quantile	NA	autosome	E12,E3,E2,E5,E8	E5,E12,E9,E2,E8	S15	S15		cellular organisms	1	100
Ectocarpus-sp7	Ec-01_010270.1	9111538	9116978	chr_01	-	7.69971	3.12097	8.41709	3.23528	FALSE	FALSE	2nd_quantile	2nd_quantile	NA	autosome	E3,E2,E10	E7,E5,E10	S15	S15		Stramenopiles	4	90
Ectocarpus-sp7	Ec-01_010280.1	9118070	9121489	chr_01	-	0.758394	0.814258	0.935756	0.952897	FALSE	FALSE	no_expression	no_expression	NA	autosome	E12,E3	E3,E2	S5	S11		Ectocarpus	14	100
Ectocarpus-sp7	Ec-01_010320.1	9124570	9133870	chr_01	+	3.48421	2.16485	3.36874	2.12722	FALSE	FALSE	1st_quantile	1st_quantile	NA	autosome	E10,E8,E2	E5,E8,E2	S15	S15		Ectocarpus	14	100
Ectocarpus-sp7	Ec-01_010330.1	9136540	9148078	chr_01	-	90.512	6.51589	89.6082	6.50157	FALSE	FALSE	4th_quantile	4th_quantile	NA	autosome	E12,E2,E8,E5,E10	E12,E2,E8,E5,E10	S15	S15		cellular organisms	1	78
Ectocarpus-sp7	Ec-01_010340.1	9147965	9154024	chr_01	+	1.83801	1.50488	1.87587	1.524	FALSE	TRUE	no_expression	no_expression	NA	autosome	E10,E3	E10,E1,E12	S5	S3		cellular organisms	1	92
Ectocarpus-sp7	Ec-01_010350.1	9154522	9162893	chr_01	-	29.3995	4.92597	29.3278	4.92257	FALSE	FALSE	3rd_quantile	3rd_quantile	NA	autosome	E3,E2,E9,E8,E10	E12,E9,E2,E8,E5	S15	S15		Phaeophyceae	8	71
Ectocarpus-sp7	Ec-01_010360.1	9162352	9166258	chr_01	-	61.5233	5.96632	67.724	6.10274	FALSE	FALSE	4th_quantile	4th_quantile	NA	autosome	E10,E3,E5	E8,E2,E5	S5	S15		PX clade	6	88
Ectocarpus-sp7	Ec-01_010370.1	9165176	9173126	chr_01	+	12.861	3.79296	17.9382	4.24322	FALSE	FALSE	2nd_quantile	3rd_quantile	NA	autosome	E3,E5,E8,E2	E2,E5,E8	S15	S15		Stramenopiles	4	90
Ectocarpus-sp7	Ec-01_010380.1	9170338	9186966	chr_01	-	13.9199	3.89916	13.228	3.83066	FALSE	FALSE	3rd_quantile	2nd_quantile	NA	autosome	E2,E3,E8,E5,E12	E2,E9,E5,E12	S15	S15		cellular organisms	1	100
Ectocarpus-sp7	Ec-01_010390.1	9187925	9195515	chr_01	-	7.78582	3.13518	8.05812	3.17921	FALSE	FALSE	2nd_quantile	2nd_quantile	NA	autosome	E12,E2,E5	E12,E9,E2,E5	S15	S15		FDI clade	9	100
Ectocarpus-sp7	Ec-01_010410.1	9195254	9201495	chr_01	+	178.9	7.49105	230.198	7.85298	FALSE	FALSE	4th_quantile	4th_quantile	NA	autosome	E5,E8,E2,E3	E5,E8,E2,E9,E3	S15	S15		cellular organisms	1	100
Ectocarpus-sp7	Ec-01_010400.1	9195351	9196475	chr_01	-	0.879442	0.910304	1.50693	1.32592	FALSE	FALSE	no_expression	no_expression	NA	autosome	E5	E5	S5	S5		Ectocarpus	14	100
Ectocarpus-sp7	Ec-01_010420.1	9201477	9207816	chr_01	-	5.72691	2.74994	7.71577	3.12363	FALSE	FALSE	1st_quantile	2nd_quantile	NA	autosome	E3,E2,E5	E3,E2,E5	S15	S15		Eukaryota	2	100
Ectocarpus-sp7	Ec-01_010430.3	9208927	9213086	chr_01	-	44.3403	5.50272	44.7217	5.51481	FALSE	FALSE	4th_quantile	4th_quantile	NA	autosome	E3,E2,E5,E8	E2,E8,E5	S15	S15		Phaeo+Schizo	7	87
Ectocarpus-sp7	Ec-01_010440.1	9211676	9216273	chr_01	+	9.61433	3.40794	18.9026	4.31489	FALSE	FALSE	2nd_quantile	3rd_quantile	NA	autosome	E5,E8,E2	E5,E8,E2	S15	S15		cellular organisms	1	71
Ectocarpus-sp7	Ec-01_010450.1	9215015	9223371	chr_01	-	50.712	5.69243	54.6616	5.79861	FALSE	FALSE	4th_quantile	4th_quantile	NA	autosome	E2,E5	E2,E8,E5	S15	S15		cellular organisms	1	100
Ectocarpus-sp7	Ec-01_010460.1	9222203	9232717	chr_01	+	17.1217	4.17964	18.9312	4.31695	FALSE	FALSE	3rd_quantile	3rd_quantile	NA	autosome	E5,E8,E2	E5,E8,E2,E9	S15	S15		cellular organisms	1	100
Ectocarpus-sp7	Ec-01_010470.1	9231882	9240222	chr_01	-	10.7522	3.55485	12.6118	3.76678	FALSE	FALSE	2nd_quantile	2nd_quantile	NA	autosome	E2,E8,E5,E10	E2,E9,E8,E5	S15	S15		Ochrophyta	5	100
Ectocarpus-sp7	Ec-01_010480.1	9241934	9251222	chr_01	-	9.71662	3.42178	11.9496	3.69483	FALSE	FALSE	2nd_quantile	2nd_quantile	NA	autosome	E3,E2	E2,E9,E18	S11	S13		cellular organisms	1	100
Ectocarpus-sp7	Ec-01_010490.1	9255377	9258635	chr_01	-	9.63316	3.4105	16.6721	4.1434	FALSE	FALSE	2nd_quantile	3rd_quantile	NA	autosome	E2,E8,E5	E2,E8,E5	S15	S15		cellular organisms	1	92
Ectocarpus-sp7	Ec-01_010500.1	9258177	9259724	chr_01	-	2.47643	1.79761	5.06348	2.60015	FALSE	FALSE	1st_quantile	1st_quantile	NA	autosome	E8,E5	E8,E5	S15	S15		Phaeo+Schizo	7	87
Ectocarpus-sp7	Ec-01_010510.1	9258778	9263206	chr_01	+	5.21675	2.63616	6.13301	2.83451	FALSE	FALSE	1st_quantile	2nd_quantile	NA	autosome	E5,E8,E2	E5,E8,E2	S15	S15		Eukaryota	2	92
Ectocarpus-sp7	Ec-01_010520.1	9262900	9271350	chr_01	-	4.86056	2.55104	6.89304	2.98058	FALSE	FALSE	1st_quantile	2nd_quantile	NA	autosome	E2,E8,E5	E2,E9,E8,E5	S15	S15		cellular organisms	1	100
Ectocarpus-sp7	Ec-01_010530.1	9270289	9278796	chr_01	+	5.89453	2.78545	5.13069	2.61605	FALSE	FALSE	2nd_quantile	1st_quantile	NA	autosome	E8,E5,E2,E12	E8,E5,E2,E12	S15	S15		cellular organisms	1	100
Ectocarpus-sp7	Ec-01_010535.1	9278936	9282778	chr_01	+	39.1939	5.32891	52.6143	5.74455	FALSE	FALSE	4th_quantile	4th_quantile	NA	autosome	E12,E5,E8,E2	E12,E5,E8,E2	S15	S15		cellular organisms	1	100
Ectocarpus-sp7	Ec-01_010540.1	9282841	9288544	chr_01	-	2.26475	1.70697	2.14957	1.65516	FALSE	FALSE	1st_quantile	1st_quantile	NA	autosome	E2,E3,E5	E2,E5	S15	S15		cellular organisms	1	78
Ectocarpus-sp7	Ec-01_010550.1	9287507	9292461	chr_01	+	39.0316	5.32307	44.7454	5.51555	FALSE	FALSE	4th_quantile	4th_quantile	NA	autosome	E5,E8,E2,E3	E5,E8,E2	S15	S15		cellular organisms	1	100
Ectocarpus-sp7	Ec-01_010560.1	9292491	9300001	chr_01	-	3.55102	2.18619	0.921238	0.942036	FALSE	FALSE	1st_quantile	no_expression	Female-biased genes	autosome	E3,E10	E2,E3	S5	S11		Eukaryota	2	92
Ectocarpus-sp7	Ec-01_010570.1	9303338	9317787	chr_01	-	15.3215	4.0287	18.8899	4.31397	FALSE	FALSE	3rd_quantile	3rd_quantile	NA	autosome	E2,E8,E5	E2,E9,E8,E5	S15	S15		cellular organisms	1	100
Ectocarpus-sp7	Ec-01_010580.2	9315881	9321599	chr_01	+	6.52803	2.91227	7.2642	3.04687	FALSE	FALSE	2nd_quantile	2nd_quantile	NA	autosome	E8,E5,E2,E12,E10	E8,E5,E3,E10	S15	S15		Fucophycidae	10	80
Ectocarpus-sp7	Ec-01_010590.1	9321195	9325683	chr_01	+	47.6767	5.60516	62.1625	5.981	FALSE	FALSE	4th_quantile	4th_quantile	NA	autosome	E10,E8,E2	E10,E5,E8,E2	S15	S15		Eukaryota	2	100
Ectocarpus-sp7	Ec-01_010600.1	9323539	9345145	chr_01	-	18.5559	4.28953	22.328	4.54399	FALSE	FALSE	3rd_quantile	3rd_quantile	NA	autosome	E2,E8,E5	E2,E9,E8,E5	S15	S15		cellular organisms	1	100
Ectocarpus-sp7	Ec-01_010610.2	9344084	9356196	chr_01	+	53.1314	5.75839	48.6329	5.63322	FALSE	FALSE	4th_quantile	4th_quantile	NA	autosome	E5,E8,E2,E10,E3	E5,E8,E2,E10,E3,E9	S15	S15		cellular organisms	1	100
Ectocarpus-sp7	Ec-01_010620.1	9352704	9377657	chr_01	-	29.8514	4.94726	34.3217	5.14248	FALSE	FALSE	3rd_quantile	4th_quantile	NA	autosome	E2,E8,E5	E9,E2,E8,E5	S15	S15		cellular organisms	1	100
Ectocarpus-sp7	Ec-01_010630.1	9382652	9385627	chr_01	-	0.829855	0.87173	0.962225	0.97249	TRUE	TRUE	no_expression	no_expression	NA	autosome	E1,E10	E1,E10	S3	S3		Phaeophyceae	8	100
Ectocarpus-sp7	Ec-01_010640.1	9384838	9394876	chr_01	+	2.05326	1.61035	1.97559	1.57318	TRUE	TRUE	1st_quantile	no_expression	NA	autosome	E10,E20,E7	E10,E1,E4,E7	S16	S12		Fucophycidae	10	100
Ectocarpus-sp7	Ec-01_010650.1	9401331	9406906	chr_01	-	3.67271	2.22426	5.00824	2.58694	TRUE	TRUE	1st_quantile	1st_quantile	NA	autosome	E7,E8,E5	E7,E8,E5	S15	S15		Phaeophyceae	8	100
Ectocarpus-sp7	Ec-01_010660.1	9406402	9415742	chr_01	+	2.32518	1.73343	2.36214	1.74938	FALSE	FALSE	1st_quantile	1st_quantile	NA	autosome	E5,E8,E2,E3,E12,E10	E5,E8,E2,E12	S15	S15		Eukaryota	2	76
Ectocarpus-sp7	Ec-01_010670.1	9415818	9427339	chr_01	+	162.184	7.35036	148.039	7.21955	FALSE	FALSE	4th_quantile	4th_quantile	NA	autosome	E10,E5,E8,E2,E3	E12,E5,E8,E2	S15	S15		Eukaryota	2	92
Ectocarpus-sp7	Ec-01_010680.1	9427916	9429043	chr_01	-	9.59035	3.40468	9.13171	3.34081	FALSE	FALSE	2nd_quantile	2nd_quantile	NA	autosome	E3,E2	E2	S11	S11		Eukaryota	2	76
Ectocarpus-sp7	Ec-01_010690.1	9430802	9434176	chr_01	-	3.86804	2.28334	3.52775	2.17879	FALSE	FALSE	1st_quantile	1st_quantile	NA	autosome	E2,E8,E5	E2,E8,E5	S15	S15		FDI clade	9	100
Ectocarpus-sp7	Ec-01_010700.1	9433643	9434680	chr_01	+	1.52028	1.33359	1.6892	1.42718	FALSE	FALSE	no_expression	no_expression	NA	autosome	E5,E8	E5	S15	S5		Fucophycidae	10	100
Ectocarpus-sp7	Ec-01_010710.1	9436603	9439207	chr_01	+	8.161	3.19551	8.68106	3.27517	FALSE	FALSE	2nd_quantile	2nd_quantile	NA	autosome	E2	E2,E9	S11	S11		cellular organisms	1	100
Ectocarpus-sp7	Ec-01_010720.1	9442941	9448499	chr_01	-	173.148	7.44417	128.449	7.01624	FALSE	FALSE	4th_quantile	4th_quantile	NA	autosome	E3,E10	E3,E10	S5	S5		cellular organisms	1	100
Ectocarpus-sp7	Ec-01_010730.1	9452531	9458330	chr_01	-	2.88239	1.95695	2.25575	1.70299	FALSE	FALSE	1st_quantile	1st_quantile	NA	autosome	E2,E5	E2,E5	S15	S15		Eukaryota	2	92
Ectocarpus-sp7	Ec-01_010740.1	9457638	9464088	chr_01	+	3.72336	2.23981	3.34436	2.11914	FALSE	FALSE	1st_quantile	1st_quantile	NA	autosome	E5,E8,E2	E5,E8,E2,E3	S15	S15		cellular organisms	1	100
Ectocarpus-sp7	Ec-01_010750.1	9465183	9468353	chr_01	-	14.7633	3.9785	14.3964	3.94452	FALSE	FALSE	3rd_quantile	3rd_quantile	NA	autosome	E2,E16,E10,E3	E3,E5	S15	S5		cellular organisms	1	100
Ectocarpus-sp7	Ec-01_010760.1	9469551	9473195	chr_01	-	4.43365	2.44192	4.87368	2.55426	FALSE	FALSE	1st_quantile	1st_quantile	NA	autosome	E3,E2,E5	E2,E5	S15	S15		Phaeo+Schizo	7	100
Ectocarpus-sp7	Ec-01_010770.1	9472322	9474457	chr_01	+	16.435	4.12391	15.5719	4.05066	FALSE	FALSE	3rd_quantile	3rd_quantile	NA	autosome	E5,E8,E3,E2	E5,E8,E2	S15	S15		cellular organisms	1	100
Ectocarpus-sp7	Ec-01_010780.1	9474297	9478707	chr_01	-	11.9428	3.69408	12.9629	3.80353	FALSE	FALSE	2nd_quantile	2nd_quantile	NA	autosome	E3,E2,E5	E2,E5	S15	S15		cellular organisms	1	100
Ectocarpus-sp7	Ec-01_010790.1	9477722	9485118	chr_01	+	12.1164	3.7133	14.3825	3.94322	FALSE	FALSE	2nd_quantile	3rd_quantile	NA	autosome	E5,E8,E2	E5,E8,E2	S15	S15		cellular organisms	1	100
Ectocarpus-sp7	Ec-01_010800.1	9488228	9496605	chr_01	-	8.9225	3.3107	10.3197	3.50077	FALSE	FALSE	2nd_quantile	2nd_quantile	NA	autosome	E1,E7,E5	E2,E5,E8	S14	S15		cellular organisms	1	100
Ectocarpus-sp7	Ec-01_010810.1	9495781	9498577	chr_01	+	3.95401	2.3086	2.3126	1.72796	FALSE	FALSE	1st_quantile	1st_quantile	NA	autosome	E5,E8,E2	E5,E8,E3	S15	S15		Phaeophyceae	8	71
Ectocarpus-sp7	Ec-01_010820.1	9501418	9503139	chr_01	-	3.29536	2.10278	4.40808	2.43512	FALSE	FALSE	1st_quantile	1st_quantile	NA	autosome	E5	E5	S5	S5		cellular organisms	1	100
Ectocarpus-sp7	Ec-01_010830.1	9502255	9507205	chr_01	+	188.931	7.56933	183.388	7.5266	FALSE	FALSE	4th_quantile	4th_quantile	NA	autosome	E5,E8,E2	E5,E8,E2	S15	S15		cellular organisms	1	92
Ectocarpus-sp7	Ec-01_010840.1	9508434	9514066	chr_01	+	4.43106	2.44123	4.2014	2.3789	FALSE	FALSE	1st_quantile	1st_quantile	NA	autosome	E12,E10,E3	E10,E3	S5	S5		Eukaryota	2	92
Ectocarpus-sp7	Ec-01_010850.1	9514843	9517436	chr_01	-	24.913	4.6956	24.8487	4.69202	FALSE	FALSE	3rd_quantile	3rd_quantile	NA	autosome	E3,E5	E3,E5	S5	S5		Eukaryota	2	92
Ectocarpus-sp7	Ec-01_010860.1	9516499	9521408	chr_01	+	157.297	7.30649	180.501	7.50384	FALSE	FALSE	4th_quantile	4th_quantile	NA	autosome	E5,E8,E2	E5,E8,E2	S15	S15		cellular organisms	1	92
Ectocarpus-sp7	Ec-01_010870.1	9522488	9529618	chr_01	-	16.9749	4.16791	15.3411	4.03043	FALSE	FALSE	3rd_quantile	3rd_quantile	NA	autosome	E2,E8,E5	E2,E8,E5	S15	S15		Stramenopiles	4	90
Ectocarpus-sp7	Ec-01_010880.1	9530538	9534853	chr_01	-	18.1594	4.25998	22.2907	4.54168	FALSE	FALSE	3rd_quantile	3rd_quantile	NA	autosome	E2,E5	E2,E8,E5	S15	S15		cellular organisms	1	100
Ectocarpus-sp7	Ec-01_010890.1	9534119	9537669	chr_01	+	166.184	7.3853	159.017	7.32208	FALSE	FALSE	4th_quantile	4th_quantile	NA	autosome	E5,E8,E2,E3	E5,E8,E2	S15	S15		cellular organisms	1	85
Ectocarpus-sp7	Ec-01_010900.2	9537550	9550671	chr_01	-	0.096569	0.132997	0.0980685	0.134968	FALSE	FALSE	no_expression	no_expression	NA	autosome	E2,E3,E10,E5,E8	E2,E3,E10,E12,E9,E5,E8	S15	S15		cellular organisms	1	85
Ectocarpus-sp7	Ec-01_010910.2	9537550	9550671	chr_01	-	14.0774	3.91431	10.9517	3.57914	FALSE	FALSE	3rd_quantile	2nd_quantile	NA	autosome	E2,E3,E10,E5,E8	E2,E3,E10,E12,E9,E5,E8	S15	S15		cellular organisms	1	85
Ectocarpus-sp7	Ec-01_010920.1	9548944	9553965	chr_01	+	226.76	7.83137	142.546	7.16537	FALSE	FALSE	4th_quantile	4th_quantile	NA	autosome	E5,E8,E2	E5,E8,E2	S15	S15		Stramenopiles	4	90
Ectocarpus-sp7	Ec-01_010930.1	9552416	9560485	chr_01	-	9.95815	3.45393	12.1449	3.71643	FALSE	FALSE	2nd_quantile	2nd_quantile	NA	autosome	E2,E5	E2,E8,E5	S15	S15		cellular organisms	1	100
Ectocarpus-sp7	Ec-01_010940.1	9559482	9566744	chr_01	+	10.3116	3.49974	12.5042	3.75534	FALSE	FALSE	2nd_quantile	2nd_quantile	NA	autosome	E5,E8,E2	E5,E8,E2	S15	S15		Ochrophyta	5	100
Ectocarpus-sp7	Ec-01_010950.1	9569134	9577946	chr_01	-	7.2886	3.05113	6.31324	2.87051	FALSE	FALSE	2nd_quantile	2nd_quantile	NA	autosome	E2,E8,E5	E2,E5,E8	S15	S15		Sar	3	91
Ectocarpus-sp7	Ec-01_010960.1	9587391	9589381	chr_01	-	0.210279	0.275339	0.364002	0.447846	TRUE	FALSE	no_expression	no_expression	NA	autosome	E1,E10,E5	E3,E10,E5	S3	S5		Ectocarpales	12	66
Ectocarpus-sp7	Ec-01_010970.1	9587706	9601192	chr_01	+	21.7518	4.50791	27.7278	4.84437	TRUE	FALSE	3rd_quantile	3rd_quantile	NA	autosome	E1,E10,E5,E8,E2,E3	E3,E10,E5,E8,E2	S14	S15		cellular organisms	1	100
Ectocarpus-sp7	Ec-01_010990.1	9597084	9608660	chr_01	-	14.6705	3.96998	14.5916	3.9627	FALSE	FALSE	3rd_quantile	3rd_quantile	NA	autosome	E2,E3,E5	E2,E8,E5	S15	S15		cellular organisms	1	92
Ectocarpus-sp7	Ec-01_011000.1	9607686	9615339	chr_01	+	8.5304	3.25254	12.2116	3.72373	FALSE	FALSE	2nd_quantile	2nd_quantile	NA	autosome	E5,E8,E2	E5,E8,E2	S15	S15		cellular organisms	1	100
Ectocarpus-sp7	Ec-01_011010.1	9616201	9621251	chr_01	+	8.05864	3.17929	8.73427	3.28307	FALSE	TRUE	2nd_quantile	2nd_quantile	NA	autosome	E12,E10,E3,E7	E10,E7	S15	S15		PX clade	6	77
Ectocarpus-sp7	Ec-01_011020.1	9622318	9625062	chr_01	+	0.323379	0.404226	0.536729	0.619862	FALSE	TRUE	no_expression	no_expression	NA	autosome	E7	E7,E1	S11	S10		Ectocarpus	14	100
Ectocarpus-sp7	Ec-13_000220.1	9625540	9627321	chr_01	-	2.61834	1.85533	2.52034	1.81572	FALSE	TRUE	1st_quantile	1st_quantile	NA	autosome	E7,E1,E10	E1,E10	S14	S3		Eukaryota	2	69
Ectocarpus-sp7	Ec-01_011030.1	9632600	9635911	chr_01	-	3.8419	2.27557	3.78203	2.25762	FALSE	FALSE	1st_quantile	1st_quantile	NA	autosome	E2,E3,E5,E8	E3,E5,E8	S15	S15		cellular organisms	1	92
Ectocarpus-sp7	Ec-01_011040.1	9637130	9645765	chr_01	-	50.1757	5.67739	44.7894	5.51694	FALSE	FALSE	4th_quantile	4th_quantile	NA	autosome	E3,E2,E8,E5	E2,E8,E5	S15	S15		cellular organisms	1	100
Ectocarpus-sp7	Ec-01_011050.1	9645487	9649583	chr_01	-	44.8366	5.51843	53.6337	5.77172	FALSE	FALSE	4th_quantile	4th_quantile	NA	autosome	E5,E8,E3	E5,E8,E2	S15	S15		cellular organisms	1	100
Ectocarpus-sp7	Ec-01_011060.1	9648279	9652079	chr_01	+	30.4854	4.97661	36.9658	5.24663	FALSE	FALSE	3rd_quantile	4th_quantile	NA	autosome	E5,E8,E2	E5,E8,E2	S15	S15		cellular organisms	1	100
Ectocarpus-sp7	Ec-01_011070.1	9652908	9658868	chr_01	-	28.2092	4.86835	33.5962	5.11254	FALSE	FALSE	3rd_quantile	4th_quantile	NA	autosome	E2,E8,E5	E2,E8,E5	S15	S15		cellular organisms	1	100
Ectocarpus-sp7	Ec-01_011080.1	9657750	9670523	chr_01	+	66.6207	6.07939	71.7232	6.18434	FALSE	FALSE	4th_quantile	4th_quantile	NA	autosome	E5,E8,E2,E3	E5,E8,E2,E3	S15	S15		cellular organisms	1	100
Ectocarpus-sp7	Ec-01_011090.2	9667749	9670627	chr_01	-	0.212364	0.277822	0.649266	0.721825	FALSE	FALSE	no_expression	no_expression	NA	autosome	E2,E3	E2,E3	S11	S11		Ectocarpus sp. 7	15	100
Ectocarpus-sp7	Ec-01_011100.1	9672800	9680240	chr_01	+	2.6007	1.84828	2.23465	1.69361	FALSE	FALSE	1st_quantile	1st_quantile	NA	autosome	E10,E3,E2	E5,E3,E2	S15	S15		cellular organisms	1	85
Ectocarpus-sp7	Ec-01_011110.1	9680007	9687205	chr_01	-	17.9626	4.24508	23.0402	4.58737	FALSE	FALSE	3rd_quantile	3rd_quantile	NA	autosome	E2,E8,E5	E2,E8,E5	S15	S15		cellular organisms	1	100
Ectocarpus-sp7	Ec-01_011120.1	9686442	9699036	chr_01	+	45.0965	5.52659	52.1493	5.73198	FALSE	FALSE	4th_quantile	4th_quantile	NA	autosome	E5,E8,E2,E0,E3	E5,E8,E2,E9,E0,E3	S15	S15		cellular organisms	1	100
Ectocarpus-sp7	Ec-01_011130.1	9702459	9708354	chr_01	-	9.59758	3.40566	11.7518	3.67263	FALSE	FALSE	2nd_quantile	2nd_quantile	NA	autosome	E2,E8,E5	E2,E8,E5	S15	S15		PX clade	6	88
Ectocarpus-sp7	Ec-01_011140.1	9707458	9710453	chr_01	+	15.3857	4.03436	18.2311	4.26537	FALSE	FALSE	3rd_quantile	3rd_quantile	NA	autosome	E5,E8,E2	E5,E8,E2	S15	S15		cellular organisms	1	100
Ectocarpus-sp7	Ec-01_011150.1	9711171	9713527	chr_01	-	5.44068	2.68721	6.79209	2.96201	FALSE	FALSE	1st_quantile	2nd_quantile	NA	autosome	E2,E5	E2,E5	S15	S15		Eukaryota	2	84
Ectocarpus-sp7	Ec-01_011160.1	9712599	9716058	chr_01	+	10.7965	3.56029	15.7715	4.06794	FALSE	FALSE	2nd_quantile	3rd_quantile	NA	autosome	E5,E8,E2	E5,E8,E2	S15	S15		cellular organisms	1	100
Ectocarpus-sp7	Ec-01_011170.1	9715944	9722278	chr_01	-	3.11863	2.04217	3.48965	2.1666	FALSE	FALSE	1st_quantile	1st_quantile	NA	autosome	E2,E3,E10,E5	E2,E3,E10,E5	S15	S15		cellular organisms	1	100
Ectocarpus-sp7	Ec-01_011180.1	9721841	9729713	chr_01	+	14.1421	3.92049	14.6288	3.96614	FALSE	FALSE	3rd_quantile	3rd_quantile	NA	autosome	E10,E5,E8,E2	E10,E5,E8,E2	S15	S15		Eukaryota	2	69
Ectocarpus-sp7	Ec-01_011190.1	9731069	9737636	chr_01	+	2.10409	1.63417	1.37439	1.24756	FALSE	FALSE	1st_quantile	no_expression	NA	autosome	E12,E3	E12,E3	S5	S5		Eukaryota	2	76
Ectocarpus-sp7	Ec-01_011200.1	9740857	9747674	chr_01	+	10.519	3.52595	5.17979	2.62756	FALSE	FALSE	2nd_quantile	1st_quantile	NA	autosome	E5,E8,E2	E5,E8,E2,E3	S15	S15		Eukaryota	2	84
Ectocarpus-sp7	Ec-01_011210.1	9749707	9755431	chr_01	+	29.6842	4.93942	34.2044	5.13768	FALSE	FALSE	3rd_quantile	4th_quantile	NA	autosome	E3,E5,E8,E2	E12,E5,E8,E9,E2	S15	S15		Phaeo+Schizo	7	100
Ectocarpus-sp7	Ec-01_011220.1	9760868	9776459	chr_01	-	1.0194	1.01393	1.42453	1.2777	TRUE	TRUE	no_expression	no_expression	NA	autosome	E7,E10	E7,E10	S15	S15		cellular organisms	1	71
Ectocarpus-sp7	Ec-01_011230.1	9776067	9778382	chr_01	+	1.82477	1.49813	1.47884	1.30967	FALSE	FALSE	no_expression	no_expression	NA	autosome	E10,E3,E2	E10,E2	S15	S15		cellular organisms	1	85
Ectocarpus-sp7	Ec-01_011240.1	9779132	9782577	chr_01	-	6.6153	2.9289	10.1527	3.47932	FALSE	FALSE	2nd_quantile	2nd_quantile	NA	autosome	E2,E5	E2,E5	S15	S15		cellular organisms	1	92
Ectocarpus-sp7	Ec-01_011250.1	9779874	9785679	chr_01	+	50.0201	5.67299	53.5802	5.77031	FALSE	FALSE	4th_quantile	4th_quantile	NA	autosome	E2,E5,E8	E2,E5,E8	S15	S15		Phaeophyceae	8	100
Ectocarpus-sp7	Ec-01_011260.1	9785555	9791418	chr_01	-	111.394	6.81241	139.995	7.1395	FALSE	FALSE	4th_quantile	4th_quantile	NA	autosome	E2,E8,E5	E2,E5	S15	S15		cellular organisms	1	100
Ectocarpus-sp7	Ec-01_011270.1	9791839	9802812	chr_01	-	71.2365	6.17466	84.2142	6.41302	FALSE	FALSE	4th_quantile	4th_quantile	NA	autosome	E8,E2,E5	E8,E2,E5,E20	S15	S16		cellular organisms	1	100
Ectocarpus-sp7	Ec-01_011280.1	9802982	9808751	chr_01	+	7.20749	3.03694	8.08131	3.1829	TRUE	TRUE	2nd_quantile	2nd_quantile	NA	autosome	E8,E7	E20,E7	S11	S13		cellular organisms	1	71
Ectocarpus-sp7	Ec-01_011290.1	9827727	9828722	chr_01	-	0.546878	0.629359	0.435379	0.521431	TRUE	TRUE	no_expression	no_expression	NA	autosome	E20,E1	E6,E1	S4	S4		Ectocarpus	14	100
Ectocarpus-sp7	Ec-01_011300.1	9830372	9834701	chr_01	-	4.06212	2.33974	4.72891	2.51826	TRUE	TRUE	1st_quantile	1st_quantile	NA	autosome	E1,E7	E7	S10	S11		Eukaryota	2	92
Ectocarpus-sp7	Ec-01_011310.1	9834982	9840498	chr_01	-	8.57558	3.25936	3.48547	2.16526	TRUE	TRUE	2nd_quantile	1st_quantile	Female-biased genes	autosome	E7,E2,E3	E1,E6,E3	S11	S4		cellular organisms	1	64
Ectocarpus-sp7	Ec-01_011320.1	9841164	9844187	chr_01	-	5.353	2.66744	0.486121	0.571551	FALSE	FALSE	1st_quantile	no_expression	Female-biased genes	autosome	E3,E10	E9,E3,E12,E10	S5	S15		cellular organisms	1	78
Ectocarpus-sp7	Ec-01_011330.1	9868891	9871342	chr_01	-	0.69187	0.758619	1.25199	1.1712	FALSE	FALSE	no_expression	no_expression	NA	autosome	E8,E5	E8,E24,E25,E5	S15	S16		Ectocarpus	14	100
Ectocarpus-sp7	Ec-01_011340.1	9870333	9871142	chr_01	+	3.32154	2.11155	2.57887	1.83951	FALSE	FALSE	1st_quantile	1st_quantile	NA	autosome	E5	E5	S5	S5		Ectocarpus	14	100
Ectocarpus-sp7	Ec-01_011350.1	9876540	9889816	chr_01	+	33.3696	5.10306	39.3761	5.33543	FALSE	FALSE	4th_quantile	4th_quantile	NA	autosome	E2	E2,E9	S11	S11		cellular organisms	1	92
Ectocarpus-sp7	Ec-01_011370.1	9889726	9905727	chr_01	-	37.1557	5.25383	45.7305	5.54629	FALSE	FALSE	4th_quantile	4th_quantile	NA	autosome	E2,E8	E2,E12,E9,E8	S11	S15		PX clade	6	100
Ectocarpus-sp7	Ec-01_011390.1	9912041	9926493	chr_01	+	28.943	4.90415	36.5327	5.23008	FALSE	FALSE	3rd_quantile	4th_quantile	NA	autosome	E2,E9,E3	E2,E3	S11	S11		cellular organisms	1	100
Ectocarpus-sp7	Ec-01_011400.1	9926398	9950202	chr_01	-	16.8113	4.15472	16.3334	4.11548	FALSE	FALSE	3rd_quantile	3rd_quantile	NA	autosome	E3,E2,E5,E8	E3,E2,E9,E5,E8	S15	S15		Eukaryota	2	100
Ectocarpus-sp7	Ec-01_011410.1	9950613	9955663	chr_01	-	236.637	7.89262	197.94	7.63619	FALSE	FALSE	4th_quantile	4th_quantile	NA	autosome	E2,E5	E2,E5	S15	S15		Sar	3	100
Ectocarpus-sp7	Ec-01_011420.1	9954884	9962696	chr_01	+	8.11552	3.18833	8.7672	3.28794	FALSE	FALSE	2nd_quantile	2nd_quantile	NA	autosome	E5,E8,E2,E3	E5,E8,E2	S15	S15		cellular organisms	1	100
Ectocarpus-sp7	Ec-01_011430.1	9966604	9970283	chr_01	-	47.2089	5.59123	49.2799	5.65191	FALSE	FALSE	4th_quantile	4th_quantile	NA	autosome	E2	E2	S11	S11		Eukaryota	2	53
Ectocarpus-sp7	Ec-01_011450.1	9975826	9979955	chr_01	-	62.5255	5.98926	64.9033	6.04228	FALSE	TRUE	4th_quantile	4th_quantile	NA	autosome	E3,E2,E10,E12	E7,E1,E10,E12	S15	S14		Eukaryota	2	61
Ectocarpus-sp7	Ec-01_011460.1	9981430	9996616	chr_01	-	11.1435	3.60211	13.5304	3.861	FALSE	FALSE	2nd_quantile	3rd_quantile	NA	autosome	E12,E2,E5,E8	E3,E18,E2,E5,E8	S15	S16		PX clade	6	88
Ectocarpus-sp7	Ec-01_011470.1	9996640	10005826	chr_01	+	3.11944	2.04245	3.67943	2.22633	TRUE	TRUE	1st_quantile	1st_quantile	NA	autosome	E8,E7,E1	E8,E7	S10	S11		Eukaryota	2	76
Ectocarpus-sp7	Ec-01_011480.1	10010936	10025993	chr_01	-	0.209927	0.274921	0.44841	0.53447	FALSE	FALSE	no_expression	no_expression	NA	autosome	E12,E3	E12,E3	S5	S5		cellular organisms	1	85
Ectocarpus-sp7	Ec-01_011490.1	10030312	10035362	chr_01	+	5.60268	2.72305	5.24927	2.64369	FALSE	FALSE	1st_quantile	1st_quantile	NA	autosome	E10,E8,E2,E3	E12,E5,E8,E2,E9,E3	S15	S15		Eukaryota	2	92
Ectocarpus-sp7	Ec-01_011500.1	10039326	10043504	chr_01	-	56.9097	5.85573	29.8352	4.94651	FALSE	FALSE	4th_quantile	3rd_quantile	Female-biased genes	autosome	E2,E9,E5,E3	E2,E5,E1	S15	S14		cellular organisms	1	100
Ectocarpus-sp7	Ec-01_011510.2	10043705	10047923	chr_01	-	108.161	6.77032	112.999	6.83288	FALSE	FALSE	4th_quantile	4th_quantile	NA	autosome	E3,E10,E26	E1,E7,E10,E20,E0	S8	S12		Ectocarpales	12	66
Ectocarpus-sp7	Ec-01_011520.1	10052553	10061679	chr_01	-	7.84681	3.14516	11.145	3.6023	FALSE	FALSE	2nd_quantile	2nd_quantile	NA	autosome	E2,E8,E5	E2,E5	S15	S15		cellular organisms	1	100
Ectocarpus-sp7	Ec-01_011530.1	10060753	10066249	chr_01	+	28.4774	4.88154	37.4657	5.2655	FALSE	FALSE	3rd_quantile	4th_quantile	NA	autosome	E5,E8,E2	E5,E8,E2	S15	S15		cellular organisms	1	100
Ectocarpus-sp7	Ec-01_011540.1	10068205	10071331	chr_01	-	18.2266	4.26503	25.0503	4.70323	FALSE	FALSE	3rd_quantile	3rd_quantile	NA	autosome	E2	E2	S11	S11		PX clade	6	77
Ectocarpus-sp7	Ec-01_011550.1	10079599	10087074	chr_01	-	1.42195	1.27617	1.12269	1.08589	FALSE	FALSE	no_expression	no_expression	NA	autosome	E2,E3,E10	E2,E12,E10	S15	S15		PX clade	6	88
Ectocarpus-sp7	Ec-01_011560.1	10086075	10093778	chr_01	+	1.42472	1.27782	1.37107	1.24554	TRUE	FALSE	no_expression	no_expression	NA	autosome	E10,E1	E10,E3,E9	S3	S15		Stramenopiles	4	54
Ectocarpus-sp7	Ec-01_011570.1	10093469	10106765	chr_01	-	20.5886	4.4322	19.2154	4.33738	TRUE	TRUE	3rd_quantile	3rd_quantile	NA	autosome	E1,E7,E11,E16,E20,E5	E3,E9,E2,E0,E19,E21,E18,E7,E5	S12	S16		Phaeo+Schizo	7	100
Ectocarpus-sp7	Ec-01_011580.1	10106957	10111315	chr_01	+	80.8598	6.35508	89.5193	6.50015	FALSE	TRUE	4th_quantile	4th_quantile	NA	autosome	E8,E2	E5,E8,E7	S11	S15		Eukaryota	2	76
Ectocarpus-sp7	Ec-01_011590.1	10111874	10115446	chr_01	-	8.37625	3.22901	12.0968	3.71114	FALSE	TRUE	2nd_quantile	2nd_quantile	NA	autosome	E2,E8,E5,E20	E7,E5,E20	S16	S16		Phaeophyceae	8	100
Ectocarpus-sp7	Ec-01_011600.1	10118007	10127287	chr_01	-	28.0958	4.86274	29.9869	4.95359	TRUE	TRUE	3rd_quantile	3rd_quantile	NA	autosome	E7,E4,E5	E1,E7,E4,E5	S16	S12		cellular organisms	1	92
Ectocarpus-sp7	Ec-01_011610.1	10126912	10136631	chr_01	-	8.82604	3.29661	10.4091	3.51211	TRUE	TRUE	2nd_quantile	2nd_quantile	NA	autosome	E5,E8,E7,E10	E5,E8,E7,E4,E10	S15	S16		cellular organisms	1	100
Ectocarpus-sp7	Ec-01_011620.3	10133031	10143378	chr_01	+	2.20387	1.67981	2.04701	1.60739	TRUE	TRUE	1st_quantile	1st_quantile	NA	autosome	E7,E10,E1,E5	E7,E4,E10,E1,E5	S14	S12		cellular organisms	1	100
Ectocarpus-sp7	Ec-01_011630.2	10136898	10143978	chr_01	-	2.27272	1.71049	1.85498	1.51348	TRUE	TRUE	1st_quantile	no_expression	NA	autosome	E10,E1,E7,E5	E1,E7,E5	S14	S14		cellular organisms	1	78
Ectocarpus-sp7	Ec-01_011640.1	10142893	10152545	chr_01	+	23.6161	4.62153	26.6106	4.78715	FALSE	FALSE	3rd_quantile	3rd_quantile	NA	autosome	E5,E8,E2	E5,E8,E2	S15	S15		cellular organisms	1	100
Ectocarpus-sp7	Ec-01_011660.1	10153414	10164127	chr_01	+	2.37233	1.75375	3.69133	2.23	FALSE	FALSE	1st_quantile	1st_quantile	NA	autosome	E10,E8,E2,E3	E10,E8,E2	S15	S15		cellular organisms	1	100
Ectocarpus-sp7	Ec-01_011670.1	10162213	10165846	chr_01	-	3.17565	2.062	3.60329	2.20267	FALSE	FALSE	1st_quantile	1st_quantile	NA	autosome	E3,E5	E2,E5	S5	S15		FDI clade	9	100
Ectocarpus-sp7	Ec-01_011680.1	10166247	10182698	chr_01	+	3.93353	2.30262	3.48524	2.16519	FALSE	FALSE	1st_quantile	1st_quantile	NA	autosome	E8,E2,E3	E5,E8,E2,E3	S11	S15		cellular organisms	1	100
Ectocarpus-sp7	Ec-01_011690.1	10185934	10188524	chr_01	+	1.99019	1.58024	3.21031	2.07393	FALSE	FALSE	no_expression	1st_quantile	NA	autosome	E3	E3	S1	S1		PX clade	6	77
Ectocarpus-sp7	Ec-01_011700.1	10192951	10201719	chr_01	+	13.3876	3.84676	15.7078	4.06245	FALSE	FALSE	3rd_quantile	3rd_quantile	NA	autosome	E10,E3	E10,E3	S5	S5		Eukaryota	2	100
Ectocarpus-sp7	Ec-01_011710.1	10204730	10207255	chr_01	-	43.839	5.48668	50.5404	5.68763	FALSE	FALSE	4th_quantile	4th_quantile	NA	autosome	E3,E10,E8,E2	E3,E5,E8,E2	S15	S15		cellular organisms	1	100
Ectocarpus-sp7	Ec-01_011720.1	10207587	10212848	chr_01	-	34.4446	5.1475	38.9807	5.32123	FALSE	FALSE	4th_quantile	4th_quantile	NA	autosome	E2,E5	E2,E8,E5	S15	S15		cellular organisms	1	100
Ectocarpus-sp7	Ec-01_011730.1	10211802	10238844	chr_01	+	20.5952	4.43264	25.698	4.73866	FALSE	FALSE	3rd_quantile	3rd_quantile	NA	autosome	E5,E8,E2,E3	E5,E8,E2,E3	S15	S15		cellular organisms	1	100
Ectocarpus-sp7	Ec-01_011740.1	10245223	10248374	chr_01	-	4.92256	2.56622	2.97216	1.98992	FALSE	FALSE	1st_quantile	1st_quantile	NA	autosome	E3,E5	E3,E5	S5	S5		Sar	3	91
Ectocarpus-sp7	Ec-01_011750.1	10247455	10251568	chr_01	+	18.6987	4.30003	19.0312	4.32418	FALSE	FALSE	3rd_quantile	3rd_quantile	NA	autosome	E5,E8,E2	E5,E8,E2	S15	S15		cellular organisms	1	100
Ectocarpus-sp7	Ec-01_011760.1	10253778	10255809	chr_01	-	340.297	8.41489	277.602	8.12206	FALSE	FALSE	4th_quantile	4th_quantile	NA	autosome	E2,E8	E2,E25	S11	S11		FDI clade	9	100
Ectocarpus-sp7	Ec-01_011770.1	10254503	10267523	chr_01	+	31.9146	5.04066	36.1294	5.21449	FALSE	FALSE	3rd_quantile	4th_quantile	NA	autosome	E2,E8,E5	E2,E25,E5,E8	S15	S15		cellular organisms	1	100
Ectocarpus-sp7	Ec-01_011790.1	10266303	10273474	chr_01	-	14.5222	3.95626	13.9958	3.90649	TRUE	TRUE	3rd_quantile	3rd_quantile	NA	autosome	E2,E12,E10,E20	E2,E3,E5,E10,E1	S16	S14		cellular organisms	1	92
Ectocarpus-sp7	Ec-01_011810.1	10271697	10282587	chr_01	+	1.65147	1.40679	1.58478	1.37004	TRUE	TRUE	no_expression	no_expression	NA	autosome	E10,E20,E1	E5,E10,E1,E6,E7	S7	S12		Eukaryota	2	69
Ectocarpus-sp7	Ec-01_011820.1	10282495	10294464	chr_01	-	16.1122	4.09695	23.0541	4.58821	TRUE	TRUE	3rd_quantile	3rd_quantile	NA	autosome	E1,E7,E2,E8,E5	E7,E2,E8,E5	S14	S15		cellular organisms	1	100
Ectocarpus-sp7	Ec-01_011830.1	10294016	10296501	chr_01	+	69.526	6.14008	73.455	6.2183	FALSE	FALSE	4th_quantile	4th_quantile	NA	autosome	E5,E8,E3	E5,E8,E2	S15	S15		cellular organisms	1	100
Ectocarpus-sp7	Ec-01_011840.1	10299601	10301869	chr_01	-	4.05329	2.33722	4.55961	2.47498	FALSE	FALSE	1st_quantile	1st_quantile	NA	autosome	E3,E5	E2,E5	S5	S15		cellular organisms	1	100
Ectocarpus-sp7	Ec-01_011850.1	10300970	10304336	chr_01	+	32.5877	5.06986	39.1721	5.32812	FALSE	FALSE	4th_quantile	4th_quantile	NA	autosome	E5,E8,E2	E5,E8,E2	S15	S15		cellular organisms	1	100
Ectocarpus-sp7	Ec-01_011860.1	10306809	10311049	chr_01	-	1869.43	10.8692	1937.48	10.9207	FALSE	FALSE	4th_quantile	4th_quantile	NA	autosome	E2,E8,E5	E2,E8,E5	S15	S15		cellular organisms	1	100
Ectocarpus-sp7	Ec-01_011870.1	10310286	10313041	chr_01	+	11.4047	3.63282	19.3679	4.34823	FALSE	FALSE	2nd_quantile	3rd_quantile	NA	autosome	E5,E8,E2	E5,E8,E2	S15	S15		cellular organisms	1	100
Ectocarpus-sp7	Ec-01_011880.1	10316056	10324195	chr_01	-	1.94925	1.56035	2.45818	1.79001	FALSE	FALSE	no_expression	1st_quantile	NA	autosome	E2,E5,E8	E2,E5	S15	S15		PX clade	6	88
Ectocarpus-sp7	Ec-01_011890.1	10323244	10324985	chr_01	+	2.33833	1.73913	2.40372	1.76711	FALSE	FALSE	1st_quantile	1st_quantile	NA	autosome	E5,E8	E5,E8,E2	S15	S15		Eukaryota	2	69
Ectocarpus-sp7	Ec-01_011900.1	10325120	10330938	chr_01	-	8.09923	3.18574	6.7519	2.95455	FALSE	FALSE	2nd_quantile	2nd_quantile	NA	autosome	E2,E12,E5	E2,E5	S15	S15		cellular organisms	1	100
Ectocarpus-sp7	Ec-01_011910.1	10330243	10334566	chr_01	+	24.475	4.67101	29.6477	4.9377	FALSE	FALSE	3rd_quantile	3rd_quantile	NA	autosome	E5,E8,E2	E5,E8,E2	S15	S15		cellular organisms	1	100
Ectocarpus-sp7	Ec-01_011920.1	10337779	10345821	chr_01	-	26.2981	4.77073	26.6958	4.79159	FALSE	FALSE	3rd_quantile	3rd_quantile	NA	autosome	E3,E2,E5	E3,E2,E5	S15	S15		cellular organisms	1	100
Ectocarpus-sp7	Ec-01_011930.1	10344744	10349727	chr_01	+	30.0885	4.95831	24.5261	4.6739	FALSE	FALSE	3rd_quantile	3rd_quantile	NA	autosome	E5,E8,E2	E5,E8,E2	S15	S15		PX clade	6	100
Ectocarpus-sp7	Ec-01_011940.1	10351667	10356590	chr_01	-	3.48068	2.16372	3.99913	2.32168	FALSE	FALSE	1st_quantile	1st_quantile	NA	autosome	E2,E8,E5	E2,E8,E5	S15	S15		cellular organisms	1	100
Ectocarpus-sp7	Ec-01_011950.1	10355655	10361002	chr_01	+	3463.47	11.7584	3109.86	11.6031	FALSE	FALSE	4th_quantile	4th_quantile	NA	autosome	E5,E8,E2	E5,E8,E2	S15	S15		cellular organisms	1	92
Ectocarpus-sp7	Ec-01_011970.1	10360323	10374392	chr_01	-	4.62792	2.4926	5.51257	2.70323	FALSE	FALSE	1st_quantile	1st_quantile	NA	autosome	E2,E5,E8	E2,E5,E8	S15	S15		cellular organisms	1	100
Ectocarpus-sp7	Ec-01_011960.1	10360725	10364373	chr_01	+	33.8343	5.12244	30.7252	4.98756	FALSE	FALSE	4th_quantile	3rd_quantile	NA	autosome	E2,E5,E8	E2,E5,E8	S15	S15		PX clade	6	100
Ectocarpus-sp7	Ec-01_011980.1	10371275	10375708	chr_01	+	38.7759	5.31382	28.492	4.88225	FALSE	FALSE	4th_quantile	3rd_quantile	NA	autosome	E5,E8,E2	E5,E8,E2,E3	S15	S15		Ochrophyta	5	100
Ectocarpus-sp7	Ec-01_011990.1	10374164	10380141	chr_01	-	2.69405	1.8852	3.1278	2.04537	TRUE	FALSE	1st_quantile	1st_quantile	NA	autosome	E2,E10,E1	E2,E3,E5,E8	S14	S15		cellular organisms	1	92
Ectocarpus-sp7	Ec-01_012000.2	10381816	10389534	chr_01	-	1.66526	1.41428	2.38558	1.7594	TRUE	FALSE	no_expression	1st_quantile	NA	autosome	E1,E20	E2,E3,E9,E12,E10,E24	S4	S16		cellular organisms	1	57
Ectocarpus-sp7	Ec-01_012010.2	10404312	10415361	chr_01	-	37.3123	5.25974	43.5559	5.47755	TRUE	FALSE	4th_quantile	4th_quantile	NA	autosome	E7,E4,E10,E1	E21,E10,E20,E4,E7	S12	S16		Eukaryota	2	100
Ectocarpus-sp7	Ec-01_012020.1	10415004	10425615	chr_01	-	16.9188	4.1634	18.8345	4.30994	TRUE	TRUE	3rd_quantile	3rd_quantile	NA	autosome	E7,E11	E7,E0	S13	S11		cellular organisms	1	71
Ectocarpus-sp7	Ec-01_012030.1	10430262	10443421	chr_01	-	3.81523	2.26761	3.46061	2.15724	FALSE	FALSE	1st_quantile	1st_quantile	NA	autosome	E3,E2,E10	E3,E2,E9,E5,E10	S15	S15		cellular organisms	1	100
Ectocarpus-sp7	Ec-01_012040.1	10444247	10449526	chr_01	-	7.65958	3.1143	10.4381	3.51578	FALSE	FALSE	2nd_quantile	2nd_quantile	NA	autosome	E2,E5	E2,E9,E5	S15	S15		cellular organisms	1	100
Ectocarpus-sp7	Ec-01_012050.1	10449460	10455933	chr_01	+	28.2515	4.87044	21.6127	4.49906	FALSE	FALSE	3rd_quantile	3rd_quantile	NA	autosome	E5,E8,E2,E3	E5,E8,E2,E3	S15	S15		Phaeo+Schizo	7	100
Ectocarpus-sp7	Ec-01_012060.1	10455677	10469987	chr_01	-	34.233	5.13885	41.2229	5.39996	FALSE	FALSE	4th_quantile	4th_quantile	NA	autosome	E3,E2,E8,E5,E12	E2,E3,E8,E5,E12	S15	S15		cellular organisms	1	100
Ectocarpus-sp7	Ec-01_012070.1	10470657	10473445	chr_01	-	29.5083	4.93113	42.402	5.43969	FALSE	FALSE	3rd_quantile	4th_quantile	NA	autosome	E12,E10	E3,E5,E8	S5	S15		cellular organisms	1	100
Ectocarpus-sp7	Ec-01_012080.1	10472910	10477353	chr_01	+	12.6778	3.77377	18.2258	4.26497	TRUE	TRUE	2nd_quantile	3rd_quantile	NA	autosome	E10,E7,E1	E5,E8,E7,E1	S14	S14		cellular organisms	1	100
Ectocarpus-sp7	Ec-01_012090.1	10482233	10488765	chr_01	+	10.0584	3.46707	13.9347	3.9006	TRUE	TRUE	2nd_quantile	3rd_quantile	NA	autosome	E1,E10,E4,E7	E1,E10	S12	S3		Ochrophyta	5	90
Ectocarpus-sp7	Ec-01_012100.1	10486835	10518631	chr_01	-	1.53409	1.34147	1.58407	1.36964	TRUE	TRUE	no_expression	no_expression	NA	autosome	E1,E6,E7,E20	E1,E4,E6,E7,E10	S9	S12		cellular organisms	1	100
Ectocarpus-sp7	Ec-01_012110.1	10504416	10512027	chr_01	+	0.429894	0.515908	1.07046	1.04995	TRUE	TRUE	no_expression	no_expression	NA	autosome	E6,E1,E7	E1	S9	S2		FDI clade	9	83
Ectocarpus-sp7	Ec-01_012130.1	10517786	10535507	chr_01	+	5.77752	2.76076	5.11624	2.61264	TRUE	TRUE	1st_quantile	1st_quantile	NA	autosome	E20,E1,E16,E12	E10,E1,E6,E19,E7,E12	S7	S12		Phaeo+Schizo	7	87
Ectocarpus-sp7	Ec-01_012140.1	10537202	10542225	chr_01	-	50.958	5.69928	54.465	5.79351	FALSE	FALSE	4th_quantile	4th_quantile	NA	autosome	E2,E8,E24,E5	E2,E8,E5	S16	S15		cellular organisms	1	92
Ectocarpus-sp7	Ec-01_012150.1	10541288	10549522	chr_01	+	9.70255	3.41988	5.35089	2.66696	FALSE	FALSE	2nd_quantile	1st_quantile	Female-biased genes	autosome	E5,E8,E2	E5,E8,E2	S15	S15		PX clade	6	100
Ectocarpus-sp7	Ec-01_012160.1	10549234	10556082	chr_01	-	70.392	6.15769	85.7494	6.43878	FALSE	FALSE	4th_quantile	4th_quantile	NA	autosome	E2,E8,E5	E2,E8,E5	S15	S15		Phaeophyceae	8	100
Ectocarpus-sp7	Ec-01_012170.1	10555079	10562099	chr_01	+	19.8058	4.37891	30.0267	4.95544	TRUE	TRUE	3rd_quantile	3rd_quantile	NA	autosome	E5,E8,E7,E1	E5,E8,E7	S14	S15		cellular organisms	1	100
Ectocarpus-sp7	Ec-01_012180.1	10561408	10600461	chr_01	-	2.04017	1.60415	3.09445	2.03367	TRUE	TRUE	1st_quantile	1st_quantile	NA	autosome	E7,E1,E4,E10	E7,E1,E10,E5	S12	S14		cellular organisms	1	100
Ectocarpus-sp7	Ec-01_012190.1	10599512	10603603	chr_01	+	23.8513	4.63525	23.4349	4.61087	TRUE	TRUE	3rd_quantile	3rd_quantile	NA	autosome	E10,E7	E10,E5,E8,E7	S15	S15		cellular organisms	1	92
Ectocarpus-sp7	Ec-01_012200.1	10605080	10612573	chr_01	-	4.3822	2.4282	4.8038	2.537	TRUE	TRUE	1st_quantile	1st_quantile	NA	autosome	E7,E4,E10	E7,E1,E10	S16	S14		cellular organisms	1	100
Ectocarpus-sp7	Ec-01_012220.2	10614401	10617580	chr_01	-	0.552741	0.634817	0.984892	0.989061	TRUE	TRUE	no_expression	no_expression	NA	autosome	E7,E1	E7,E1	S10	S10		Ectocarpus	14	100
Ectocarpus-sp7	Ec-01_012250.1	10619092	10624628	chr_01	-	21.8091	4.51154	34.1698	5.13626	TRUE	TRUE	3rd_quantile	4th_quantile	NA	autosome	E1	E1	S2	S2		cellular organisms	1	92
Ectocarpus-sp7	Ec-01_012260.1	10631238	10637884	chr_01	+	59.6877	5.92333	80.5754	6.35006	TRUE	TRUE	4th_quantile	4th_quantile	NA	autosome	E6,E4,E5,E8,E7,E1	E20,E5,E8,E7,E6	S12	S16		PX clade	6	100
Ectocarpus-sp7	Ec-01_012270.3	10643174	10675494	chr_01	-	3.76212	2.25161	2.59745	1.84697	TRUE	TRUE	1st_quantile	1st_quantile	NA	autosome	E1,E7,E10	E1,E7,E10	S14	S14		NA	NA	NA
Ectocarpus-sp7	Ec-01_012280.1	10674487	10681950	chr_01	+	2.53485	1.82165	2.22394	1.68882	FALSE	FALSE	1st_quantile	1st_quantile	NA	autosome	E10,E4,E7,E1	E10,E3	S12	S5		cellular organisms	1	85
Ectocarpus-sp7	Ec-01_012290.1	10683192	10690047	chr_01	+	5.207	2.6339	4.01808	2.32714	FALSE	FALSE	1st_quantile	1st_quantile	NA	autosome	E6,E10,E8,E2	E3,E5,E8,E2	S16	S15		Ochrophyta	5	90
Ectocarpus-sp7	Ec-01_012300.1	10691769	10706581	chr_01	+	5.75347	2.75563	10.3108	3.49963	FALSE	FALSE	1st_quantile	2nd_quantile	NA	autosome	E12,E3	E12,E3	S5	S5		cellular organisms	1	100
Ectocarpus-sp7	Ec-01_012320.1	10712241	10721419	chr_01	+	15.2311	4.02069	16.2288	4.10675	TRUE	TRUE	3rd_quantile	3rd_quantile	NA	autosome	E10,E7,E1	E10,E4,E7,E1,E20	S14	S12		cellular organisms	1	92
Ectocarpus-sp7	Ec-02_000010.1	15502	16332	chr_02	+	0	0	0.0411275	0.0581468	TRUE	TRUE	no_expression	no_expression	NA	autosome	E16,E0,E1	E1,E0	S2	S2		Fucophycidae	10	60
Ectocarpus-sp7	Ec-02_000020.1	38550	58506	chr_02	+	34.6283	5.15495	40.1596	5.36316	TRUE	TRUE	4th_quantile	4th_quantile	NA	autosome	E6,E1,E0,E7	E20,E0,E23,E26,E17,E1,E7	S9	S9		cellular organisms	1	100
Ectocarpus-sp7	Ec-02_000030.1	63826	71324	chr_02	-	1.49844	1.32103	2.92678	1.97335	TRUE	TRUE	no_expression	1st_quantile	NA	autosome	E1	E1	S2	S2		FDI clade	9	100
Ectocarpus-sp7	Ec-02_000040.1	72725	83087	chr_02	-	7.28832	3.05108	5.05231	2.59749	TRUE	TRUE	2nd_quantile	1st_quantile	NA	autosome	E1,E7,E6,E0,E20	E6,E1,E0,E10,E4	S9	S7		cellular organisms	1	50
Ectocarpus-sp7	Ec-02_000050.1	87213	111795	chr_02	-	9.37563	3.37513	7.04351	3.00782	TRUE	TRUE	2nd_quantile	2nd_quantile	NA	autosome	E1,E7,E4,E10	E7,E1,E10	S12	S14		Stramenopiles	4	100
Ectocarpus-sp7	Ec-02_000060.1	110751	117615	chr_02	+	4.58635	2.4819	4.88453	2.55693	TRUE	TRUE	1st_quantile	1st_quantile	NA	autosome	E10,E7,E1	E10,E7,E1	S14	S14		Stramenopiles	4	90
Ectocarpus-sp7	Ec-02_000070.1	118655	124909	chr_02	-	21.074	4.46428	15.4298	4.03824	TRUE	TRUE	3rd_quantile	3rd_quantile	NA	autosome	E1,E7,E4,E10	E1,E10	S12	S3		Eukaryota	2	92
Ectocarpus-sp7	Ec-02_000080.1	123747	136517	chr_02	+	6.45753	2.8987	5.00701	2.58665	TRUE	TRUE	2nd_quantile	1st_quantile	NA	autosome	E7,E4,E10,E20,E1	E1,E10,E20,E7	S12	S12		cellular organisms	1	57
Ectocarpus-sp7	Ec-02_000090.1	136937	146406	chr_02	+	12.0449	3.70542	7.88886	3.152	TRUE	TRUE	2nd_quantile	2nd_quantile	NA	autosome	E20,E1,E7	E1,E10,E7	S9	S14		FDI clade	9	100
Ectocarpus-sp7	Ec-02_000100.1	144997	149409	chr_02	-	117.202	6.88511	122.115	6.94387	TRUE	TRUE	4th_quantile	4th_quantile	NA	autosome	E1,E7,E10	E1,E7,E5,E17	S14	S12		FDI clade	9	100
Ectocarpus-sp7	Ec-02_000110.1	148349	155917	chr_02	+	4.00158	2.32238	3.52301	2.17728	TRUE	TRUE	1st_quantile	1st_quantile	NA	autosome	E10,E4,E0,E7	E5,E17,E20,E4,E7,E1	S16	S12		Phaeophyceae	8	100
Ectocarpus-sp7	Ec-02_000120.1	155978	164352	chr_02	-	134.522	7.08238	170.459	7.42172	TRUE	TRUE	4th_quantile	4th_quantile	NA	autosome	E7,E4,E5	E1,E7,E8,E5	S16	S14		cellular organisms	1	100
Ectocarpus-sp7	Ec-02_000130.1	163268	175106	chr_02	+	68.4827	6.11858	60.19	5.93522	FALSE	FALSE	4th_quantile	4th_quantile	NA	autosome	E5,E8,E2,E12	E5,E8,E2,E12	S15	S15		Sar	3	91
Ectocarpus-sp7	Ec-02_000140.1	174848	178466	chr_02	+	0.451151	0.537197	0.37398	0.458362	FALSE	FALSE	no_expression	no_expression	NA	autosome	E12,E0	E12,E0	S5	S5		Ectocarpus	14	100
Ectocarpus-sp7	Ec-02_000150.1	184601	185707	chr_02	+	1.13844	1.09656	0.825504	0.868295	FALSE	FALSE	no_expression	no_expression	NA	autosome	E0,E12	E0,E4,E12	S5	S8		cellular organisms	1	64
Ectocarpus-sp7	Ec-02_000160.1	198998	200221	chr_02	+	0	0	0.047648	0.0671541	FALSE	FALSE	no_expression	no_expression	NA	autosome	E12	E12	S5	S5		Ectocarpus	14	100
Ectocarpus-sp7	Ec-02_000170.1	202833	220944	chr_02	-	23.5145	4.61557	26.4281	4.77758	FALSE	FALSE	3rd_quantile	3rd_quantile	NA	autosome	E12,E2,E0,E8,E5	E12,E3,E9,E0,E2,E5	S15	S15		Eukaryota	2	100
Ectocarpus-sp7	Ec-02_000180.1	221361	231475	chr_02	+	11.9387	3.69363	13.412	3.8492	FALSE	TRUE	2nd_quantile	3rd_quantile	NA	autosome	E8,E2,E12	E8,E7,E1	S15	S10		PX clade	6	66
Ectocarpus-sp7	Ec-02_000190.1	229851	242810	chr_02	-	5.13233	2.61644	6.50132	2.90714	FALSE	TRUE	1st_quantile	2nd_quantile	NA	autosome	E2,E12,E3,E10	E1,E7,E10,E5,E8	S15	S14		cellular organisms	1	64
Ectocarpus-sp7	Ec-02_000200.1	238129	242158	chr_02	+	0.022319	0.0318454	0.259673	0.333049	FALSE	TRUE	no_expression	no_expression	NA	autosome	E3,E12,E10	E7,E10	S5	S15		Ectocarpus	14	100
Ectocarpus-sp7	Ec-02_000210.1	241742	251562	chr_02	+	75.8728	6.2644	76.8647	6.2829	FALSE	FALSE	4th_quantile	4th_quantile	NA	autosome	E10,E8,E2,E3	E10,E5,E8,E2,E3	S15	S15		cellular organisms	1	100
Ectocarpus-sp7	Ec-02_000220.1	251925	255358	chr_02	-	5.62637	2.72822	5.16823	2.62486	FALSE	FALSE	1st_quantile	1st_quantile	NA	autosome	E3,E10	E3,E10	S5	S5		FDI clade	9	100
Ectocarpus-sp7	Ec-02_000230.1	254363	265563	chr_02	+	8.1554	3.19462	6.08056	2.82386	FALSE	FALSE	2nd_quantile	2nd_quantile	NA	autosome	E10,E3	E10,E3	S5	S5		PX clade	6	77
Ectocarpus-sp7	Ec-02_000240.1	267039	270263	chr_02	-	1.02702	1.01936	1.47928	1.30992	FALSE	FALSE	no_expression	no_expression	NA	autosome	E2,E5	E3,E5	S15	S5		Ectocarpales	12	66
Ectocarpus-sp7	Ec-02_000250.1	270189	275467	chr_02	+	3.8542	2.27923	4.35176	2.42001	FALSE	FALSE	1st_quantile	1st_quantile	NA	autosome	E5,E8,E2,E3	E5,E8,E2,E3	S15	S15		Eukaryota	2	92
Ectocarpus-sp7	Ec-02_000260.1	277431	282218	chr_02	-	9.36174	3.37319	10.2188	3.48784	FALSE	FALSE	2nd_quantile	2nd_quantile	NA	autosome	E3,E2,E9,E5	E2,E8,E5	S15	S15		FDI clade	9	83
Ectocarpus-sp7	Ec-02_000270.1	281047	289674	chr_02	+	16.7677	4.15119	20.7306	4.44166	FALSE	FALSE	3rd_quantile	3rd_quantile	NA	autosome	E5,E8,E9,E2,E3	E5,E8,E2	S15	S15		cellular organisms	1	100
Ectocarpus-sp7	Ec-02_000280.1	289653	297511	chr_02	-	3.59651	2.20054	4.46391	2.44993	FALSE	FALSE	1st_quantile	1st_quantile	NA	autosome	E3,E12	E2,E9,E12,E3,E10	S5	S15		Eukaryota	2	84
Ectocarpus-sp7	Ec-02_000290.1	298080	303176	chr_02	-	10.4035	3.5114	11.7378	3.67104	FALSE	FALSE	2nd_quantile	2nd_quantile	NA	autosome	E12,E3,E10	E3,E10,E12	S5	S5		Eukaryota	2	84
Ectocarpus-sp7	Ec-02_000300.1	304595	309623	chr_02	-	112.585	6.82763	145.095	7.19076	FALSE	FALSE	4th_quantile	4th_quantile	NA	autosome	E2,E8,E5	E3,E2,E8,E5	S15	S15		Eukaryota	2	84
Ectocarpus-sp7	Ec-02_000320.1	309712	315017	chr_02	-	13.7391	3.88157	14.215	3.92742	FALSE	FALSE	3rd_quantile	3rd_quantile	NA	autosome	E8,E2,E5,E12	E5,E8,E2,E10	S15	S15		cellular organisms	1	85
Ectocarpus-sp7	Ec-02_000330.1	317036	318967	chr_02	+	0.439908	0.525977	0.530265	0.613781	FALSE	FALSE	no_expression	no_expression	NA	autosome	E3,E12	E3	S5	S1		Ectocarpus sp. 7	15	100
Ectocarpus-sp7	Ec-02_000340.1	328195	346870	chr_02	-	165.219	7.37694	186.895	7.55378	FALSE	FALSE	4th_quantile	4th_quantile	NA	autosome	E12,E2,E0,E8,E5	E12,E3,E2,E0,E9,E8,E5	S15	S15		cellular organisms	1	100
Ectocarpus-sp7	Ec-02_000350.1	344666	356566	chr_02	+	160.023	7.33112	189.197	7.57135	FALSE	FALSE	4th_quantile	4th_quantile	NA	autosome	E8,E5,E2,E0	E8,E5,E2,E0,E9,E3	S15	S15		cellular organisms	1	100
Ectocarpus-sp7	Ec-02_000360.1	353697	384674	chr_02	-	3.49583	2.16859	3.53488	2.18106	FALSE	FALSE	1st_quantile	1st_quantile	NA	autosome	E2,E3,E5	E2,E3,E9,E5	S15	S15		Eukaryota	2	92
Ectocarpus-sp7	Ec-00_002890.1	359815	360967	chr_02	+	0	0	0.139485	0.188381	FALSE	FALSE	no_expression	no_expression	NA	autosome	E3	E2	S1	S11		Ectocarpus	14	100
Ectocarpus-sp7	Ec-02_000370.1	383549	388710	chr_02	+	24.3305	4.6628	23.5659	4.61858	FALSE	FALSE	3rd_quantile	3rd_quantile	NA	autosome	E5,E8,E2,E12	E5,E8,E2,E9,E3	S15	S15		Eukaryota	2	84
Ectocarpus-sp7	Ec-02_000380.1	390584	406101	chr_02	+	3.44637	2.15263	3.86088	2.28122	FALSE	FALSE	1st_quantile	1st_quantile	NA	autosome	E8,E2,E3	E8,E2,E3	S11	S11		cellular organisms	1	100
Ectocarpus-sp7	Ec-02_000390.1	407256	412322	chr_02	-	500.385	8.96978	504.062	8.98032	FALSE	FALSE	4th_quantile	4th_quantile	NA	autosome	E3,E2,E10,E12	E3,E10,E12	S15	S5		Eukaryota	2	53
Ectocarpus-sp7	Ec-02_000410.1	412416	418418	chr_02	-	246.92	7.95373	316.049	8.30856	FALSE	FALSE	4th_quantile	4th_quantile	NA	autosome	E12,E2,E10	E12,E2,E5	S15	S15		Eukaryota	2	53
Ectocarpus-sp7	Ec-02_000420.1	420116	427627	chr_02	-	31.3293	5.01477	42.9995	5.45942	FALSE	FALSE	3rd_quantile	4th_quantile	NA	autosome	E12,E3	E12,E3	S5	S5		Fucophycidae	10	60
Ectocarpus-sp7	Ec-02_000430.1	427706	432245	chr_02	-	125.667	6.98489	111.682	6.81611	FALSE	FALSE	4th_quantile	4th_quantile	NA	autosome	E3,E9,E5	E3,E2,E5	S15	S15		cellular organisms	1	100
Ectocarpus-sp7	Ec-02_000440.1	431177	437105	chr_02	+	18.7723	4.30541	19.0768	4.32746	FALSE	FALSE	3rd_quantile	3rd_quantile	NA	autosome	E5,E8,E2	E5,E8,E2	S15	S15		cellular organisms	1	100
Ectocarpus-sp7	Ec-02_000450.1	435950	442776	chr_02	-	17.3484	4.19758	18.4162	4.27919	FALSE	FALSE	3rd_quantile	3rd_quantile	NA	autosome	E2,E10	E2,E5,E8	S15	S15		Ochrophyta	5	90
Ectocarpus-sp7	Ec-02_000460.1	441748	457276	chr_02	+	2.0323	1.60041	2.06654	1.61661	TRUE	TRUE	1st_quantile	1st_quantile	NA	autosome	E10,E7,E1	E5,E8,E7,E1	S14	S14		cellular organisms	1	100
Ectocarpus-sp7	Ec-02_000470.1	457279	469189	chr_02	-	1144.15	10.1613	1553.03	10.6018	TRUE	TRUE	4th_quantile	4th_quantile	NA	autosome	E1,E6,E3,E12	E1,E4,E7,E12	S7	S12		cellular organisms	1	100
Ectocarpus-sp7	Ec-02_000480.1	492022	529919	chr_02	+	30.2497	4.96577	20.5542	4.4299	TRUE	TRUE	3rd_quantile	3rd_quantile	NA	autosome	E20,E1,E6	E12,E1,E4,E6	S4	S7		cellular organisms	1	92
Ectocarpus-sp7	Ec-02_000490.1	553977	556992	chr_02	+	1.24912	1.16936	1.03161	1.02262	TRUE	TRUE	no_expression	no_expression	NA	autosome	E6,E1	E6,E1	S4	S4		Phaeo+Schizo	7	100
Ectocarpus-sp7	Ec-02_000500.1	558331	565680	chr_02	+	1.29173	1.19644	2.15782	1.65893	TRUE	TRUE	no_expression	1st_quantile	NA	autosome	E1,E20	E1	S4	S2		Phaeo+Schizo	7	100
Ectocarpus-sp7	Ec-02_000510.1	566907	588560	chr_02	+	36.9307	5.24529	31.8236	5.03666	FALSE	TRUE	4th_quantile	3rd_quantile	NA	autosome	E20,E10,E12,E3,E6,E1,E7	E10,E6,E1,E7	S12	S12		cellular organisms	1	92
Ectocarpus-sp7	Ec-02_000530.1	596769	606933	chr_02	-	1.24485	1.16662	2.88932	1.95952	TRUE	TRUE	no_expression	1st_quantile	NA	autosome	E1	E1,E0	S2	S2		Eukaryota	2	69
Ectocarpus-sp7	Ec-02_000540.1	619136	627816	chr_02	-	16.5797	4.13584	22.0128	4.52437	FALSE	FALSE	3rd_quantile	3rd_quantile	NA	autosome	E12,E2,E8,E5	E3,E2,E9,E8,E5	S15	S15		cellular organisms	1	85
Ectocarpus-sp7	Ec-02_000550.3	626931	632687	chr_02	+	16.0159	4.08881	13.1767	3.82545	TRUE	FALSE	3rd_quantile	2nd_quantile	NA	autosome	E5,E8,E7,E1	E5,E8,E2,E3	S14	S15		Ectocarpus	14	100
Ectocarpus-sp7	Ec-02_000560.1	632449	636157	chr_02	-	2.63608	1.86238	0.423675	0.509619	TRUE	FALSE	1st_quantile	no_expression	Female-biased genes	autosome	E1,E12	E3,E12	S3	S5		FDI clade	9	83
Ectocarpus-sp7	Ec-00_008830.1	652602	661153	chr_02	-	264.136	8.05059	244.965	7.94231	FALSE	FALSE	4th_quantile	4th_quantile	NA	autosome	E12,E7	E12,E3,E9,E2	S15	S15		cellular organisms	1	100
Ectocarpus-sp7	Ec-02_000580.1	715182	722963	chr_02	+	22.903	4.57912	24.0593	4.64727	FALSE	FALSE	3rd_quantile	3rd_quantile	NA	autosome	E25,E5,E8,E2	E25,E5,E8,E2,E9	S15	S15		ALE clade	11	100
Ectocarpus-sp7	Ec-02_000590.1	719416	731677	chr_02	-	11.4966	3.64347	13.5304	3.861	FALSE	FALSE	2nd_quantile	3rd_quantile	NA	autosome	E2,E8,E5	E9,E2,E8,E5	S15	S15		cellular organisms	1	100
Ectocarpus-sp7	Ec-02_000610.1	730708	747425	chr_02	+	6.90059	2.98196	11.0733	3.59374	FALSE	FALSE	2nd_quantile	2nd_quantile	NA	autosome	E8,E5,E2	E8,E5,E2	S15	S15		cellular organisms	1	100
Ectocarpus-sp7	Ec-02_000620.1	804863	816614	chr_02	-	128.928	7.02157	132.746	7.06335	FALSE	FALSE	4th_quantile	4th_quantile	NA	autosome	E12,E3,E2	E12,E9,E2	S15	S15		cellular organisms	1	92
Ectocarpus-sp7	Ec-02_000630.1	816195	823718	chr_02	-	2.50901	1.81106	3.10423	2.03711	FALSE	FALSE	1st_quantile	1st_quantile	NA	autosome	E2,E9,E8,E5	E2,E9,E8,E5	S15	S15		FDI clade	9	100
Ectocarpus-sp7	Ec-02_000640.1	822683	839995	chr_02	+	10.2719	3.49466	11.4872	3.64238	FALSE	FALSE	2nd_quantile	2nd_quantile	NA	autosome	E5,E8,E9,E2,E12	E5,E8,E9,E2,E12	S15	S15		cellular organisms	1	100
Ectocarpus-sp7	Ec-02_000650.1	834607	851940	chr_02	-	4.46458	2.45011	5.54196	2.70972	FALSE	FALSE	1st_quantile	1st_quantile	NA	autosome	E2,E12,E8,E5	E2,E12,E9,E5	S15	S15		Eukaryota	2	76
Ectocarpus-sp7	Ec-02_000660.1	851072	863851	chr_02	+	7.66948	3.11594	7.88103	3.15073	TRUE	TRUE	2nd_quantile	2nd_quantile	NA	autosome	E5,E8,E7	E5,E8,E7,E4,E1	S15	S12		cellular organisms	1	100
Ectocarpus-sp7	Ec-02_000670.1	867173	868510	chr_02	-	2.10662	1.63535	2.67237	1.87671	TRUE	TRUE	1st_quantile	1st_quantile	NA	autosome	E20,E17,E5	E20,E5	S8	S8		FDI clade	9	100
Ectocarpus-sp7	Ec-02_000680.1	867609	880223	chr_02	+	10.7018	3.54865	11.2068	3.60961	TRUE	TRUE	2nd_quantile	2nd_quantile	NA	autosome	E20,E17,E5,E8,E2	E20,E5,E8,E2	S16	S16		Phaeo+Schizo	7	100
Ectocarpus-sp7	Ec-02_000690.1	881749	882501	chr_02	-	0.463772	0.54969	0.827648	0.869988	FALSE	FALSE	no_expression	no_expression	NA	autosome	E3	E3	S1	S1		Ectocarpus	14	100
Ectocarpus-sp7	Ec-02_000700.1	884757	888391	chr_02	-	38.0185	5.28609	39.3154	5.33326	FALSE	FALSE	4th_quantile	4th_quantile	NA	autosome	E2	E2	S11	S11		cellular organisms	1	92
Ectocarpus-sp7	Ec-02_000720.1	890343	900867	chr_02	+	19.7115	4.37236	21.9685	4.52158	TRUE	TRUE	3rd_quantile	3rd_quantile	NA	autosome	E9,E10,E20,E7	E8,E5,E20,E7,E1	S16	S12		ALE clade	11	75
Ectocarpus-sp7	Ec-02_000730.1	899418	916969	chr_02	-	5.36811	2.67087	7.08294	3.01488	TRUE	TRUE	1st_quantile	2nd_quantile	NA	autosome	E7,E4,E10	E7,E1,E10	S16	S14		FDI clade	9	100
Ectocarpus-sp7	Ec-02_000740.1	916054	922651	chr_02	+	12.1837	3.72069	13.7564	3.88327	TRUE	TRUE	2nd_quantile	3rd_quantile	NA	autosome	E10,E4,E7,E1	E10,E20,E7	S12	S16		cellular organisms	1	100
Ectocarpus-sp7	Ec-02_000750.1	951476	982726	chr_02	+	10.2698	3.49439	2.79889	1.92558	TRUE	TRUE	2nd_quantile	1st_quantile	Female-biased genes	autosome	E20,E11,E7,E1	E20,E6,E4,E1	S9	S4		cellular organisms	1	100
Ectocarpus-sp7	Ec-02_000760.1	985466	1020254	chr_02	-	0.885934	0.915279	0.945979	0.960496	TRUE	TRUE	no_expression	no_expression	NA	autosome	E1,E6	E1,E12	S4	S3		cellular organisms	1	100
Ectocarpus-sp7	Ec-02_000790.1	1024889	1056690	chr_02	+	11.9743	3.69758	2.58325	1.84127	TRUE	TRUE	2nd_quantile	1st_quantile	Female-biased genes	autosome	E10,E20,E7,E1,E12,E3	E10,E1,E4,E20,E19,E12	S12	S7		cellular organisms	1	100
Ectocarpus-sp7	Ec-02_000810.1	1063610	1088247	chr_02	-	8.45943	3.24175	1.09087	1.0641	TRUE	TRUE	2nd_quantile	no_expression	Female-biased genes	autosome	E1,E7,E20,E10	E1,E4	S12	S4		cellular organisms	1	100
Ectocarpus-sp7	Ec-02_000830.1	1088575	1099875	chr_02	+	16.1431	4.09955	13.6362	3.87147	FALSE	FALSE	3rd_quantile	3rd_quantile	NA	autosome	E10,E5,E8,E2,E0	E10,E5,E8,E2,E9	S15	S15		cellular organisms	1	92
Ectocarpus-sp7	Ec-02_000840.1	1102109	1126363	chr_02	+	12.7991	3.7865	11.9828	3.69853	FALSE	FALSE	2nd_quantile	2nd_quantile	NA	autosome	E10,E5,E8,E2	E5,E8,E2,E9	S15	S15		cellular organisms	1	100
Ectocarpus-sp7	Ec-02_000850.1	1130061	1136020	chr_02	+	375.276	8.55565	221.526	7.79783	FALSE	FALSE	4th_quantile	4th_quantile	NA	autosome	E10,E5,E8,E2	E12,E5,E8,E2	S15	S15		cellular organisms	1	92
Ectocarpus-sp7	Ec-02_000860.1	1138055	1143684	chr_02	+	0.029085	0.0413622	0.58214	0.661878	FALSE	FALSE	no_expression	no_expression	Male-biased genes	autosome	E12,E3	E12,E3,E9	S5	S15		Ectocarpus	14	100
Ectocarpus-sp7	Ec-02_000870.1	1144271	1162359	chr_02	+	136.841	7.10686	180.281	7.50208	FALSE	FALSE	4th_quantile	4th_quantile	NA	autosome	E12,E5,E8,E2	E10,E5,E8,E2,E9,E7	S15	S15		cellular organisms	1	100
Ectocarpus-sp7	Ec-02_000890.1	1165128	1170710	chr_02	-	0.38473	0.469604	1.22058	1.15094	TRUE	TRUE	no_expression	no_expression	NA	autosome	E1	E1,E12	S2	S3		Ectocarpus	14	100
Ectocarpus-sp7	Ec-02_000900.1	1173184	1175989	chr_02	-	19.8076	4.37904	25.8642	4.74761	TRUE	FALSE	3rd_quantile	3rd_quantile	NA	autosome	E1,E10	E3,E5	S3	S5		FDI clade	9	100
Ectocarpus-sp7	Ec-02_000910.1	1177542	1180689	chr_02	+	337.983	8.40507	447.712	8.80965	TRUE	TRUE	4th_quantile	4th_quantile	NA	autosome	E7,E1	E7,E1	S10	S10		Phaeophyceae	8	85
Ectocarpus-sp7	Ec-02_000920.1	1189657	1201762	chr_02	-	20.4423	4.42239	15.9497	4.08318	TRUE	TRUE	3rd_quantile	3rd_quantile	NA	autosome	E1,E7,E8,E5	E7,E5	S14	S15		cellular organisms	1	100
Ectocarpus-sp7	Ec-02_000930.1	1201123	1229511	chr_02	+	7.04558	3.0082	6.57434	2.92112	TRUE	TRUE	2nd_quantile	2nd_quantile	NA	autosome	E5,E8,E2,E9,E7,E1	E5,E8,E2,E9,E7,E1	S14	S14		Eukaryota	2	100
Ectocarpus-sp7	Ec-02_000950.1	1232431	1245612	chr_02	+	15.7893	4.06947	15.1117	4.01003	TRUE	TRUE	3rd_quantile	3rd_quantile	NA	autosome	E7,E1	E7,E4	S10	S13		cellular organisms	1	100
Ectocarpus-sp7	Ec-02_000960.1	1254412	1262218	chr_02	+	7.41216	3.07248	8.92477	3.31103	TRUE	TRUE	2nd_quantile	2nd_quantile	NA	autosome	E10,E7	E10,E7	S15	S15		PX clade	6	100
Ectocarpus-sp7	Ec-02_000970.1	1260829	1280163	chr_02	-	20.2479	4.40925	19.9952	4.39199	TRUE	TRUE	3rd_quantile	3rd_quantile	NA	autosome	E7,E5,E8,E2	E7,E5,E8,E2	S15	S15		cellular organisms	1	100
Ectocarpus-sp7	Ec-02_000980.1	1277885	1290833	chr_02	+	51.1397	5.70431	49.5137	5.6586	FALSE	FALSE	4th_quantile	4th_quantile	NA	autosome	E5,E8,E2	E5,E8,E2,E3	S15	S15		FDI clade	9	100
Ectocarpus-sp7	Ec-02_000990.1	1290679	1296426	chr_02	-	112.44	6.82579	124.258	6.96876	FALSE	FALSE	4th_quantile	4th_quantile	NA	autosome	E2	E2	S11	S11		cellular organisms	1	100
Ectocarpus-sp7	Ec-02_001000.1	1310851	1319169	chr_02	-	3.43931	2.15034	2.54645	1.82638	FALSE	FALSE	1st_quantile	1st_quantile	NA	autosome	E3,E2,E5	E12,E3,E2,E5	S15	S15		cellular organisms	1	100
Ectocarpus-sp7	Ec-02_001010.1	1318242	1342692	chr_02	+	6.19776	2.84755	5.97927	2.80308	FALSE	FALSE	2nd_quantile	2nd_quantile	NA	autosome	E5,E8,E2,E3	E5,E8,E2,E3	S15	S15		cellular organisms	1	100
Ectocarpus-sp7	Ec-02_001020.1	1347717	1359176	chr_02	-	87.7019	6.47089	67.4267	6.09649	TRUE	FALSE	4th_quantile	4th_quantile	NA	autosome	E2,E8,E5,E20	E3,E2,E9,E8,E5,E20	S16	S16		cellular organisms	1	100
Ectocarpus-sp7	Ec-02_001050.4	1370023	1398692	chr_02	+	226.953	7.83259	254.84	7.9991	TRUE	TRUE	4th_quantile	4th_quantile	NA	autosome	E20,E10,E24,E26,E8,E9,E2,E12	E20,E10,E26,E0,E1,E4,E7,E12	S16	S12		FDI clade	9	100
Ectocarpus-sp7	Ec-02_001040.1	1371973	1375245	chr_02	+	5.66984	2.73765	5.13193	2.61634	FALSE	TRUE	1st_quantile	1st_quantile	NA	autosome	E10,E24,E26,E8,E9,E2	E10,E26,E0,E1,E4,E7	S16	S12		FDI clade	9	100
Ectocarpus-sp7	Ec-02_001060.1	1386707	1391571	chr_02	+	2.00766	1.58864	1.61861	1.3888	FALSE	FALSE	1st_quantile	no_expression	NA	autosome	E12	E12	S5	S5		Ectocarpales	12	66
Ectocarpus-sp7	Ec-02_001070.1	1398455	1424180	chr_02	-	9.99549	3.45884	9.94947	3.45279	FALSE	TRUE	2nd_quantile	2nd_quantile	NA	autosome	E2,E5	E7,E9,E2,E0,E5	S15	S15		cellular organisms	1	100
Ectocarpus-sp7	Ec-02_001080.1	1424408	1430390	chr_02	+	1.76245	1.46595	2.6744	1.87751	TRUE	TRUE	no_expression	1st_quantile	NA	autosome	E5,E20,E7	E5,E20,E7	S16	S16		FDI clade	9	83
Ectocarpus-sp7	Ec-02_001090.1	1430227	1442497	chr_02	-	2.25567	1.70295	4.35785	2.42165	TRUE	TRUE	1st_quantile	1st_quantile	NA	autosome	E7,E6,E1,E10	E7,E1,E0,E10,E3	S12	S14		FDI clade	9	100
Ectocarpus-sp7	Ec-02_001100.1	1438698	1439690	chr_02	+	0	0	0	0	TRUE	TRUE	no_expression	no_expression	NA	autosome	E1	E1	S2	S2		Ectocarpus	14	100
Ectocarpus-sp7	Ec-02_001110.1	1445381	1456972	chr_02	-	3.69618	2.23149	5.57674	2.71737	TRUE	FALSE	1st_quantile	1st_quantile	NA	autosome	E7,E1,E6,E10	E2,E9,E12,E10	S12	S15		Eukaryota	2	69
Ectocarpus-sp7	Ec-02_001120.4	1465754	1475230	chr_02	+	16.1764	4.10235	17.1485	4.18178	FALSE	FALSE	3rd_quantile	3rd_quantile	NA	autosome	E1,E10,E8,E2,E12	E12,E5,E8,E2	S14	S15		Eukaryota	2	53
Ectocarpus-sp7	Ec-02_001130.1	1475470	1476591	chr_02	+	0.769614	0.823435	1.51051	1.32798	FALSE	FALSE	no_expression	no_expression	NA	autosome	E10	E5	S5	S5		Fucophycidae	10	80
Ectocarpus-sp7	Ec-02_001140.1	1481726	1494900	chr_02	-	9.88213	3.44389	12.5261	3.75768	FALSE	FALSE	2nd_quantile	2nd_quantile	NA	autosome	E2,E8,E5,E12	E2,E5,E12	S15	S15		cellular organisms	1	92
Ectocarpus-sp7	Ec-02_001150.1	1497856	1501242	chr_02	+	1.02025	1.01454	1.93889	1.55527	FALSE	FALSE	no_expression	no_expression	NA	autosome	E10,E8,E2	E10,E8,E2	S15	S15		Ectocarpus	14	100
Ectocarpus-sp7	Ec-02_001160.1	1501117	1528754	chr_02	+	19.684	4.37044	21.9075	4.51775	TRUE	TRUE	3rd_quantile	3rd_quantile	NA	autosome	E2,E3,E7	E2,E9,E7,E1,E4	S11	S9		cellular organisms	1	100
Ectocarpus-sp7	Ec-02_001180.1	1532284	1565760	chr_02	+	6.61374	2.92861	12.3234	3.73589	TRUE	TRUE	2nd_quantile	2nd_quantile	NA	autosome	E20,E6,E1,E7	E20,E1,E4,E7,E6	S9	S9		cellular organisms	1	100
Ectocarpus-sp7	Ec-02_001200.1	1572347	1582886	chr_02	-	3.97248	2.31397	4.39347	2.43121	TRUE	FALSE	1st_quantile	1st_quantile	NA	autosome	E1,E7,E3,E0	E6,E9,E2,E3,E12,E0	S10	S16		cellular organisms	1	100
Ectocarpus-sp7	Ec-00_009000.1	1583614	1599071	chr_02	-	2.71871	1.8948	9.46259	3.38717	TRUE	TRUE	1st_quantile	2nd_quantile	Male-biased genes	autosome	E3,E2,E9,E6,E1	E9,E3,E7,E1	S9	S10		cellular organisms	1	92
Ectocarpus-sp7	Ec-00_008990.1	1604504	1607333	chr_02	-	0.168452	0.224598	0.58115	0.660974	FALSE	TRUE	no_expression	no_expression	NA	autosome	E3	E20,E1	S1	S4		Phaeo+Schizo	7	87
Ectocarpus-sp7	Ec-02_001210.1	1642020	1650891	chr_02	-	175.832	7.46623	126.556	6.99499	FALSE	FALSE	4th_quantile	4th_quantile	NA	autosome	E2,E9,E5,E8	E2,E5,E8,E0	S15	S15		cellular organisms	1	100
Ectocarpus-sp7	Ec-02_001230.1	1653420	1660091	chr_02	+	9.46092	3.38694	9.43677	3.3836	FALSE	FALSE	2nd_quantile	2nd_quantile	NA	autosome	E25,E5,E8,E2	E25,E17,E5,E8,E2	S15	S16		cellular organisms	1	100
Ectocarpus-sp7	Ec-02_001240.1	1661600	1662394	chr_02	-	24.3515	4.664	23.1949	4.59663	FALSE	FALSE	3rd_quantile	3rd_quantile	NA	autosome	E2	E2	S11	S11		Ectocarpus	14	100
Ectocarpus-sp7	Ec-02_001250.1	1662034	1670692	chr_02	-	8.55493	3.25624	8.19931	3.20153	FALSE	FALSE	2nd_quantile	2nd_quantile	NA	autosome	E2,E8,E5	E2,E9,E5	S15	S15		cellular organisms	1	100
Ectocarpus-sp7	Ec-02_001270.1	1669275	1688548	chr_02	+	21.8014	4.51105	24.7945	4.68899	FALSE	FALSE	3rd_quantile	3rd_quantile	NA	autosome	E8,E5,E2	E5,E8,E2	S15	S15		Eukaryota	2	84
Ectocarpus-sp7	Ec-02_001280.1	1688676	1695794	chr_02	-	1.64297	1.40216	2.31072	1.72715	FALSE	FALSE	no_expression	1st_quantile	NA	autosome	E3,E2,E10	E2,E3,E10,E12	S15	S15		cellular organisms	1	100
Ectocarpus-sp7	Ec-02_001290.3	1695957	1711230	chr_02	-	11.1314	3.60068	11.2374	3.61322	FALSE	TRUE	2nd_quantile	2nd_quantile	NA	autosome	E3,E2,E8,E5	E12,E9,E2,E18,E25,E10,E20	S15	S16		NA	NA	NA
Ectocarpus-sp7	Ec-02_001340.1	1746192	1751091	chr_02	+	4.24542	2.39106	5.69093	2.74221	FALSE	FALSE	1st_quantile	1st_quantile	NA	autosome	E23,E0	E7,E0	S6	S11		cellular organisms	1	64
Ectocarpus-sp7	Ec-02_001310.2	1754382	1757569	chr_02	-	0.790552	0.840404	1.1919	1.13218	FALSE	TRUE	no_expression	no_expression	NA	autosome	E2,E8,E0,E5,E12	E7,E0,E5,E10	S15	S15		Ectocarpales	12	100
Ectocarpus-sp7	Ec-02_001320.1	1763327	1764514	chr_02	-	0.221321	0.288442	1.41774	1.27366	TRUE	TRUE	no_expression	no_expression	NA	autosome	E21,E20	E7,E0	S6	S11		Ectocarpus	14	100
Ectocarpus-sp7	Ec-02_001330.1	1768211	1769512	chr_02	+	0.646042	0.719001	1.45299	1.29454	FALSE	FALSE	no_expression	no_expression	NA	autosome	E0	E0	S1	S1		Ectocarpales	12	33
Ectocarpus-sp7	Ec-02_001350.1	1784814	1793299	chr_02	+	1.90762	1.53984	2.1263	1.64446	TRUE	TRUE	no_expression	1st_quantile	NA	autosome	E1	E1	S2	S2		ALE clade	11	75
Ectocarpus-sp7	Ec-02_001360.1	1797767	1798927	chr_02	-	1.89274	1.53244	0.613394	0.690098	TRUE	TRUE	no_expression	no_expression	NA	autosome	E7	E1	S11	S2		FDI clade	9	100
Ectocarpus-sp7	Ec-02_001370.1	1801484	1817322	chr_02	-	6.48456	2.90392	4.64687	2.49745	TRUE	TRUE	2nd_quantile	1st_quantile	NA	autosome	E10,E1,E20,E26,E0,E23,E19,E4,E6	E10,E6,E8,E0,E1,E5	S7	S12		cellular organisms	1	100
Ectocarpus-sp7	Ec-02_001380.1	1816343	1830218	chr_02	+	16.2678	4.11002	17.4104	4.20245	TRUE	TRUE	3rd_quantile	3rd_quantile	NA	autosome	E10,E8,E2,E3	E10,E5,E8,E2,E3	S15	S15		cellular organisms	1	100
Ectocarpus-sp7	Ec-02_001390.1	1838687	1847646	chr_02	-	7.79093	3.13602	9.17083	3.34637	FALSE	FALSE	2nd_quantile	2nd_quantile	NA	autosome	E3,E2,E5,E8	E3,E2,E5,E8	S15	S15		cellular organisms	1	100
Ectocarpus-sp7	Ec-02_001400.1	1847225	1853510	chr_02	-	47.2787	5.59332	53.2913	5.76265	FALSE	FALSE	4th_quantile	4th_quantile	NA	autosome	E5,E8,E2	E5,E8,E2	S15	S15		cellular organisms	1	100
Ectocarpus-sp7	Ec-02_001410.1	1852590	1857379	chr_02	+	9.55606	3.4	13.0263	3.81006	FALSE	FALSE	2nd_quantile	2nd_quantile	NA	autosome	E5,E8,E2	E5,E8,E2	S15	S15		cellular organisms	1	100
Ectocarpus-sp7	Ec-02_001420.1	1858369	1860176	chr_02	-	6.61717	2.92926	6.4817	2.90337	FALSE	FALSE	2nd_quantile	2nd_quantile	NA	autosome	E2,E12,E10,E8	E3,E10	S15	S5		Eukaryota	2	100
Ectocarpus-sp7	Ec-02_001430.1	1859115	1866471	chr_02	+	5.73328	2.75131	5.1749	2.62642	FALSE	FALSE	1st_quantile	1st_quantile	NA	autosome	E10,E8,E2,E3	E10,E8,E2,E3	S15	S15		PX clade	6	77
Ectocarpus-sp7	Ec-02_001435.1	1867818	1874163	chr_02	+	4096.7	12.0006	3790.23	11.8885	FALSE	FALSE	4th_quantile	4th_quantile	NA	autosome	E10,E8,E2	E10,E5,E8,E2	S15	S15		cellular organisms	1	100
Ectocarpus-sp7	Ec-02_001440.1	1874549	1884334	chr_02	-	135.002	7.08748	128.485	7.01664	FALSE	FALSE	4th_quantile	4th_quantile	NA	autosome	E2,E5	E2,E5	S15	S15		cellular organisms	1	100
Ectocarpus-sp7	Ec-02_001450.1	1886308	1891783	chr_02	-	47.3131	5.59434	47.1598	5.58976	FALSE	FALSE	4th_quantile	4th_quantile	NA	autosome	E2,E8,E5	E2,E9,E8,E5	S15	S15		cellular organisms	1	100
Ectocarpus-sp7	Ec-02_001460.1	1890936	1896857	chr_02	+	12.7353	3.77982	13.1351	3.82121	FALSE	FALSE	2nd_quantile	2nd_quantile	NA	autosome	E5,E8,E2	E5,E8,E2,E3	S15	S15		cellular organisms	1	100
Ectocarpus-sp7	Ec-02_001470.1	1897619	1901289	chr_02	-	3519.98	11.7818	3004.07	11.5532	FALSE	FALSE	4th_quantile	4th_quantile	NA	autosome	E2,E8,E5	E2,E5	S15	S15		cellular organisms	1	100
Ectocarpus-sp7	Ec-02_001480.1	1900283	1906101	chr_02	+	28.0229	4.85912	35.3577	5.18419	FALSE	FALSE	3rd_quantile	4th_quantile	NA	autosome	E5,E8,E2	E5,E8,E2	S15	S15		cellular organisms	1	100
Ectocarpus-sp7	Ec-02_001490.1	1904077	1914218	chr_02	-	21.4965	4.49163	25.4281	4.724	FALSE	FALSE	3rd_quantile	3rd_quantile	NA	autosome	E2,E8,E5	E2,E8,E5,E3	S15	S15		cellular organisms	1	100
Ectocarpus-sp7	Ec-02_001500.1	1914675	1919429	chr_02	-	8.57186	3.2588	6.29872	2.86764	FALSE	FALSE	2nd_quantile	2nd_quantile	NA	autosome	E2,E8,E5	E3,E5	S15	S5		cellular organisms	1	100
Ectocarpus-sp7	Ec-02_001510.1	1918270	1930539	chr_02	+	14.6906	3.97183	14.5334	3.9573	FALSE	FALSE	3rd_quantile	3rd_quantile	NA	autosome	E8,E5,E2,E12	E5,E8,E2,E3	S15	S15		Eukaryota	2	100
Ectocarpus-sp7	Ec-02_001530.1	1970053	1977643	chr_02	-	73.208	6.2135	75.7096	6.26133	TRUE	FALSE	4th_quantile	4th_quantile	NA	autosome	E1,E2,E8,E5	E12,E2,E8,E5	S14	S15		cellular organisms	1	100
Ectocarpus-sp7	Ec-02_001540.1	1976130	1991291	chr_02	+	271.011	8.08752	275.887	8.11316	FALSE	FALSE	4th_quantile	4th_quantile	NA	autosome	E5,E8,E2	E5,E8,E2,E9	S15	S15		cellular organisms	1	100
Ectocarpus-sp7	Ec-02_001550.1	1991433	1998610	chr_02	-	14.6702	3.96995	14.9726	3.99753	FALSE	FALSE	3rd_quantile	3rd_quantile	NA	autosome	E2,E5	E2,E5	S15	S15		Phaeophyceae	8	100
Ectocarpus-sp7	Ec-02_001560.1	1997616	2005009	chr_02	+	34.4667	5.14839	36.9652	5.24661	FALSE	FALSE	4th_quantile	4th_quantile	NA	autosome	E5,E8,E2,E12	E5,E8,E2,E9,E3	S15	S15		Eukaryota	2	100
Ectocarpus-sp7	Ec-02_001570.1	2006711	2009154	chr_02	+	0.909508	0.933201	2.8252	1.93553	FALSE	FALSE	no_expression	1st_quantile	NA	autosome	E12	E10,E12	S5	S5		Phaeo+Schizo	7	75
Ectocarpus-sp7	Ec-02_001580.1	2009101	2021148	chr_02	-	205.371	7.6891	144.082	7.18072	FALSE	FALSE	4th_quantile	4th_quantile	NA	autosome	E12,E2,E5	E12,E3,E2,E8,E5	S15	S15		cellular organisms	1	92
Ectocarpus-sp7	Ec-02_001590.2	2020342	2028275	chr_02	+	3.14042	2.04978	3.205	2.07211	FALSE	TRUE	1st_quantile	1st_quantile	NA	autosome	E5,E8,E2,E1	E5,E8,E7,E1	S14	S14		Eukaryota	2	100
Ectocarpus-sp7	Ec-02_001600.1	2030273	2039865	chr_02	-	0.446999	0.533063	0.957605	0.96909	TRUE	TRUE	no_expression	no_expression	NA	autosome	E1,E11	E1,E7	S4	S10		Ectocarpus	14	100
Ectocarpus-sp7	Ec-02_001610.1	2048833	2050693	chr_02	-	0.0340215	0.0482662	0.194739	0.256695	TRUE	TRUE	no_expression	no_expression	NA	autosome	E1	E1	S2	S2		Ectocarpus	14	100
Ectocarpus-sp7	Ec-02_001620.1	2058004	2066174	chr_02	-	19.5879	4.36373	23.9458	4.64072	FALSE	FALSE	3rd_quantile	3rd_quantile	NA	autosome	E12,E2,E5	E12,E3,E2,E8,E5	S15	S15		Ochrophyta	5	90
Ectocarpus-sp7	Ec-02_001640.1	2065111	2071894	chr_02	+	11.1225	3.59961	10.6171	3.53818	FALSE	FALSE	2nd_quantile	2nd_quantile	NA	autosome	E5,E8,E2,E3	E5,E8,E2,E3	S15	S15		Eukaryota	2	76
Ectocarpus-sp7	Ec-02_001650.2	2073301	2081990	chr_02	+	11.9527	3.69518	9.67536	3.41621	FALSE	FALSE	2nd_quantile	2nd_quantile	NA	autosome	E10,E8,E2,E3	E5,E8,E2,E3	S15	S15		Eukaryota	2	92
Ectocarpus-sp7	Ec-02_001660.1	2082409	2105198	chr_02	-	15.4311	4.03836	19.7566	4.3755	FALSE	FALSE	3rd_quantile	3rd_quantile	NA	autosome	E3,E2	E3,E2	S11	S11		cellular organisms	1	100
Ectocarpus-sp7	Ec-02_001670.1	2105914	2130688	chr_02	-	2.18509	1.67133	2.07	1.61824	TRUE	TRUE	1st_quantile	1st_quantile	NA	autosome	E2,E12,E10,E1,E7,E4	E2,E5,E20,E7,E1,E10	S12	S12		cellular organisms	1	85
Ectocarpus-sp7	Ec-02_001680.1	2129775	2148923	chr_02	+	22.0165	4.52459	23.4604	4.61238	TRUE	TRUE	3rd_quantile	3rd_quantile	NA	autosome	E10,E1,E7,E4,E6	E10,E7,E1,E4,E6	S12	S12		cellular organisms	1	78
Ectocarpus-sp7	Ec-02_001700.1	2157874	2160304	chr_02	+	0.365016	0.448918	0.696505	0.762566	TRUE	TRUE	no_expression	no_expression	NA	autosome	E1	E1,E7	S2	S10		Ectocarpus	14	100
Ectocarpus-sp7	Ec-02_001710.1	2161167	2164653	chr_02	-	2.94563	1.98026	3.42823	2.14673	TRUE	TRUE	1st_quantile	1st_quantile	NA	autosome	E7,E5	E7,E5	S15	S15		Eukaryota	2	92
Ectocarpus-sp7	Ec-02_001720.1	2163601	2172403	chr_02	+	38.795	5.31451	45.0907	5.5264	FALSE	FALSE	4th_quantile	4th_quantile	NA	autosome	E5,E8,E2	E5,E8,E2	S15	S15		Eukaryota	2	92
Ectocarpus-sp7	Ec-02_001730.1	2172399	2175576	chr_02	-	167.324	7.3951	191.358	7.58765	FALSE	FALSE	4th_quantile	4th_quantile	NA	autosome	E2,E5,E8	E2,E5,E12	S15	S15		cellular organisms	1	100
Ectocarpus-sp7	Ec-02_001740.1	2175790	2188722	chr_02	-	735.032	9.52362	728.464	9.51069	TRUE	TRUE	4th_quantile	4th_quantile	NA	autosome	E2,E23,E24,E10	E12,E2,E9,E5	S16	S15		cellular organisms	1	100
Ectocarpus-sp7	Ec-02_001750.1	2187645	2201726	chr_02	+	4.44916	2.44604	6.77262	2.9584	TRUE	TRUE	1st_quantile	2nd_quantile	NA	autosome	E10,E6,E1,E7	E5,E1,E6,E7	S12	S12		cellular organisms	1	100
Ectocarpus-sp7	Ec-02_001760.1	2195100	2206407	chr_02	-	37.7904	5.27763	32.2117	5.05362	TRUE	TRUE	4th_quantile	3rd_quantile	NA	autosome	E7,E4,E10	E1,E7,E5,E10	S16	S14		cellular organisms	1	100
Ectocarpus-sp7	Ec-02_001770.1	2205746	2228959	chr_02	+	3.75026	2.24801	3.84046	2.27514	TRUE	TRUE	1st_quantile	1st_quantile	NA	autosome	E10,E20,E7,E1	E5,E10,E7,E1	S12	S14		Eukaryota	2	92
Ectocarpus-sp7	Ec-02_001780.1	2232697	2233503	chr_02	+	0.034808	0.0493631	0.286431	0.363374	TRUE	TRUE	no_expression	no_expression	NA	autosome	E1	E1	S2	S2		Ectocarpales	12	33
Ectocarpus-sp7	Ec-02_001820.1	2246534	2250205	chr_02	-	0.749195	0.806691	2.85571	1.947	TRUE	TRUE	no_expression	1st_quantile	NA	autosome	E6	E1	S6	S2		Ectocarpus sp. 7	15	100
Ectocarpus-sp7	Ec-02_001830.1	2249515	2255078	chr_02	+	0.213656	0.27936	0.950841	0.964096	TRUE	TRUE	no_expression	no_expression	NA	autosome	E6,E0,E1	E1,E0,E4,E18	S4	S4		ALE clade	11	75
Ectocarpus-sp7	Ec-02_001840.1	2255751	2260539	chr_02	+	0.0546855	0.0768129	0.0761725	0.105909	TRUE	TRUE	no_expression	no_expression	NA	autosome	E1,E6	E6,E0,E1	S4	S4		Eukaryota	2	53
Ectocarpus-sp7	Ec-02_001860.1	2263968	2266956	chr_02	+	0.083558	0.115776	0.213542	0.279225	TRUE	TRUE	no_expression	no_expression	NA	autosome	E6	E1	S6	S2		Ectocarpus sp. 7	15	100
Ectocarpus-sp7	Ec-02_001850.1	2264161	2270058	chr_02	-	1.75815	1.4637	1.38354	1.2531	TRUE	TRUE	no_expression	no_expression	NA	autosome	E6,E20,E4	E1,E20	S6	S4		cellular organisms	1	100
Ectocarpus-sp7	Ec-02_001880.1	2275301	2282680	chr_02	+	5.08902	2.60621	3.54059	2.18288	TRUE	TRUE	1st_quantile	1st_quantile	NA	autosome	E1,E7	E1,E4,E6	S10	S4		cellular organisms	1	85
Ectocarpus-sp7	Ec-02_001890.2	2282930	2287348	chr_02	-	0.317043	0.397302	1.14821	1.10313	TRUE	TRUE	no_expression	no_expression	NA	autosome	E1	E1	S2	S2		Fucophycidae	10	80
Ectocarpus-sp7	Ec-02_001900.1	2286499	2289113	chr_02	+	0.271881	0.346964	0.779869	0.831771	TRUE	TRUE	no_expression	no_expression	NA	autosome	E1	E1	S2	S2		Phaeophyceae	8	100
Ectocarpus-sp7	Ec-02_001910.2	2287949	2308589	chr_02	-	1.11655	1.08171	1.54169	1.34579	TRUE	TRUE	no_expression	no_expression	NA	autosome	E1,E7,E6,E10,E8	E1,E4,E10,E5,E8,E2	S12	S12		FDI clade	9	100
Ectocarpus-sp7	Ec-02_001930.1	2308162	2311822	chr_02	+	6.45126	2.89748	7.1829	3.03261	FALSE	FALSE	2nd_quantile	2nd_quantile	NA	autosome	E10,E8,E2	E8,E2	S15	S11		PX clade	6	100
Ectocarpus-sp7	Ec-02_001940.1	2312802	2319146	chr_02	-	2.25348	1.70198	2.8655	1.95065	FALSE	FALSE	1st_quantile	1st_quantile	NA	autosome	E2,E8,E5	E2,E5	S15	S15		Eukaryota	2	92
Ectocarpus-sp7	Ec-02_001950.1	2318085	2330024	chr_02	+	14.7228	3.97478	18.7085	4.30075	FALSE	FALSE	3rd_quantile	3rd_quantile	NA	autosome	E8,E5,E2,E9,E3	E5,E8,E2	S15	S15		cellular organisms	1	100
Ectocarpus-sp7	Ec-02_001960.1	2331344	2335226	chr_02	+	24.306	4.66141	24.7018	4.68379	FALSE	FALSE	3rd_quantile	3rd_quantile	NA	autosome	E3,E10	E3,E5	S5	S5		Fucophycidae	10	80
Ectocarpus-sp7	Ec-02_001970.1	2341222	2353751	chr_02	-	171.488	7.43035	219.369	7.78378	FALSE	FALSE	4th_quantile	4th_quantile	NA	autosome	E12,E2,E9,E8,E5	E12,E2,E18,E8,E5	S15	S16		cellular organisms	1	100
Ectocarpus-sp7	Ec-02_001980.1	2352644	2358736	chr_02	+	3.66038	2.22045	3.48129	2.16391	FALSE	FALSE	1st_quantile	1st_quantile	NA	autosome	E5,E8,E2	E5,E8,E2,E9	S15	S15		FDI clade	9	100
Ectocarpus-sp7	Ec-02_001990.1	2362838	2364510	chr_02	+	0.149555	0.201075	0.824828	0.867761	FALSE	FALSE	no_expression	no_expression	NA	autosome	E12	E12	S5	S5		FDI clade	9	100
Ectocarpus-sp7	Ec-02_002000.1	2369331	2376051	chr_02	-	22.5009	4.55464	13.0037	3.80773	TRUE	TRUE	3rd_quantile	2nd_quantile	NA	autosome	E1,E7	E6,E1	S10	S4		Ectocarpus	14	100
Ectocarpus-sp7	Ec-02_002020.1	2382081	2386967	chr_02	+	220.378	7.79037	216.052	7.7619	TRUE	FALSE	4th_quantile	4th_quantile	NA	autosome	E10,E8,E2	E10,E5,E8,E2,E3	S15	S15		cellular organisms	1	92
Ectocarpus-sp7	Ec-02_002030.1	2386544	2390914	chr_02	-	3.43161	2.14783	2.61302	1.8532	FALSE	FALSE	1st_quantile	1st_quantile	NA	autosome	E2,E12,E5	E3,E12,E5	S15	S5		Eukaryota	2	84
Ectocarpus-sp7	Ec-02_002040.1	2389860	2397835	chr_02	+	19.7325	4.37382	20.2308	4.40809	FALSE	FALSE	3rd_quantile	3rd_quantile	NA	autosome	E12,E5,E8,E2	E12,E5,E8,E2	S15	S15		cellular organisms	1	100
Ectocarpus-sp7	Ec-02_002050.1	2399198	2405152	chr_02	+	9.29326	3.36363	14.6741	3.97031	FALSE	TRUE	2nd_quantile	3rd_quantile	NA	autosome	E12,E10,E3	E12,E10,E1	S5	S3		cellular organisms	1	100
Ectocarpus-sp7	Ec-02_002070.1	2430001	2432341	chr_02	-	16.5978	4.13732	12.8897	3.79594	TRUE	TRUE	3rd_quantile	2nd_quantile	NA	autosome	E1,E4,E5	E1,E10,E5	S7	S3		PX clade	6	88
Ectocarpus-sp7	Ec-02_002080.1	2431323	2436865	chr_02	+	9.20828	3.35167	10.899	3.57277	FALSE	FALSE	2nd_quantile	2nd_quantile	NA	autosome	E5,E8,E2	E10,E5,E8,E2	S15	S15		PX clade	6	100
Ectocarpus-sp7	Ec-02_002090.1	2440416	2446750	chr_02	-	18.3783	4.27637	27.4397	4.82984	FALSE	FALSE	3rd_quantile	3rd_quantile	NA	autosome	E2	E2	S11	S11		Phaeo+Schizo	7	87
Ectocarpus-sp7	Ec-02_002100.1	2449538	2450856	chr_02	-	3.09857	2.03512	3.54877	2.18548	FALSE	FALSE	1st_quantile	1st_quantile	NA	autosome	E5	E5	S5	S5		FDI clade	9	100
Ectocarpus-sp7	Ec-02_002110.1	2450363	2453018	chr_02	+	26.7792	4.79593	28.3963	4.87756	FALSE	FALSE	3rd_quantile	3rd_quantile	NA	autosome	E5,E8,E2	E5,E8,E2	S15	S15		ALE clade	11	100
Ectocarpus-sp7	Ec-02_002150.1	2465459	2466784	chr_02	+	0.040854	0.0577677	0.19282	0.254376	FALSE	FALSE	no_expression	no_expression	NA	autosome	E3	E3	S1	S1		Phaeo+Schizo	7	100
Ectocarpus-sp7	Ec-02_002160.1	2484511	2486110	chr_02	+	0.316333	0.396524	0.222524	0.289863	FALSE	FALSE	no_expression	no_expression	NA	autosome	E12	E12	S5	S5		Phaeophyceae	8	100
Ectocarpus-sp7	Ec-02_002170.1	2487823	2497381	chr_02	-	25.0249	4.70182	36.8087	5.24065	FALSE	FALSE	3rd_quantile	4th_quantile	NA	autosome	E2,E8,E5	E2,E9,E8,E5	S15	S15		cellular organisms	1	100
Ectocarpus-sp7	Ec-02_002190.1	2496308	2505445	chr_02	+	9.53856	3.39761	10.9132	3.57449	FALSE	FALSE	2nd_quantile	2nd_quantile	NA	autosome	E5,E8,E2,E12	E5,E8,E2,E3,E12	S15	S15		Stramenopiles	4	81
Ectocarpus-sp7	Ec-02_002200.1	2505153	2508760	chr_02	-	0.225778	0.293698	0.266435	0.340773	FALSE	FALSE	no_expression	no_expression	NA	autosome	E12	E12,E3	S5	S5		Fucophycidae	10	60
Ectocarpus-sp7	Ec-02_002210.1	2508867	2514465	chr_02	-	234.537	7.87981	226.867	7.83205	FALSE	FALSE	4th_quantile	4th_quantile	NA	autosome	E12,E2,E9,E5	E3,E2,E5	S15	S15		Phaeo+Schizo	7	100
Ectocarpus-sp7	Ec-02_002220.1	2513103	2529722	chr_02	+	3.47109	2.16063	5.03709	2.59385	FALSE	FALSE	1st_quantile	1st_quantile	NA	autosome	E9,E5,E8,E2	E2,E5,E8,E7	S15	S15		cellular organisms	1	100
Ectocarpus-sp7	Ec-02_002230.2	2536635	2538735	chr_02	-	0.264309	0.33835	0.475619	0.561321	FALSE	TRUE	no_expression	no_expression	NA	autosome	E12	E7,E12	S5	S15		Ectocarpus sp. 7	15	100
Ectocarpus-sp7	Ec-02_002240.1	2540656	2546738	chr_02	-	0.192988	0.254579	0.426457	0.512436	FALSE	FALSE	no_expression	no_expression	NA	autosome	E12	E12,E3	S5	S5		cellular organisms	1	64
Ectocarpus-sp7	Ec-02_002260.1	2561928	2563715	chr_02	-	0	0	0.0554355	0.0778384	TRUE	TRUE	no_expression	no_expression	NA	autosome	E1	E6	S2	S6		Phaeophyceae	8	100
Ectocarpus-sp7	Ec-02_002270.1	2573799	2587281	chr_02	-	36.8773	5.24326	43.1225	5.46344	FALSE	FALSE	4th_quantile	4th_quantile	NA	autosome	E12,E2,E8,E5	E12,E3,E2,E9,E8,E5	S15	S15		cellular organisms	1	100
Ectocarpus-sp7	Ec-02_002280.1	2586208	2596778	chr_02	+	24.735	4.68566	28.3334	4.87447	FALSE	FALSE	3rd_quantile	3rd_quantile	NA	autosome	E5,E8,E2	E5,E8,E2	S15	S15		Eukaryota	2	100
Ectocarpus-sp7	Ec-02_002290.1	2609648	2617502	chr_02	-	1.57635	1.36533	1.47024	1.30465	FALSE	FALSE	no_expression	no_expression	NA	autosome	E12,E3,E10	E3,E10	S5	S5		FDI clade	9	66
Ectocarpus-sp7	Ec-02_002300.1	2618224	2626925	chr_02	-	23.6945	4.62612	22.2987	4.54218	TRUE	TRUE	3rd_quantile	3rd_quantile	NA	autosome	E6,E1,E20	E1	S4	S2		cellular organisms	1	64
Ectocarpus-sp7	Ec-02_002310.1	2629342	2652186	chr_02	+	7.87059	3.14903	9.00283	3.32234	TRUE	FALSE	2nd_quantile	2nd_quantile	NA	autosome	E20,E10,E8,E2	E10,E5,E8,E2,E9	S16	S15		cellular organisms	1	100
Ectocarpus-sp7	Ec-02_002320.1	2655187	2670266	chr_02	-	1.32777	1.21895	2.0674	1.61702	FALSE	FALSE	no_expression	1st_quantile	NA	autosome	E3,E2,E8,E5,E10	E2,E9,E8,E5,E10	S15	S15		Ochrophyta	5	100
Ectocarpus-sp7	Ec-02_002330.1	2671436	2678168	chr_02	-	60.3388	5.93873	59.9482	5.92951	FALSE	FALSE	4th_quantile	4th_quantile	NA	autosome	E3,E2,E8,E5	E9,E2,E5	S15	S15		cellular organisms	1	85
Ectocarpus-sp7	Ec-02_002340.1	2679558	2687384	chr_02	+	1.33943	1.22616	1.86775	1.51992	FALSE	FALSE	no_expression	no_expression	NA	autosome	E8,E2	E8,E2	S11	S11		cellular organisms	1	100
Ectocarpus-sp7	Ec-02_002400.1	2694469	2705646	chr_02	+	3.44455	2.15204	3.59347	2.19958	TRUE	TRUE	1st_quantile	1st_quantile	NA	autosome	E7,E0	E3,E7,E0	S11	S11		cellular organisms	1	100
Ectocarpus-sp7	Ec-00_006890.3	2713713	2731563	chr_02	+	4.2102	2.38134	4.18057	2.37311	TRUE	TRUE	1st_quantile	1st_quantile	NA	autosome	E0,E11,E20,E7,E4,E1,E18,E16	E0,E1,E4,E7	S9	S9		Eukaryota	2	84
Ectocarpus-sp7	Ec-00_006900.1	2732261	2752843	chr_02	+	73.3039	6.21537	64.3335	6.02975	TRUE	TRUE	4th_quantile	4th_quantile	NA	autosome	E7,E4,E11,E20,E0,E16,E6	E7,E5,E11,E20,E0,E1,E4,E6	S13	S12		cellular organisms	1	100
Ectocarpus-sp7	Ec-00_000370.1	2738814	2744895	chr_02	-	1.92936	1.55059	1.21362	1.14641	TRUE	TRUE	no_expression	no_expression	NA	autosome	E4,E11,E20,E0,E16,E7	E5,E11,E20,E0,E7,E1,E4,E6	S13	S12		FDI clade	9	83
Ectocarpus-sp7	Ec-00_006070.1	2777523	2778416	chr_02	+	0.030692	0.0436133	0.397315	0.482657	TRUE	TRUE	no_expression	no_expression	NA	autosome	E20	E20,E4,E1	S6	S4		cellular organisms	1	100
Ectocarpus-sp7	Ec-00_006080.1	2778718	2782555	chr_02	+	0.117444	0.160203	0.301639	0.380329	TRUE	TRUE	no_expression	no_expression	NA	autosome	E1	E1	S2	S2		cellular organisms	1	71
Ectocarpus-sp7	Ec-00_006090.1	2784196	2786426	chr_02	+	0.365766	0.44971	1.27382	1.18512	TRUE	TRUE	no_expression	no_expression	NA	autosome	E1	E1	S2	S2		FDI clade	9	100
Ectocarpus-sp7	Ec-00_006100.1	2790241	2791788	chr_02	-	0.410938	0.496654	1.0702	1.04977	TRUE	TRUE	no_expression	no_expression	NA	autosome	E1,E6	E1,E20	S4	S4		cellular organisms	1	100
Ectocarpus-sp7	Ec-00_006120.1	2792672	2793694	chr_02	+	0.636387	0.710514	0.246048	0.31736	TRUE	TRUE	no_expression	no_expression	NA	autosome	E6	E1	S6	S2		cellular organisms	1	64
Ectocarpus-sp7	Ec-00_006130.1	2793859	2795772	chr_02	-	0.069553	0.097008	0.273274	0.348542	TRUE	TRUE	no_expression	no_expression	NA	autosome	E6	E1	S6	S2		Eukaryota	2	61
Ectocarpus-sp7	Ec-00_006140.1	2795483	2796544	chr_02	-	0.370325	0.454519	1.294	1.19787	TRUE	TRUE	no_expression	no_expression	NA	autosome	E6	E1	S6	S2		cellular organisms	1	92
Ectocarpus-sp7	Ec-00_006110.1	2801762	2803753	chr_02	+	0.266775	0.34116	0.466386	0.552264	TRUE	TRUE	no_expression	no_expression	NA	autosome	E6,E1	E1	S4	S2		cellular organisms	1	42
Ectocarpus-sp7	Ec-00_006170.1	2807471	2811534	chr_02	-	8.40778	3.23385	1.54912	1.35	TRUE	TRUE	2nd_quantile	no_expression	Female-biased genes	autosome	E1,E4	E1	S4	S2		Fucophycidae	10	80
Ectocarpus-sp7	Ec-00_006180.1	2812388	2814202	chr_02	+	6.56618	2.91957	0.742324	0.801013	TRUE	TRUE	2nd_quantile	no_expression	Female-biased genes	autosome	E6	E1	S6	S2		cellular organisms	1	100
Ectocarpus-sp7	Ec-00_006190.1	2813873	2815447	chr_02	+	1.44662	1.29079	0.242469	0.313209	TRUE	TRUE	no_expression	no_expression	Female-biased genes	autosome	E6	E1	S6	S2		cellular organisms	1	100
Ectocarpus-sp7	Ec-00_006200.1	2825594	2827462	chr_02	-	12.2299	3.72573	0.669111	0.73908	TRUE	TRUE	2nd_quantile	no_expression	Female-biased genes	autosome	E6	E1	S6	S2		PX clade	6	77
Ectocarpus-sp7	Ec-00_006240.1	2833283	2837864	chr_02	+	0.657458	0.728973	1.11929	1.08358	FALSE	FALSE	no_expression	no_expression	NA	autosome	E12	E6,E12	S5	S8		cellular organisms	1	100
Ectocarpus-sp7	Ec-00_006260.1	2838341	2840711	chr_02	+	0.240018	0.310361	0.0769515	0.106953	FALSE	FALSE	no_expression	no_expression	NA	autosome	E12,E16,E21	E12,E19,E0	S5	S8		cellular organisms	1	100
Ectocarpus-sp7	Ec-02_002430.1	2868577	2878274	chr_02	+	18.3128	4.27149	23.9046	4.63834	FALSE	FALSE	3rd_quantile	3rd_quantile	NA	autosome	E12,E10,E8,E2	E12,E10,E8,E2,E9	S15	S15		cellular organisms	1	92
Ectocarpus-sp7	Ec-02_002440.1	2881478	2883697	chr_02	-	0.508549	0.593162	0.792117	0.841664	FALSE	FALSE	no_expression	no_expression	NA	autosome	E10,E12	E10,E3	S5	S5		Phaeophyceae	8	85
Ectocarpus-sp7	Ec-02_002450.1	2883499	2890407	chr_02	-	58.7106	5.89992	75.639	6.26001	FALSE	FALSE	4th_quantile	4th_quantile	NA	autosome	E12,E2	E3,E9,E2	S15	S11		PX clade	6	88
Ectocarpus-sp7	Ec-02_002460.1	2895250	2901128	chr_02	-	3.72762	2.24111	4.28924	2.40306	TRUE	TRUE	1st_quantile	1st_quantile	NA	autosome	E6,E20,E5	E1,E7,E10,E5	S8	S14		Ectocarpus	14	100
Ectocarpus-sp7	Ec-02_002470.1	2901170	2917598	chr_02	+	2.87603	1.95458	4.00007	2.32195	FALSE	FALSE	1st_quantile	1st_quantile	NA	autosome	E5,E8,E2,E0	E5,E8,E9,E2,E0	S15	S15		Eukaryota	2	100
Ectocarpus-sp7	Ec-02_002490.1	2917523	2918918	chr_02	+	11.5579	3.65052	12.2764	3.73079	FALSE	FALSE	2nd_quantile	2nd_quantile	NA	autosome	E2	E2,E9,E0	S11	S11		Ectocarpus	14	100
Ectocarpus-sp7	Ec-02_002500.2	2918378	2921052	chr_02	+	45.8344	5.5495	48.8825	5.64046	FALSE	FALSE	4th_quantile	4th_quantile	NA	autosome	E2,E3	E9,E2,E0	S11	S11		Ectocarpus sp. 7	15	100
Ectocarpus-sp7	Ec-02_002510.1	2926401	2929009	chr_02	-	2.44179	1.78316	3.19836	2.06983	FALSE	FALSE	1st_quantile	1st_quantile	NA	autosome	E2,E5	E2,E5	S15	S15		Phaeophyceae	8	85
Ectocarpus-sp7	Ec-02_002530.1	2948827	2965428	chr_02	+	4.22698	2.38598	2.30021	1.72256	TRUE	TRUE	1st_quantile	1st_quantile	NA	autosome	E12,E1,E6,E0	E12,E1,E0	S7	S3		NA	NA	NA
Ectocarpus-sp7	Ec-02_002540.2	2972009	2976934	chr_02	+	15.5667	4.05021	14.6006	3.96353	TRUE	TRUE	3rd_quantile	3rd_quantile	NA	autosome	E0,E6,E1	E0,E20,E26,E4	S4	S6		PX clade	6	100
Ectocarpus-sp7	Ec-00_009730.1	3000273	3003424	chr_02	+	0.034828	0.049391	0.0369515	0.0523484	TRUE	TRUE	no_expression	no_expression	NA	autosome	E20,E1	E20,E1	S4	S4		Ectocarpus	14	100
Ectocarpus-sp7	Ec-02_002550.1	3055582	3056343	chr_02	+	0.308956	0.388417	1.2131	1.14607	TRUE	TRUE	no_expression	no_expression	NA	autosome	E6	E1,E6	S6	S4		Ectocarpus	14	100
Ectocarpus-sp7	Ec-02_002560.1	3073564	3089628	chr_02	-	3.31612	2.10974	3.97403	2.31442	TRUE	TRUE	1st_quantile	1st_quantile	NA	autosome	E1,E7,E5	E7,E1,E5	S14	S14		Eukaryota	2	61
Ectocarpus-sp7	Ec-02_002570.1	3088562	3099653	chr_02	+	19.6641	4.36905	29.5581	4.93349	TRUE	FALSE	3rd_quantile	3rd_quantile	NA	autosome	E5,E8,E2	E5,E8,E2,E9	S15	S15		cellular organisms	1	92
Ectocarpus-sp7	Ec-02_002580.1	3101410	3105744	chr_02	+	15.481	4.04274	18.2334	4.26554	FALSE	FALSE	3rd_quantile	3rd_quantile	NA	autosome	E12	E12	S5	S5		Fucophycidae	10	60
Ectocarpus-sp7	Ec-02_002590.1	3120773	3129849	chr_02	-	0.406942	0.492563	0.304402	0.383389	FALSE	TRUE	no_expression	no_expression	NA	autosome	E12	E1,E12	S5	S3		PX clade	6	88
Ectocarpus-sp7	Ec-02_002600.1	3165824	3191534	chr_02	-	8.5284	3.25223	11.1408	3.60179	TRUE	TRUE	2nd_quantile	2nd_quantile	NA	autosome	E1,E0,E26,E20,E6	E1,E4,E0,E18,E10,E12	S4	S7		cellular organisms	1	71
Ectocarpus-sp7	Ec-00_002280.1	3209948	3212791	chr_02	+	156.353	7.29786	164.295	7.3689	TRUE	TRUE	4th_quantile	4th_quantile	NA	autosome	E6	E1,E6	S6	S4		Fucophycidae	10	100
Ectocarpus-sp7	Ec-02_002650.1	3233505	3252127	chr_02	+	9.08323	3.33389	9.72059	3.42231	TRUE	TRUE	2nd_quantile	2nd_quantile	NA	autosome	E20,E12,E10,E1	E10,E12,E4,E1	S7	S7		Fucophycidae	10	100
Ectocarpus-sp7	Ec-02_002660.1	3271348	3275548	chr_02	+	0.179594	0.238291	0.339306	0.421486	FALSE	FALSE	no_expression	no_expression	NA	autosome	E12	E12,E3	S5	S5		Ectocarpales	12	100
Ectocarpus-sp7	Ec-02_002670.1	3279276	3287238	chr_02	-	12.8674	3.79363	14.5851	3.9621	FALSE	FALSE	2nd_quantile	3rd_quantile	NA	autosome	E3,E2	E2	S11	S11		Ochrophyta	5	100
Ectocarpus-sp7	Ec-02_002680.2	3285460	3286638	chr_02	+	0.023018	0.0328315	0.204082	0.267934	FALSE	FALSE	no_expression	no_expression	NA	autosome	E2	E2	S11	S11		Ectocarpus	14	100
Ectocarpus-sp7	Ec-02_002690.1	3301078	3302428	chr_02	+	1.38963	1.25678	1.07631	1.05402	FALSE	FALSE	no_expression	no_expression	NA	autosome	E2	E2	S11	S11		PX clade	6	100
Ectocarpus-sp7	Ec-02_002700.1	3303101	3318034	chr_02	-	43.3084	5.46951	63.3389	6.00762	FALSE	FALSE	4th_quantile	4th_quantile	NA	autosome	E2,E16,E8,E5	E2,E8,E5	S15	S15		cellular organisms	1	100
Ectocarpus-sp7	Ec-02_002710.2	3316490	3321557	chr_02	+	152.311	7.26032	205.484	7.68989	FALSE	FALSE	4th_quantile	4th_quantile	NA	autosome	E8,E5,E2	E8,E5,E2,E3	S15	S15		Ectocarpus	14	100
Ectocarpus-sp7	Ec-02_002720.1	3323247	3331819	chr_02	-	0.840468	0.880073	1.39965	1.26283	FALSE	FALSE	no_expression	no_expression	NA	autosome	E2,E5,E8	E9,E2,E5	S15	S15		cellular organisms	1	92
Ectocarpus-sp7	Ec-02_002730.1	3330791	3343007	chr_02	+	13.7064	3.87837	15.5001	4.0444	TRUE	TRUE	3rd_quantile	3rd_quantile	NA	autosome	E5,E8,E7,E6	E5,E8,E7,E4,E1	S16	S12		FDI clade	9	100
Ectocarpus-sp7	Ec-02_002740.1	3343214	3353777	chr_02	+	52.395	5.73863	60.2049	5.93558	TRUE	TRUE	4th_quantile	4th_quantile	NA	autosome	E6,E10,E5,E8,E2	E1,E5,E8,E2,E9	S16	S14		cellular organisms	1	100
Ectocarpus-sp7	Ec-02_002750.1	3358794	3368474	chr_02	+	30.6681	4.98496	35.6161	5.19441	TRUE	FALSE	3rd_quantile	4th_quantile	NA	autosome	E10,E8,E2,E3	E10,E5,E8,E2	S15	S15		Fucophycidae	10	80
Ectocarpus-sp7	Ec-02_002760.1	3372221	3378118	chr_02	-	10.9031	3.57327	17.9627	4.2451	TRUE	FALSE	2nd_quantile	3rd_quantile	NA	autosome	E2,E10,E24,E26	E2,E3,E10,E6,E0	S16	S16		PX clade	6	77
Ectocarpus-sp7	Ec-02_002770.1	3399600	3406752	chr_02	+	49.9965	5.67233	71.5065	6.18004	FALSE	FALSE	4th_quantile	4th_quantile	NA	autosome	E10,E12	E10,E12	S5	S5		FDI clade	9	100
Ectocarpus-sp7	Ec-02_002780.1	3407808	3417719	chr_02	-	12.9942	3.80676	13.8413	3.89154	FALSE	FALSE	3rd_quantile	3rd_quantile	NA	autosome	E12,E3,E2,E5,E8	E12,E3,E2,E10,E5,E8	S15	S15		Eukaryota	2	53
Ectocarpus-sp7	Ec-02_002790.1	3416400	3428372	chr_02	+	14.3711	3.94215	17.5541	4.21366	FALSE	FALSE	3rd_quantile	3rd_quantile	NA	autosome	E5,E8,E2	E5,E8,E2,E9,E3	S15	S15		cellular organisms	1	100
Ectocarpus-sp7	Ec-02_002800.1	3430006	3434989	chr_02	+	1.48846	1.31525	1.69103	1.42816	FALSE	FALSE	no_expression	no_expression	NA	autosome	E12,E3	E12,E3	S5	S5		Phaeophyceae	8	85
Ectocarpus-sp7	Ec-02_002810.1	3434870	3436069	chr_02	+	1.88543	1.52879	2.16033	1.66008	FALSE	FALSE	no_expression	1st_quantile	NA	autosome	E3	E3,E0	S1	S1		Ectocarpus	14	100
Ectocarpus-sp7	Ec-02_002820.1	3437154	3446498	chr_02	-	16.9076	4.1625	16.6203	4.13917	FALSE	FALSE	3rd_quantile	3rd_quantile	NA	autosome	E2,E8,E5	E3,E2,E8,E5	S15	S15		cellular organisms	1	100
Ectocarpus-sp7	Ec-02_002830.1	3445453	3453028	chr_02	+	3.18912	2.06665	5.22515	2.63811	FALSE	FALSE	1st_quantile	1st_quantile	NA	autosome	E8,E5,E2,E9	E8,E5,E9,E2	S15	S15		PX clade	6	100
Ectocarpus-sp7	Ec-02_002840.1	3456409	3460021	chr_02	-	1.36003	1.23881	1.89758	1.53485	FALSE	FALSE	no_expression	no_expression	NA	autosome	E3,E10	E3,E10	S5	S5		cellular organisms	1	64
Ectocarpus-sp7	Ec-02_002850.1	3460964	3467128	chr_02	-	19.3572	4.34747	21.2151	4.47347	FALSE	FALSE	3rd_quantile	3rd_quantile	NA	autosome	E2,E5	E3,E2,E5	S15	S15		Eukaryota	2	76
Ectocarpus-sp7	Ec-02_002860.1	3466190	3468941	chr_02	+	3.40581	2.13941	2.67825	1.87902	FALSE	FALSE	1st_quantile	1st_quantile	NA	autosome	E5,E8,E2	E5,E8,E2	S15	S15		Stramenopiles	4	90
Ectocarpus-sp7	Ec-02_002870.1	3471611	3475008	chr_02	-	16.2622	4.10954	17.407	4.20219	FALSE	FALSE	3rd_quantile	3rd_quantile	NA	autosome	E2,E8	E2,E8	S11	S11		PX clade	6	66
Ectocarpus-sp7	Ec-02_002880.1	3477797	3483877	chr_02	+	11.599	3.65524	17.6923	4.22437	FALSE	FALSE	2nd_quantile	3rd_quantile	NA	autosome	E2	E2,E9	S11	S11		Phaeo+Schizo	7	100
Ectocarpus-sp7	Ec-02_002900.2	3489968	3517216	chr_02	+	9.99287	3.4585	8.27769	3.21377	TRUE	TRUE	2nd_quantile	2nd_quantile	NA	autosome	E12,E1,E6	E12,E20,E4,E7,E1,E6,E3	S7	S12		NA	NA	NA
Ectocarpus-sp7	Ec-02_002910.1	3510285	3515321	chr_02	+	0.187868	0.248375	0.652053	0.72426	FALSE	FALSE	no_expression	no_expression	NA	autosome	E12	E12,E3	S5	S5		PX clade	6	100
Ectocarpus-sp7	Ec-02_002920.2	3520318	3528796	chr_02	+	5.19085	2.63014	5.21657	2.63612	FALSE	TRUE	1st_quantile	1st_quantile	NA	autosome	E12	E12,E1	S5	S3		cellular organisms	1	85
Ectocarpus-sp7	Ec-02_002930.1	3533557	3543744	chr_02	-	0.0906985	0.125252	0.374944	0.459373	TRUE	TRUE	no_expression	no_expression	NA	autosome	E1,E20,E11,E0,E12	E1,E4,E7,E0,E6,E20,E12	S7	S12		cellular organisms	1	85
Ectocarpus-sp7	Ec-02_002940.1	3543589	3558271	chr_02	-	13.8065	3.88816	15.3883	4.03459	FALSE	TRUE	3rd_quantile	3rd_quantile	NA	autosome	E12,E3,E2,E8,E5	E12,E9,E2,E8,E5	S15	S15		cellular organisms	1	100
Ectocarpus-sp7	Ec-02_002960.2	3556656	3565855	chr_02	+	165.29	7.37756	189.592	7.57434	FALSE	FALSE	4th_quantile	4th_quantile	NA	autosome	E5,E8,E2,E12	E5,E8,E2,E9,E12	S15	S15		Ectocarpus	14	100
Ectocarpus-sp7	Ec-02_002950.2	3560649	3561754	chr_02	-	0.072708	0.101257	0.167178	0.223024	FALSE	FALSE	no_expression	no_expression	NA	autosome	E2	E2	S11	S11		Ectocarpus	14	100
Ectocarpus-sp7	Ec-02_002970.1	3582317	3595506	chr_02	+	524.343	9.03712	654.7	9.35689	TRUE	TRUE	4th_quantile	4th_quantile	NA	autosome	E12	E12	S5	S5		cellular organisms	1	92
Ectocarpus-sp7	Ec-02_002980.1	3615455	3623317	chr_02	+	1.20369	1.13992	1.57336	1.36365	FALSE	FALSE	no_expression	no_expression	NA	autosome	E12	E12	S5	S5		cellular organisms	1	92
Ectocarpus-sp7	Ec-24_002060.1	3690053	3694776	chr_02	-	9.51316	3.39412	19.3445	4.34657	TRUE	TRUE	2nd_quantile	3rd_quantile	NA	autosome	E1,E0,E26,E12	E19,E20,E0,E12	S7	S8		ALE clade	11	100
Ectocarpus-sp7	Ec-00_007270.1	3700525	3709564	chr_02	+	0.172018	0.228995	0.226283	0.294293	FALSE	FALSE	no_expression	no_expression	NA	autosome	E12	E12	S5	S5		cellular organisms	1	92
Ectocarpus-sp7	Ec-02_003000.1	3744741	3758829	chr_02	+	4.48219	2.45475	9.30478	3.36524	TRUE	TRUE	1st_quantile	2nd_quantile	NA	autosome	E6,E1	E1	S4	S2		cellular organisms	1	92
Ectocarpus-sp7	Ec-02_003020.1	3769616	3770930	chr_02	-	1.08071	1.05707	1.7985	1.48466	TRUE	TRUE	no_expression	no_expression	NA	autosome	E1	E1	S2	S2		Ectocarpus	14	100
Ectocarpus-sp7	Ec-02_003030.1	3769960	3772603	chr_02	+	0.756517	0.812718	0.592662	0.67144	TRUE	TRUE	no_expression	no_expression	NA	autosome	E1	E1	S2	S2		Ectocarpales	12	66
Ectocarpus-sp7	Ec-02_003040.1	3780938	3790282	chr_02	-	126.032	6.98905	140.161	7.1412	TRUE	FALSE	4th_quantile	4th_quantile	NA	autosome	E12,E2,E8,E5	E12,E2,E8,E5	S15	S15		cellular organisms	1	100
Ectocarpus-sp7	Ec-02_003050.1	3789186	3794254	chr_02	+	13.2337	3.83124	16.8691	4.1594	TRUE	TRUE	3rd_quantile	3rd_quantile	NA	autosome	E5,E20,E7	E5,E8,E7	S16	S15		cellular organisms	1	100
Ectocarpus-sp7	Ec-02_003060.2	3793582	3804517	chr_02	-	9.09214	3.33516	13.4262	3.85061	TRUE	TRUE	2nd_quantile	3rd_quantile	NA	autosome	E7,E1,E10	E7,E4,E10	S14	S16		PX clade	6	100
Ectocarpus-sp7	Ec-02_003080.1	3802850	3823511	chr_02	+	3.45587	2.15571	3.84283	2.27585	TRUE	TRUE	1st_quantile	1st_quantile	NA	autosome	E10,E7,E1	E10,E7,E0,E1	S14	S14		FDI clade	9	100
Ectocarpus-sp7	Ec-02_003090.1	3822015	3842952	chr_02	-	2.79159	1.9228	3.78207	2.25764	TRUE	TRUE	1st_quantile	1st_quantile	NA	autosome	E1,E7,E2,E8,E10	E7,E9,E2,E8,E5,E10	S14	S15		Phaeo+Schizo	7	100
Ectocarpus-sp7	Ec-02_003100.1	3847781	3860342	chr_02	-	24.3259	4.66254	30.9928	4.99967	TRUE	TRUE	3rd_quantile	3rd_quantile	NA	autosome	E1,E7,E5,E8	E4,E7,E5,E8	S14	S16		cellular organisms	1	100
Ectocarpus-sp7	Ec-02_003110.1	3860419	3866534	chr_02	-	18.2609	4.2676	19.5959	4.36429	FALSE	FALSE	3rd_quantile	3rd_quantile	NA	autosome	E2,E5,E12	E8,E2,E5,E3	S15	S15		PX clade	6	100
Ectocarpus-sp7	Ec-02_003120.1	3868613	3874664	chr_02	-	4.51138	2.46241	6.49716	2.90634	FALSE	FALSE	1st_quantile	2nd_quantile	NA	autosome	E3,E2,E8,E5	E2,E9,E8,E5	S15	S15		cellular organisms	1	78
Ectocarpus-sp7	Ec-02_003130.1	3873585	3879728	chr_02	+	59.2696	5.91336	49.0514	5.64534	FALSE	FALSE	4th_quantile	4th_quantile	NA	autosome	E5,E8,E3,E12	E5,E8,E3,E12	S15	S15		FDI clade	9	83
Ectocarpus-sp7	Ec-02_003140.1	3882007	3889734	chr_02	+	5.95772	2.79861	6.89115	2.98024	FALSE	FALSE	2nd_quantile	2nd_quantile	NA	autosome	E10,E3	E10,E3,E12	S5	S5		FDI clade	9	100
Ectocarpus-sp7	Ec-02_003160.1	3891434	3908192	chr_02	+	11.6316	3.65896	8.13732	3.19177	TRUE	TRUE	2nd_quantile	2nd_quantile	NA	autosome	E3,E10,E1,E7	E12,E10,E1,E7	S14	S14		cellular organisms	1	100
Ectocarpus-sp7	Ec-02_003170.1	3914518	3933852	chr_02	-	5.22976	2.63918	6.31257	2.87038	FALSE	TRUE	1st_quantile	2nd_quantile	NA	autosome	E2	E7,E9,E2	S11	S11		cellular organisms	1	92
Ectocarpus-sp7	Ec-02_003180.2	3937218	3946536	chr_02	+	3.23819	2.08345	4.24266	2.3903	FALSE	FALSE	1st_quantile	1st_quantile	NA	autosome	E9,E5,E8,E0,E2	E2,E5,E8,E0	S15	S15		FDI clade	9	66
Ectocarpus-sp7	Ec-02_003190.1	3949302	3954849	chr_02	-	30.8784	4.99451	40.398	5.37149	TRUE	TRUE	3rd_quantile	4th_quantile	NA	autosome	E24,E3,E2,E9,E10,E1	E3,E2,E5,E20	S12	S16		cellular organisms	1	100
Ectocarpus-sp7	Ec-02_003200.1	3957264	3973763	chr_02	+	19.217	4.3375	18.265	4.26791	TRUE	TRUE	3rd_quantile	3rd_quantile	NA	autosome	E7,E4,E10,E20,E0,E6,E12	E7,E4,E10,E1,E0,E12	S16	S12		cellular organisms	1	35
Ectocarpus-sp7	Ec-02_003210.1	3975754	3983557	chr_02	-	3.36761	2.12684	4.05536	2.33781	FALSE	FALSE	1st_quantile	1st_quantile	NA	autosome	E2,E0,E8,E5	E12,E9,E2,E0,E8,E5	S15	S15		Eukaryota	2	84
Ectocarpus-sp7	Ec-02_003270.1	3994777	4019937	chr_02	-	6.04012	2.8156	9.369	3.37421	FALSE	FALSE	2nd_quantile	2nd_quantile	NA	autosome	E2,E5,E8,E3,E26,E9,E0	E2,E8,E5,E3,E0	S16	S15		cellular organisms	1	100
Ectocarpus-sp7	Ec-02_003280.1	4034222	4057180	chr_02	+	54.0009	5.78138	51.9587	5.72679	TRUE	FALSE	4th_quantile	4th_quantile	NA	autosome	E5,E8,E2,E3	E5,E8,E2,E0,E9,E3	S15	S15		cellular organisms	1	100
Ectocarpus-sp7	Ec-02_003290.1	4058047	4060718	chr_02	-	2.49682	1.80604	2.80218	1.92683	FALSE	FALSE	1st_quantile	1st_quantile	NA	autosome	E3,E10	E3,E5	S5	S5		Eukaryota	2	92
Ectocarpus-sp7	Ec-02_003300.1	4059697	4068990	chr_02	+	3.86953	2.28378	4.13733	2.36102	FALSE	FALSE	1st_quantile	1st_quantile	NA	autosome	E10,E8,E2,E3	E3,E5,E8,E2	S15	S15		cellular organisms	1	100
Ectocarpus-sp7	Ec-02_003310.1	4069489	4075179	chr_02	-	5.05017	2.59697	6.9596	2.9927	FALSE	FALSE	1st_quantile	2nd_quantile	NA	autosome	E3,E2	E2	S11	S11		Ochrophyta	5	90
Ectocarpus-sp7	Ec-02_003320.1	4077533	4083622	chr_02	+	12.5318	3.75828	14.5655	3.96028	FALSE	FALSE	2nd_quantile	3rd_quantile	NA	autosome	E5,E8,E2,E3	E5,E8,E2,E3	S15	S15		Phaeophyceae	8	100
Ectocarpus-sp7	Ec-02_003330.1	4086663	4091989	chr_02	+	12.7596	3.78237	13.8679	3.89413	FALSE	FALSE	2nd_quantile	3rd_quantile	NA	autosome	E12,E5,E8,E2	E3,E5,E8,E2	S15	S15		cellular organisms	1	100
Ectocarpus-sp7	Ec-02_003340.1	4091807	4098584	chr_02	-	9.3626	3.37331	14.0327	3.91003	FALSE	FALSE	2nd_quantile	3rd_quantile	NA	autosome	E2,E5,E8	E2,E9,E5,E8	S15	S15		cellular organisms	1	100
Ectocarpus-sp7	Ec-02_003350.1	4102249	4106927	chr_02	-	31.6636	5.02961	35.4419	5.18753	FALSE	FALSE	3rd_quantile	4th_quantile	NA	autosome	E2,E5	E2,E9,E5	S15	S15		cellular organisms	1	100
Ectocarpus-sp7	Ec-02_003360.1	4105866	4125480	chr_02	+	7.079	3.01418	8.67993	3.275	FALSE	FALSE	2nd_quantile	2nd_quantile	NA	autosome	E5,E8,E11,E9,E2,E16,E3,E0	E5,E8,E2,E9,E3,E0	S16	S15		cellular organisms	1	100
Ectocarpus-sp7	Ec-02_003380.1	4126620	4135489	chr_02	-	6.90331	2.98246	7.9659	3.16445	FALSE	FALSE	2nd_quantile	2nd_quantile	NA	autosome	E2,E8,E5	E2,E8,E5	S15	S15		Eukaryota	2	100
Ectocarpus-sp7	Ec-02_003390.1	4134539	4140288	chr_02	+	2.52358	1.81704	2.89006	1.95979	FALSE	FALSE	1st_quantile	1st_quantile	NA	autosome	E5,E8,E3,E2	E5,E8,E2,E9	S15	S15		cellular organisms	1	85
Ectocarpus-sp7	Ec-02_003400.1	4140328	4148253	chr_02	-	881.963	9.78621	648.187	9.34249	FALSE	FALSE	4th_quantile	4th_quantile	NA	autosome	E2,E8,E5,E12	E9,E2,E8,E5,E12	S15	S15		Ectocarpales	12	66
Ectocarpus-sp7	Ec-02_003410.1	4148428	4157787	chr_02	-	22.5457	4.55739	22.1072	4.53027	FALSE	FALSE	3rd_quantile	3rd_quantile	NA	autosome	E12,E2,E5	E12,E2,E5	S15	S15		cellular organisms	1	100
Ectocarpus-sp7	Ec-02_003420.1	4156747	4168901	chr_02	+	1.29322	1.19737	2.41506	1.77191	FALSE	FALSE	no_expression	1st_quantile	NA	autosome	E5,E8,E2,E3,E10	E5,E8,E2,E9,E3,E12	S15	S15		cellular organisms	1	100
Ectocarpus-sp7	Ec-02_003425.1	4168725	4174857	chr_02	+	29.8752	4.94838	25.659	4.73655	FALSE	FALSE	3rd_quantile	3rd_quantile	NA	autosome	E10,E12,E3	E12,E10,E3	S5	S5		cellular organisms	1	50
Ectocarpus-sp7	Ec-02_003430.1	4175917	4177279	chr_02	-	4.20583	2.38013	4.6182	2.49011	FALSE	FALSE	1st_quantile	1st_quantile	NA	autosome	E3,E5	E3,E5	S5	S5		FDI clade	9	100
Ectocarpus-sp7	Ec-02_003440.1	4176344	4179412	chr_02	+	5.78183	2.76167	9.28212	3.36207	FALSE	FALSE	1st_quantile	2nd_quantile	NA	autosome	E5,E8,E2	E5,E8,E2	S15	S15		cellular organisms	1	100
Ectocarpus-sp7	Ec-02_003450.1	4181495	4188548	chr_02	-	10.0646	3.46789	11.6692	3.66326	FALSE	FALSE	2nd_quantile	2nd_quantile	NA	autosome	E2,E8,E5	E2,E8,E5	S15	S15		cellular organisms	1	92
Ectocarpus-sp7	Ec-02_003460.1	4188101	4207911	chr_02	+	1.82549	1.4985	2.47913	1.79873	TRUE	TRUE	no_expression	1st_quantile	NA	autosome	E5,E8,E2,E7	E5,E8,E2,E9	S15	S15		cellular organisms	1	100
Ectocarpus-sp7	Ec-02_003470.1	4207705	4208814	chr_02	+	17.859	4.23718	20.8387	4.44882	TRUE	TRUE	3rd_quantile	3rd_quantile	NA	autosome	E7,E1	E2,E9,E6	S10	S13		Ectocarpus	14	100
Ectocarpus-sp7	Ec-02_003480.1	4211740	4212576	chr_02	+	0.0332695	0.0472166	0.27123	0.346225	TRUE	TRUE	no_expression	no_expression	NA	autosome	E1	E6	S2	S6		Ectocarpus	14	100
Ectocarpus-sp7	Ec-02_003490.1	4213559	4238829	chr_02	-	46.2626	5.56263	51.8638	5.72421	TRUE	TRUE	4th_quantile	4th_quantile	NA	autosome	E0,E7,E11,E2,E8,E5,E10	E0,E7,E9,E2,E8,E5,E10	S16	S15		cellular organisms	1	100
Ectocarpus-sp7	Ec-02_003500.1	4245592	4248080	chr_02	+	0.1429	0.192699	0.472125	0.557901	FALSE	TRUE	no_expression	no_expression	NA	autosome	E3	E6,E1	S1	S4		cellular organisms	1	100
Ectocarpus-sp7	Ec-02_003510.1	4249673	4255933	chr_02	-	6.26258	2.86048	7.89178	3.15247	FALSE	TRUE	2nd_quantile	2nd_quantile	NA	autosome	E3,E2,E5,E8	E7,E5	S15	S15		cellular organisms	1	100
Ectocarpus-sp7	Ec-02_003520.1	4254798	4260663	chr_02	+	12.6016	3.7657	18.1842	4.26185	FALSE	FALSE	2nd_quantile	3rd_quantile	NA	autosome	E5,E8,E2,E3	E5,E8,E2	S15	S15		cellular organisms	1	85
Ectocarpus-sp7	Ec-02_003530.1	4263024	4269245	chr_02	-	15.271	4.02423	33.6353	5.11417	FALSE	FALSE	3rd_quantile	4th_quantile	NA	autosome	E2,E10,E12	E2,E10,E3	S15	S15		cellular organisms	1	92
Ectocarpus-sp7	Ec-02_003550.1	4270583	4283788	chr_02	-	12.6278	3.76848	12.7873	3.78527	FALSE	FALSE	2nd_quantile	2nd_quantile	NA	autosome	E12,E3,E2,E8,E5	E3,E2,E8,E5	S15	S15		Ochrophyta	5	90
Ectocarpus-sp7	Ec-02_003560.1	4282128	4291019	chr_02	+	7.21544	3.03834	7.39057	3.06877	FALSE	FALSE	2nd_quantile	2nd_quantile	NA	autosome	E5,E8,E2	E5,E8,E2	S15	S15		cellular organisms	1	92
Ectocarpus-sp7	Ec-02_003570.1	4293519	4297588	chr_02	-	7.76223	3.1313	7.90413	3.15447	FALSE	FALSE	2nd_quantile	2nd_quantile	NA	autosome	E3,E10	E3,E5	S5	S5		cellular organisms	1	85
Ectocarpus-sp7	Ec-02_003580.1	4298795	4308244	chr_02	-	4.3751	2.42629	2.61738	1.85494	FALSE	FALSE	1st_quantile	1st_quantile	NA	autosome	E3,E2,E8,E10	E2,E3,E10	S15	S15		PX clade	6	66
Ectocarpus-sp7	Ec-02_003590.1	4307970	4314510	chr_02	+	2.39276	1.76246	2.82742	1.93637	FALSE	FALSE	1st_quantile	1st_quantile	NA	autosome	E10,E3,E12	E10,E3,E12	S5	S5		Ochrophyta	5	80
Ectocarpus-sp7	Ec-02_003600.1	4320991	4329000	chr_02	-	48.9118	5.64131	44.9578	5.52224	FALSE	FALSE	4th_quantile	4th_quantile	NA	autosome	E3,E2	E2,E9	S11	S11		cellular organisms	1	85
Ectocarpus-sp7	Ec-02_003620.1	4343154	4350202	chr_02	-	3.04977	2.01784	3.2824	2.09842	FALSE	FALSE	1st_quantile	1st_quantile	NA	autosome	E2,E5	E2,E9,E8,E5	S15	S15		Eukaryota	2	92
Ectocarpus-sp7	Ec-02_003630.1	4351712	4369417	chr_02	+	45.7734	5.54762	50.5138	5.68689	FALSE	FALSE	4th_quantile	4th_quantile	NA	autosome	E8,E2,E12	E8,E2,E9,E0,E12	S15	S15		Phaeo+Schizo	7	100
Ectocarpus-sp7	Ec-02_003640.1	4385828	4392575	chr_02	+	24.2095	4.6559	21.7313	4.50661	FALSE	FALSE	3rd_quantile	3rd_quantile	NA	autosome	E10,E2	E5,E3	S15	S5		cellular organisms	1	100
Ectocarpus-sp7	Ec-02_003650.1	4395076	4407221	chr_02	+	1.6984	1.4321	2.06752	1.61707	FALSE	FALSE	no_expression	1st_quantile	NA	autosome	E10,E3,E16,E2,E26,E0,E12	E10,E3,E2,E9,E12,E0	S16	S15		cellular organisms	1	100
Ectocarpus-sp7	Ec-02_003660.1	4408560	4422812	chr_02	-	10.1272	3.47602	7.18996	3.03386	FALSE	FALSE	2nd_quantile	2nd_quantile	NA	autosome	E3,E2,E8,E5	E2,E8,E5	S15	S15		cellular organisms	1	100
Ectocarpus-sp7	Ec-02_003670.1	4423675	4439789	chr_02	+	9.86265	3.4413	10.0195	3.46199	FALSE	FALSE	2nd_quantile	2nd_quantile	NA	autosome	E2,E0	E2,E9,E0	S11	S11		Eukaryota	2	69
Ectocarpus-sp7	Ec-02_003680.1	4442022	4454708	chr_02	-	4.7226	2.51667	5.50456	2.70145	TRUE	FALSE	1st_quantile	1st_quantile	NA	autosome	E2,E8,E10	E2,E8,E5	S15	S15		PX clade	6	100
Ectocarpus-sp7	Ec-02_003690.3	4460953	4472265	chr_02	+	1.54584	1.34814	1.03735	1.02669	TRUE	TRUE	no_expression	no_expression	NA	autosome	E20,E11,E1	E20,E6,E1	S4	S4		NA	NA	NA
Ectocarpus-sp7	Ec-02_003710.1	4482857	4485832	chr_02	-	1.32619	1.21797	0.977997	0.98404	TRUE	TRUE	no_expression	no_expression	NA	autosome	E1,E20	E1	S4	S2		FDI clade	9	83
Ectocarpus-sp7	Ec-02_003720.1	4485572	4487647	chr_02	-	0.374005	0.458388	1.1544	1.10728	TRUE	TRUE	no_expression	no_expression	NA	autosome	E20,E3	E1,E12	S6	S3		Fucophycidae	10	60
Ectocarpus-sp7	Ec-02_003730.1	4488968	4494431	chr_02	-	0.78096	0.832655	0.801038	0.848829	FALSE	FALSE	no_expression	no_expression	NA	autosome	E3,E10	E3,E9,E12,E10	S5	S15		Ectocarpus	14	100
Ectocarpus-sp7	Ec-02_003740.1	4495404	4503959	chr_02	-	165.931	7.38311	131.815	7.05327	FALSE	FALSE	4th_quantile	4th_quantile	NA	autosome	E10,E2,E3	E10,E3,E2,E5,E12	S15	S15		cellular organisms	1	100
Ectocarpus-sp7	Ec-02_003750.1	4504594	4517283	chr_02	-	77.6296	6.297	66.8362	6.08398	FALSE	FALSE	4th_quantile	4th_quantile	NA	autosome	E3,E2,E8,E5	E9,E2,E8,E5	S15	S15		cellular organisms	1	100
Ectocarpus-sp7	Ec-02_003760.1	4516389	4521712	chr_02	+	30.0876	4.95827	39.8087	5.3508	FALSE	FALSE	3rd_quantile	4th_quantile	NA	autosome	E5,E8,E2	E5,E8,E2	S15	S15		Phaeo+Schizo	7	87
Ectocarpus-sp7	Ec-02_003770.1	4524163	4528000	chr_02	-	2.71305	1.8926	3.45688	2.15603	FALSE	FALSE	1st_quantile	1st_quantile	NA	autosome	E2,E5	E2,E5	S15	S15		Ochrophyta	5	100
Ectocarpus-sp7	Ec-02_003780.1	4526995	4529932	chr_02	+	22.8355	4.57504	19.6115	4.36538	FALSE	TRUE	3rd_quantile	3rd_quantile	NA	autosome	E5,E8,E1	E5,E8,E1,E4	S14	S12		cellular organisms	1	100
Ectocarpus-sp7	Ec-02_003800.1	4529785	4560309	chr_02	-	1.8581	1.51506	2.40571	1.76795	TRUE	TRUE	no_expression	1st_quantile	NA	autosome	E1,E7,E4,E10,E8	E1,E7,E10,E5,E8	S12	S14		PX clade	6	88
Ectocarpus-sp7	Ec-02_003840.1	4558937	4565093	chr_02	+	39.4442	5.33786	43.3288	5.47017	TRUE	TRUE	4th_quantile	4th_quantile	NA	autosome	E10,E8,E2,E12	E10,E5,E8,E7,E1	S15	S14		cellular organisms	1	100
Ectocarpus-sp7	Ec-02_003850.1	4565210	4582061	chr_02	+	3.54494	2.18426	4.37782	2.42702	FALSE	FALSE	1st_quantile	1st_quantile	NA	autosome	E12,E5,E8,E2	E1,E5,E8,E2,E9	S15	S14		cellular organisms	1	100
Ectocarpus-sp7	Ec-02_003860.1	4585717	4599708	chr_02	+	328.272	8.36314	362.647	8.5064	FALSE	FALSE	4th_quantile	4th_quantile	NA	autosome	E12,E16,E21,E0,E3,E10	E12,E19,E18,E20,E0,E2,E9,E3,E10	S5	S16		Phaeo+Schizo	7	100
Ectocarpus-sp7	Ec-02_003870.1	4599170	4605827	chr_02	+	5.53576	2.70835	5.63474	2.73004	FALSE	FALSE	1st_quantile	1st_quantile	NA	autosome	E3,E10	E3,E10	S5	S5		cellular organisms	1	64
Ectocarpus-sp7	Ec-02_003880.1	4606064	4632707	chr_02	-	5.57076	2.71606	8.2917	3.21594	FALSE	FALSE	1st_quantile	2nd_quantile	NA	autosome	E3,E2,E0,E8,E5,E12	E3,E2,E0,E9,E5,E8	S15	S15		cellular organisms	1	100
Ectocarpus-sp7	Ec-02_003890.1	4633832	4636112	chr_02	-	11.8251	3.6809	12.6918	3.77524	FALSE	FALSE	2nd_quantile	2nd_quantile	NA	autosome	E12,E5	E2,E5	S5	S15		Fucophycidae	10	80
Ectocarpus-sp7	Ec-02_003900.1	4635041	4643360	chr_02	+	11.454	3.63853	12.2859	3.73182	FALSE	FALSE	2nd_quantile	2nd_quantile	NA	autosome	E5,E8,E2,E3	E5,E8,E2,E12	S15	S15		Eukaryota	2	100
Ectocarpus-sp7	Ec-02_003910.1	4644138	4653664	chr_02	+	2.71932	1.89504	2.3818	1.75779	TRUE	TRUE	1st_quantile	1st_quantile	NA	autosome	E10,E7,E1	E10,E1,E7,E4	S14	S12		cellular organisms	1	100
Ectocarpus-sp7	Ec-02_003920.1	4656381	4660929	chr_02	-	38.3396	5.29791	37.0675	5.25049	TRUE	TRUE	4th_quantile	4th_quantile	NA	autosome	E7,E5	E7,E5	S15	S15		cellular organisms	1	100
Ectocarpus-sp7	Ec-02_003930.1	4659855	4673566	chr_02	+	5.40917	2.68014	6.74388	2.95306	FALSE	FALSE	1st_quantile	2nd_quantile	NA	autosome	E5,E8,E2	E5,E8,E2,E9	S15	S15		cellular organisms	1	100
Ectocarpus-sp7	Ec-02_003940.1	4675358	4693566	chr_02	+	1.98449	1.57749	3.28403	2.09897	FALSE	TRUE	no_expression	1st_quantile	NA	autosome	E10,E8,E2	E12,E5,E8,E2,E7	S15	S15		cellular organisms	1	100
Ectocarpus-sp7	Ec-02_003950.1	4695464	4722458	chr_02	-	3.73308	2.24278	4.01541	2.32637	FALSE	TRUE	1st_quantile	1st_quantile	NA	autosome	E3,E2,E10	E7,E1,E10	S15	S14		Stramenopiles	4	90
Ectocarpus-sp7	Ec-02_003960.1	4722845	4728234	chr_02	+	1.58945	1.37264	1.51521	1.33068	FALSE	TRUE	no_expression	no_expression	NA	autosome	E8,E2,E3	E7	S11	S11		PX clade	6	88
Ectocarpus-sp7	Ec-02_003980.1	4727989	4748216	chr_02	-	47.1674	5.58998	49.6664	5.66296	FALSE	TRUE	4th_quantile	4th_quantile	NA	autosome	E3,E2,E10	E7,E5,E10	S15	S15		FDI clade	9	83
Ectocarpus-sp7	Ec-02_003970.1	4728359	4729138	chr_02	+	0.295206	0.373182	0.419428	0.505309	FALSE	TRUE	no_expression	no_expression	NA	autosome	E3	E7	S1	S11		Ectocarpus	14	100
Ectocarpus-sp7	Ec-02_003990.1	4749662	4751367	chr_02	-	11.0544	3.59148	13.2967	3.83761	FALSE	FALSE	2nd_quantile	2nd_quantile	NA	autosome	E3,E2	E2	S11	S11		FDI clade	9	100
Ectocarpus-sp7	Ec-02_004000.1	4750955	4753187	chr_02	-	6.00196	2.80776	6.8548	2.97357	FALSE	FALSE	2nd_quantile	2nd_quantile	NA	autosome	E2	E2	S11	S11		Ectocarpus	14	100
Ectocarpus-sp7	Ec-02_004010.1	4752857	4768089	chr_02	-	3.8388	2.27465	4.72617	2.51757	FALSE	FALSE	1st_quantile	1st_quantile	NA	autosome	E2,E8,E5,E12	E2,E9,E8,E5,E10,E3	S15	S15		cellular organisms	1	92
Ectocarpus-sp7	Ec-02_004030.1	4769772	4777885	chr_02	-	3.63411	2.21229	2.88827	1.95913	FALSE	FALSE	1st_quantile	1st_quantile	NA	autosome	E3,E10	E3,E10	S5	S5		Phaeophyceae	8	100
Ectocarpus-sp7	Ec-02_004040.2	4776886	4782743	chr_02	+	4.30019	2.40604	2.87497	1.95419	FALSE	FALSE	1st_quantile	1st_quantile	NA	autosome	E10,E3,E2	E10,E12,E3,E2,E9	S15	S15		Ectocarpus	14	100
Ectocarpus-sp7	Ec-02_004050.1	4780539	4784710	chr_02	-	111.928	6.81926	122.409	6.9473	FALSE	FALSE	4th_quantile	4th_quantile	NA	autosome	E3,E2,E5,E8	E2,E9,E5,E8	S15	S15		cellular organisms	1	100
Ectocarpus-sp7	Ec-02_004060.2	4783638	4798429	chr_02	+	21.1097	4.46661	25.7299	4.74038	TRUE	TRUE	3rd_quantile	3rd_quantile	NA	autosome	E5,E8,E7,E0,E1,E20	E5,E8,E2,E9,E7,E0,E1,E20	S12	S12		cellular organisms	1	100
Ectocarpus-sp7	Ec-02_004070.2	4798407	4804078	chr_02	+	3.73153	2.24231	2.81938	1.93334	TRUE	TRUE	1st_quantile	1st_quantile	NA	autosome	E20,E12,E3	E20,E10,E12,E9,E2	S8	S16		Ectocarpales	12	66
Ectocarpus-sp7	Ec-02_004080.1	4802401	4816362	chr_02	-	31.9432	5.04191	43.3693	5.47149	FALSE	FALSE	3rd_quantile	4th_quantile	NA	autosome	E3,E2,E5	E2,E5	S15	S15		cellular organisms	1	92
Ectocarpus-sp7	Ec-02_004090.1	4815588	4825756	chr_02	+	28.1879	4.8673	29.6374	4.93722	FALSE	FALSE	3rd_quantile	3rd_quantile	NA	autosome	E5,E8,E2	E5,E8,E9,E2	S15	S15		cellular organisms	1	100
Ectocarpus-sp7	Ec-02_004100.1	4827763	4832184	chr_02	-	19.9894	4.39159	29.958	4.95224	FALSE	FALSE	3rd_quantile	3rd_quantile	NA	autosome	E2,E5,E8	E2,E5	S15	S15		Eukaryota	2	100
Ectocarpus-sp7	Ec-02_004110.1	4831068	4837003	chr_02	+	36.0624	5.21189	39.2457	5.33076	FALSE	FALSE	4th_quantile	4th_quantile	NA	autosome	E5,E8,E3,E2	E5,E8,E2,E9	S15	S15		Phaeo+Schizo	7	100
Ectocarpus-sp7	Ec-02_004120.1	4837229	4845713	chr_02	-	1.47693	1.30855	2.24925	1.7001	TRUE	FALSE	no_expression	1st_quantile	NA	autosome	E2,E8,E10,E0	E2,E8,E5,E10,E0,E4	S15	S16		Ectocarpales	12	100
Ectocarpus-sp7	Ec-02_004130.1	4845595	4853468	chr_02	-	30.9058	4.99575	35.8431	5.20332	FALSE	FALSE	3rd_quantile	4th_quantile	NA	autosome	E10,E3,E2	E10,E8,E2	S15	S15		cellular organisms	1	92
Ectocarpus-sp7	Ec-02_004140.1	4852870	4856919	chr_02	-	0.247764	0.319346	0.478276	0.563916	FALSE	FALSE	no_expression	no_expression	NA	autosome	E2,E3,E9,E10	E2,E8,E5	S15	S15		Ectocarpus	14	100
Ectocarpus-sp7	Ec-02_004150.1	4858585	4872676	chr_02	+	4.51879	2.46435	5.4018	2.67848	FALSE	FALSE	1st_quantile	1st_quantile	NA	autosome	E2,E0	E2,E0	S11	S11		cellular organisms	1	100
Ectocarpus-sp7	Ec-02_004160.1	4872449	4882707	chr_02	+	7.12097	3.02165	7.85118	3.14587	FALSE	FALSE	2nd_quantile	2nd_quantile	NA	autosome	E2,E0	E2,E0,E9	S11	S11		cellular organisms	1	100
Ectocarpus-sp7	Ec-02_004170.2	4883369	4886137	chr_02	+	113.99	6.84537	111.228	6.81029	FALSE	FALSE	4th_quantile	4th_quantile	NA	autosome	E2,E3	E2,E3	S11	S11		Ectocarpus sp. 7	15	100
Ectocarpus-sp7	Ec-02_004180.1	4886337	4893217	chr_02	-	69.3494	6.13647	99.9729	6.65782	TRUE	TRUE	4th_quantile	4th_quantile	NA	autosome	E3,E12,E10,E20,E1	E12,E10,E1	S7	S3		Eukaryota	2	61
Ectocarpus-sp7	Ec-02_004190.1	4892621	4897874	chr_02	-	2.14558	1.65333	1.64917	1.40554	TRUE	TRUE	1st_quantile	no_expression	NA	autosome	E20,E1	E10,E1	S4	S3		Ectocarpus	14	100
Ectocarpus-sp7	Ec-02_004260.1	4911540	4916691	chr_02	+	1.93771	1.55469	2.77771	1.91751	FALSE	FALSE	no_expression	1st_quantile	NA	autosome	E10,E24,E12,E3,E2	E10,E3,E2	S16	S15		Eukaryota	2	84
Ectocarpus-sp7	Ec-02_004250.1	4920140	4931115	chr_02	-	34.9443	5.16769	39.2989	5.33267	FALSE	FALSE	4th_quantile	4th_quantile	NA	autosome	E3,E2,E8,E5	E3,E9,E2,E5,E8	S15	S15		Stramenopiles	4	100
Ectocarpus-sp7	Ec-02_004240.1	4932961	4934963	chr_02	+	0.518221	0.602382	1.16369	1.11349	FALSE	FALSE	no_expression	no_expression	NA	autosome	E2	E2	S11	S11		Ectocarpales	12	100
Ectocarpus-sp7	Ec-02_004230.2	4944159	4946196	chr_02	-	0.269937	0.344757	0.569438	0.650248	FALSE	FALSE	no_expression	no_expression	NA	autosome	E2,E12,E5	E2,E12,E10,E5	S15	S15		Ectocarpus sp. 7	15	100
Ectocarpus-sp7	Ec-02_004220.1	4945683	4948414	chr_02	+	21.6568	4.50187	16.776	4.15186	FALSE	FALSE	3rd_quantile	3rd_quantile	NA	autosome	E12,E5,E8,E2	E10,E5,E8,E2	S15	S15		cellular organisms	1	100
Ectocarpus-sp7	Ec-00_000670.1	4949076	4950436	chr_02	+	15.4668	4.04149	15.4078	4.03631	FALSE	FALSE	3rd_quantile	3rd_quantile	NA	autosome	E2	E2,E9	S11	S11		cellular organisms	1	100
Ectocarpus-sp7	Ec-02_004210.1	4950175	4954441	chr_02	+	128.28	7.01436	151.226	7.25008	FALSE	FALSE	4th_quantile	4th_quantile	NA	autosome	E2	E2,E9	S11	S11		cellular organisms	1	100
Ectocarpus-sp7	Ec-02_004200.1	4956275	4958239	chr_02	-	11.9216	3.69171	37.6766	5.27339	TRUE	FALSE	2nd_quantile	4th_quantile	Male-biased genes	autosome	E3,E10,E1	E2,E5,E1	S3	S14		Phaeo+Schizo	7	100
Ectocarpus-sp7	Ec-02_004420.1	4963146	4977634	chr_02	-	0.406131	0.49173	0.712922	0.776459	TRUE	TRUE	no_expression	no_expression	NA	autosome	E1,E10,E3	E1,E18,E4,E10,E12	S3	S7		ALE clade	11	100
Ectocarpus-sp7	Ec-02_004410.1	4977549	4983113	chr_02	-	34.1812	5.13673	38.1496	5.29092	FALSE	FALSE	4th_quantile	4th_quantile	NA	autosome	E10,E3,E2,E8,E5	E12,E2,E5,E8	S15	S15		Ochrophyta	5	90
Ectocarpus-sp7	Ec-02_004400.1	4982868	4987960	chr_02	-	57.6638	5.8744	77.8852	6.30168	FALSE	FALSE	4th_quantile	4th_quantile	NA	autosome	E8,E2,E5	E8,E2,E5	S15	S15		cellular organisms	1	85
Ectocarpus-sp7	Ec-02_004390.1	4986895	5000253	chr_02	+	11.2559	3.61541	13.2903	3.83697	FALSE	FALSE	2nd_quantile	2nd_quantile	NA	autosome	E5,E8,E2,E3	E5,E8,E2,E9,E3	S15	S15		cellular organisms	1	100
Ectocarpus-sp7	Ec-02_004380.1	5024014	5026124	chr_02	-	0.0811555	0.112574	0.41489	0.50069	TRUE	TRUE	no_expression	no_expression	NA	autosome	E1	E1	S2	S2		Ectocarpus	14	100
Ectocarpus-sp7	Ec-02_004370.1	5028933	5047810	chr_02	-	42.8319	5.45391	50.3823	5.6832	FALSE	FALSE	4th_quantile	4th_quantile	NA	autosome	E3,E2,E5	E12,E2,E9,E5	S15	S15		cellular organisms	1	100
Ectocarpus-sp7	Ec-02_004360.1	5046063	5064531	chr_02	+	13.1008	3.81771	16.4618	4.12613	FALSE	FALSE	3rd_quantile	3rd_quantile	NA	autosome	E2,E5,E8	E2,E5,E8,E9	S15	S15		FDI clade	9	100
Ectocarpus-sp7	Ec-02_004350.1	5061793	5068419	chr_02	-	64.9788	6.04393	88.9165	6.49051	FALSE	FALSE	4th_quantile	4th_quantile	NA	autosome	E2,E8,E5	E2,E8,E5	S15	S15		cellular organisms	1	100
Ectocarpus-sp7	Ec-02_004340.1	5067466	5075291	chr_02	+	11.0421	3.59001	10.4097	3.51219	FALSE	FALSE	2nd_quantile	2nd_quantile	NA	autosome	E5,E8,E2	E5,E8,E2,E9	S15	S15		cellular organisms	1	100
Ectocarpus-sp7	Ec-02_004330.1	5076048	5080609	chr_02	+	90.3234	6.51291	85.8434	6.44034	FALSE	FALSE	4th_quantile	4th_quantile	NA	autosome	E2	E2	S11	S11		cellular organisms	1	100
Ectocarpus-sp7	Ec-02_004320.1	5083268	5092157	chr_02	-	108.725	6.77775	114.225	6.8483	FALSE	FALSE	4th_quantile	4th_quantile	NA	autosome	E2,E8,E5	E2,E9,E8,E5	S15	S15		Sar	3	91
Ectocarpus-sp7	Ec-02_004300.1	5091048	5100706	chr_02	+	71.5472	6.18085	80.5312	6.34928	FALSE	FALSE	4th_quantile	4th_quantile	NA	autosome	E5,E8,E2,E3	E5,E8,E2,E12	S15	S15		Ochrophyta	5	100
Ectocarpus-sp7	Ec-02_004290.1	5104311	5115753	chr_02	-	13.7689	3.88449	17.747	4.22859	FALSE	FALSE	3rd_quantile	3rd_quantile	NA	autosome	E2,E8,E5	E2,E8,E5	S15	S15		cellular organisms	1	100
Ectocarpus-sp7	Ec-03_003770.1	5118458	5121494	chr_02	+	100.576	6.66641	81.5797	6.36771	FALSE	FALSE	4th_quantile	4th_quantile	NA	autosome	E2,E3	E2	S11	S11		cellular organisms	1	100
Ectocarpus-sp7	Ec-02_004280.1	5122916	5125838	chr_02	-	3.31244	2.10851	4.90879	2.56286	FALSE	FALSE	1st_quantile	1st_quantile	NA	autosome	E3,E2	E2,E9	S11	S11		Eukaryota	2	69
Ectocarpus-sp7	Ec-02_004270.1	5130241	5135283	chr_02	-	0.831689	0.873174	1.3116	1.20889	FALSE	FALSE	no_expression	no_expression	NA	autosome	E2,E8,E16	E2,E9	S11	S11		PX clade	6	77
Ectocarpus-sp7	Ec-15_003820.1	5143481	5146065	chr_02	-	0.748628	0.806223	0.794864	0.843875	FALSE	FALSE	no_expression	no_expression	NA	autosome	E2,E8,E5	E2,E8,E5	S15	S15		Eukaryota	2	76
Ectocarpus-sp7	Ec-15_003830.1	5145112	5155878	chr_02	+	3.13841	2.04908	3.69427	2.2309	FALSE	FALSE	1st_quantile	1st_quantile	NA	autosome	E5,E8,E2	E5,E8,E2,E9	S15	S15		cellular organisms	1	100
Ectocarpus-sp7	Ec-15_003840.1	5159389	5174013	chr_02	-	10.4835	3.52149	12.7181	3.778	TRUE	TRUE	2nd_quantile	2nd_quantile	NA	autosome	E2,E5,E20	E2,E9,E8,E5,E7	S16	S15		Eukaryota	2	100
Ectocarpus-sp7	Ec-15_003850.1	5173219	5177597	chr_02	+	2.07198	1.61917	2.65082	1.86822	TRUE	TRUE	1st_quantile	1st_quantile	NA	autosome	E5,E20,E7,E1	E5,E8,E7,E1	S12	S14		Eukaryota	2	92
Ectocarpus-sp7	Ec-15_003860.1	5178454	5182427	chr_02	+	1.7742	1.47207	4.0009	2.32219	TRUE	TRUE	no_expression	1st_quantile	NA	autosome	E20,E1	E1,E10,E20,E7	S4	S12		FDI clade	9	100
Ectocarpus-sp7	Ec-15_003880.1	5201143	5205773	chr_02	-	2.38267	1.75816	2.47733	1.79798	TRUE	TRUE	1st_quantile	1st_quantile	NA	autosome	E1,E6	E10,E1	S4	S3		Ectocarpus	14	100
Ectocarpus-sp7	Ec-15_003890.1	5220654	5226863	chr_02	+	1.55981	1.35604	2.07199	1.61917	TRUE	TRUE	no_expression	1st_quantile	NA	autosome	E7,E1	E7	S10	S11		Eukaryota	2	92
Ectocarpus-sp7	Ec-15_003900.1	5228287	5235322	chr_02	-	1.41846	1.27409	1.58395	1.36958	TRUE	TRUE	no_expression	no_expression	NA	autosome	E1,E7,E10	E7,E4,E10	S14	S16		PX clade	6	88
Ectocarpus-sp7	Ec-15_003910.1	5242311	5245052	chr_02	-	177.477	7.47959	210.645	7.7255	FALSE	FALSE	4th_quantile	4th_quantile	NA	autosome	E2,E8,E5	E2,E8,E5	S15	S15		cellular organisms	1	100
Ectocarpus-sp7	Ec-02_004430.1	5251837	5256102	chr_02	+	1.39765	1.26162	2.39086	1.76165	FALSE	FALSE	no_expression	1st_quantile	NA	autosome	E2,E3,E9	E2,E9	S11	S11		PX clade	6	88
Ectocarpus-sp7	Ec-02_004440.2	5257194	5280674	chr_02	+	6.34305	2.87638	7.72696	3.12548	TRUE	TRUE	2nd_quantile	2nd_quantile	NA	autosome	E2,E0,E7,E1	E2,E9,E0,E7	S10	S11		Ochrophyta	5	100
Ectocarpus-sp7	Ec-02_004450.1	5280170	5282749	chr_02	-	3.86443	2.28227	6.16772	2.84151	TRUE	TRUE	1st_quantile	2nd_quantile	NA	autosome	E1,E20	E7,E4,E1	S4	S9		cellular organisms	1	78
Ectocarpus-sp7	Ec-02_004460.1	5290875	5291700	chr_02	-	0.629363	0.704308	0.276612	0.35232	TRUE	TRUE	no_expression	no_expression	NA	autosome	E1	E1	S2	S2		Fucophycidae	10	100
Ectocarpus-sp7	Ec-02_004470.1	5306369	5307728	chr_02	-	3.85465	2.27937	3.67592	2.22525	TRUE	TRUE	1st_quantile	1st_quantile	NA	autosome	E1	E1	S2	S2		Fucophycidae	10	80
Ectocarpus-sp7	Ec-02_004480.1	5308806	5311172	chr_02	-	1.70169	1.43386	1.73524	1.45167	TRUE	TRUE	no_expression	no_expression	NA	autosome	E6,E20	E1,E20	S6	S4		Fucophycidae	10	100
Ectocarpus-sp7	Ec-02_004500.2	5312600	5326141	chr_02	+	28.3012	4.87289	30.0802	4.95792	TRUE	TRUE	3rd_quantile	3rd_quantile	NA	autosome	E20,E7,E4,E10,E3	E20,E1,E10,E3	S16	S7		cellular organisms	1	78
Ectocarpus-sp7	Ec-02_004510.1	5328901	5329653	chr_02	+	5.18584	2.62897	8.0682	3.18082	FALSE	FALSE	1st_quantile	2nd_quantile	NA	autosome	E3	E3,E2	S1	S11		Ectocarpus	14	100
Ectocarpus-sp7	Ec-02_004520.1	5330423	5333965	chr_02	-	3.64044	2.21426	5.90357	2.78734	FALSE	FALSE	1st_quantile	1st_quantile	NA	autosome	E3,E2	E2	S11	S11		cellular organisms	1	78
Ectocarpus-sp7	Ec-02_004530.1	5334147	5336140	chr_02	-	0.371339	0.455585	0.602141	0.680001	FALSE	FALSE	no_expression	no_expression	NA	autosome	E2	E2	S11	S11		cellular organisms	1	78
Ectocarpus-sp7	Ec-02_004550.1	5339060	5350506	chr_02	+	10.5914	3.53499	12.5908	3.76456	FALSE	FALSE	2nd_quantile	2nd_quantile	NA	autosome	E5,E8,E2	E5,E8,E2	S15	S15		cellular organisms	1	92
Ectocarpus-sp7	Ec-02_004560.1	5353493	5372079	chr_02	-	5.37243	2.67184	6.34623	2.877	FALSE	FALSE	1st_quantile	2nd_quantile	NA	autosome	E2,E8,E5	E2,E9,E8,E5	S15	S15		Eukaryota	2	84
Ectocarpus-sp7	Ec-02_004570.1	5371134	5383502	chr_02	+	48.8859	5.64056	61.9351	5.97579	FALSE	FALSE	4th_quantile	4th_quantile	NA	autosome	E5,E8,E2	E5,E8,E2	S15	S15		Stramenopiles	4	100
Ectocarpus-sp7	Ec-02_004580.1	5383751	5390766	chr_02	+	4895.52	12.2575	6947.42	12.7625	FALSE	FALSE	4th_quantile	4th_quantile	NA	autosome	E5,E8,E2	E5,E8,E2	S15	S15		cellular organisms	1	100
Ectocarpus-sp7	Ec-02_004590.1	5389061	5396318	chr_02	-	5.93341	2.79356	6.37744	2.88312	FALSE	FALSE	2nd_quantile	2nd_quantile	NA	autosome	E2,E8,E5,E3	E2,E5,E8,E3	S15	S15		Fucophycidae	10	80
Ectocarpus-sp7	Ec-02_004600.1	5394658	5398959	chr_02	+	10.7585	3.55563	7.79061	3.13596	FALSE	FALSE	2nd_quantile	2nd_quantile	NA	autosome	E5,E3	E5,E8,E3	S5	S15		Ectocarpales	12	66
Ectocarpus-sp7	Ec-02_004620.2	5398812	5411319	chr_02	-	4.54178	2.47035	4.41036	2.43573	TRUE	TRUE	1st_quantile	1st_quantile	NA	autosome	E3,E10,E1,E8,E26	E3,E10,E4,E6,E0,E20,E18,E24,E26	S12	S8		Ectocarpus sp. 7	15	100
Ectocarpus-sp7	Ec-02_004610.1	5399683	5400432	chr_02	-	0	0	0	0	FALSE	FALSE	no_expression	no_expression	NA	autosome	E3	E3	S1	S1		Ectocarpus	14	100
Ectocarpus-sp7	Ec-02_004640.2	5403831	5410684	chr_02	+	12.4546	3.75003	14.6545	3.96851	TRUE	TRUE	2nd_quantile	3rd_quantile	NA	autosome	E10,E1,E8	E10,E4,E6,E0,E20,E18,E24	S14	S8		Ectocarpales	12	66
Ectocarpus-sp7	Ec-02_004650.1	5412659	5415834	chr_02	-	0.097757	0.134559	0.426001	0.511975	FALSE	FALSE	no_expression	no_expression	NA	autosome	E10,E12,E3	E10,E12	S5	S5		Ectocarpus	14	100
Ectocarpus-sp7	Ec-02_004660.1	5417329	5427529	chr_02	-	39.7107	5.34733	29.7963	4.94469	FALSE	FALSE	4th_quantile	3rd_quantile	NA	autosome	E2,E8	E2,E8	S11	S11		cellular organisms	1	92
Ectocarpus-sp7	Ec-02_004670.1	5446655	5451569	chr_02	+	3.36324	2.1254	2.21301	1.68393	TRUE	TRUE	1st_quantile	1st_quantile	NA	autosome	E1	E1	S2	S2		Phaeo+Schizo	7	100
Ectocarpus-sp7	Ec-02_004680.1	5453833	5467106	chr_02	+	22.5011	4.55466	28.3111	4.87337	TRUE	TRUE	3rd_quantile	3rd_quantile	NA	autosome	E20,E6,E1	E1,E4,E10,E6,E3	S4	S7		FDI clade	9	100
Ectocarpus-sp7	Ec-02_004690.1	5477879	5484714	chr_02	+	0.150423	0.202164	0.496212	0.581314	TRUE	TRUE	no_expression	no_expression	NA	autosome	E12,E1,E0	E1,E4,E0	S3	S4		cellular organisms	1	85
Ectocarpus-sp7	Ec-00_000340.1	5499390	5500805	chr_02	+	0.533903	0.617207	0.785921	0.836668	TRUE	TRUE	no_expression	no_expression	NA	autosome	E1,E20,E0	E1,E0	S4	S2		Phaeophyceae	8	100
Ectocarpus-sp7	Ec-02_004695.1	5558333	5570288	chr_02	+	0.744922	0.803162	2.81287	1.93088	TRUE	TRUE	no_expression	1st_quantile	Male-biased genes	autosome	E0,E20,E1	E0,E1,E6	S4	S4		cellular organisms	1	85
Ectocarpus-sp7	Ec-02_004700.1	5611280	5625583	chr_02	-	258.956	8.02212	245.862	7.94756	TRUE	TRUE	4th_quantile	4th_quantile	NA	autosome	E0,E23,E26,E7,E1,E4,E10,E12	E0,E7,E4,E10	S12	S16		cellular organisms	1	64
Ectocarpus-sp7	Ec-02_004720.1	5626210	5630237	chr_02	+	0.0720405	0.100359	0.409772	0.495461	FALSE	FALSE	no_expression	no_expression	NA	autosome	E12,E3	E3,E12	S5	S5		Fucophycidae	10	80
Ectocarpus-sp7	Ec-02_004730.1	5632391	5641236	chr_02	-	20.756	4.44334	27.6529	4.84061	FALSE	FALSE	3rd_quantile	3rd_quantile	NA	autosome	E12,E3,E2,E8,E5	E12,E3,E9,E2,E0,E8,E5	S15	S15		cellular organisms	1	85
Ectocarpus-sp7	Ec-02_004740.1	5640271	5651865	chr_02	+	9.2759	3.36119	10.441	3.51615	FALSE	FALSE	2nd_quantile	2nd_quantile	NA	autosome	E8,E5,E2,E3	E5,E8,E2,E3	S15	S15		cellular organisms	1	100
Ectocarpus-sp7	Ec-02_004750.1	5654711	5662044	chr_02	-	0.378854	0.46347	0.50869	0.593296	FALSE	FALSE	no_expression	no_expression	NA	autosome	E3,E10	E3,E10	S5	S5		cellular organisms	1	100
Ectocarpus-sp7	Ec-02_004760.1	5666630	5680914	chr_02	-	8.58064	3.26012	6.67694	2.94053	FALSE	FALSE	2nd_quantile	2nd_quantile	NA	autosome	E2,E5	E9,E2,E5	S15	S15		cellular organisms	1	100
Ectocarpus-sp7	Ec-02_004770.1	5679917	5684039	chr_02	+	16.8418	4.15719	18.6897	4.29937	FALSE	FALSE	3rd_quantile	3rd_quantile	NA	autosome	E5,E8,E2	E5,E8,E2,E3	S15	S15		cellular organisms	1	78
Ectocarpus-sp7	Ec-02_004780.1	5685449	5690547	chr_02	+	7.79807	3.13719	8.6077	3.26419	FALSE	FALSE	2nd_quantile	2nd_quantile	NA	autosome	E10,E5,E8,E2	E5,E8,E2	S15	S15		Sar	3	100
Ectocarpus-sp7	Ec-02_004790.1	5690030	5706785	chr_02	-	2.1568	1.65846	2.32459	1.73317	FALSE	FALSE	1st_quantile	1st_quantile	NA	autosome	E2,E3,E10	E2,E8,E5	S15	S15		Stramenopiles	4	81
Ectocarpus-sp7	Ec-02_004800.1	5705794	5715168	chr_02	+	16.4714	4.12692	14.9739	3.99764	FALSE	FALSE	3rd_quantile	3rd_quantile	NA	autosome	E10,E8,E2,E3	E5,E8,E2,E9	S15	S15		cellular organisms	1	100
Ectocarpus-sp7	Ec-02_004810.1	5714391	5727278	chr_02	-	4.15596	2.36624	4.91783	2.56507	FALSE	FALSE	1st_quantile	1st_quantile	NA	autosome	E3,E2,E5	E2,E5	S15	S15		PX clade	6	100
Ectocarpus-sp7	Ec-02_004840.2	5735129	5737178	chr_02	+	38.7751	5.3138	40.6343	5.3797	FALSE	FALSE	4th_quantile	4th_quantile	NA	autosome	E2,E3	E2,E12	S11	S15		Ectocarpus sp. 7	15	100
Ectocarpus-sp7	Ec-02_004850.2	5738158	5744211	chr_02	+	0.795222	0.844162	0.860935	0.896028	FALSE	FALSE	no_expression	no_expression	NA	autosome	E10,E12,E3,E5	E10,E3,E9,E12,E5	S5	S15		Fucophycidae	10	100
Ectocarpus-sp7	Ec-02_004860.1	5743791	5752621	chr_02	+	7.92103	3.15721	9.44717	3.38504	FALSE	FALSE	2nd_quantile	2nd_quantile	NA	autosome	E3,E5,E8,E2	E12,E5,E8,E2	S15	S15		cellular organisms	1	100
Ectocarpus-sp7	Ec-02_004870.1	5755659	5764996	chr_02	-	213.013	7.74155	255.963	8.00542	FALSE	FALSE	4th_quantile	4th_quantile	NA	autosome	E3,E2,E10	E3,E2,E9,E5	S15	S15		cellular organisms	1	100
Ectocarpus-sp7	Ec-02_004880.1	5763858	5768529	chr_02	+	4.14964	2.36447	6.68499	2.94204	FALSE	FALSE	1st_quantile	2nd_quantile	NA	autosome	E10,E8,E2	E5,E8,E2	S15	S15		FDI clade	9	100
Ectocarpus-sp7	Ec-02_004890.1	5774769	5778872	chr_02	-	8.76294	3.28731	9.87866	3.44343	FALSE	FALSE	2nd_quantile	2nd_quantile	NA	autosome	E2,E10	E2,E5,E8	S15	S15		cellular organisms	1	100
Ectocarpus-sp7	Ec-02_004900.1	5777800	5787545	chr_02	+	33.3689	5.10303	41.8356	5.42074	TRUE	TRUE	4th_quantile	4th_quantile	NA	autosome	E10,E1	E5,E8,E7,E4,E20	S3	S16		Eukaryota	2	84
Ectocarpus-sp7	Ec-00_002690.1	5803804	5805760	chr_02	-	0.650872	0.723228	2.0024	1.58611	TRUE	TRUE	no_expression	1st_quantile	NA	autosome	E7	E7	S11	S11		cellular organisms	1	100
Ectocarpus-sp7	Ec-02_004920.1	5814928	5820800	chr_02	+	2.03178	1.60016	2.46061	1.79103	FALSE	FALSE	1st_quantile	1st_quantile	NA	autosome	E10,E3	E10,E8,E2	S5	S15		cellular organisms	1	100
Ectocarpus-sp7	Ec-02_004930.1	5824845	5828870	chr_02	-	33.8957	5.12498	35.3658	5.18451	FALSE	FALSE	4th_quantile	4th_quantile	NA	autosome	E2	E3,E9,E2	S11	S11		cellular organisms	1	100
Ectocarpus-sp7	Ec-00_000160.1	5829928	5835950	chr_02	-	5.09685	2.60807	4.35002	2.41954	FALSE	FALSE	1st_quantile	1st_quantile	NA	autosome	E2	E2	S11	S11		cellular organisms	1	100
Ectocarpus-sp7	Ec-02_004940.1	5839880	5864373	chr_02	+	4.5493	2.47231	5.34788	2.66627	FALSE	FALSE	1st_quantile	1st_quantile	NA	autosome	E5,E8,E2,E0	E5,E8,E2,E9,E0	S15	S15		cellular organisms	1	100
Ectocarpus-sp7	Ec-02_004960.1	5866463	5870834	chr_02	+	44.0685	5.49405	52.3822	5.73829	FALSE	FALSE	4th_quantile	4th_quantile	NA	autosome	E10,E3	E5,E8,E2	S5	S15		cellular organisms	1	100
Ectocarpus-sp7	Ec-02_004970.1	5872366	5878008	chr_02	-	8.42452	3.23642	9.30405	3.36514	FALSE	FALSE	2nd_quantile	2nd_quantile	NA	autosome	E2,E8,E5	E2,E5,E8	S15	S15		cellular organisms	1	92
Ectocarpus-sp7	Ec-02_004980.1	5878694	5886643	chr_02	-	101.548	6.68016	107.389	6.76008	FALSE	FALSE	4th_quantile	4th_quantile	NA	autosome	E3,E2,E8,E5	E2,E5,E8	S15	S15		cellular organisms	1	100
Ectocarpus-sp7	Ec-02_004990.1	5885287	5896686	chr_02	+	19.1304	4.33131	23.014	4.5858	FALSE	FALSE	3rd_quantile	3rd_quantile	NA	autosome	E5,E8,E2,E23,E16,E3	E5,E8,E2,E9,E0,E12	S16	S15		Eukaryota	2	92
Ectocarpus-sp7	Ec-02_005010.1	5896826	5903613	chr_02	+	466.15	8.86774	308.616	8.27434	FALSE	FALSE	4th_quantile	4th_quantile	NA	autosome	E10,E5,E8,E2	E12,E5,E8,E2	S15	S15		cellular organisms	1	92
Ectocarpus-sp7	Ec-02_005020.1	5904598	5909465	chr_02	-	15.843	4.07408	18.2444	4.26637	FALSE	FALSE	3rd_quantile	3rd_quantile	NA	autosome	E2,E5	E2,E5	S15	S15		Eukaryota	2	84
Ectocarpus-sp7	Ec-02_005040.1	5911290	5917523	chr_02	+	3.0529	2.01896	3.54304	2.18366	FALSE	FALSE	1st_quantile	1st_quantile	NA	autosome	E2	E2	S11	S11		cellular organisms	1	92
Ectocarpus-sp7	Ec-02_005050.1	5919111	5923513	chr_02	+	14.1519	3.92143	14.1672	3.92288	TRUE	TRUE	3rd_quantile	3rd_quantile	NA	autosome	E10,E7,E11	E3,E5,E8,E7	S16	S15		Eukaryota	2	92
Ectocarpus-sp7	Ec-02_005060.1	5922737	5938666	chr_02	-	4.54188	2.47038	4.39398	2.43135	TRUE	TRUE	1st_quantile	1st_quantile	NA	autosome	E7,E4,E10	E7,E5	S16	S15		PX clade	6	100
Ectocarpus-sp7	Ec-02_005080.1	5937717	5943900	chr_02	+	9.36097	3.37309	9.78626	3.43112	FALSE	FALSE	2nd_quantile	2nd_quantile	NA	autosome	E10,E8,E2,E3	E5,E8,E2,E3	S15	S15		cellular organisms	1	92
Ectocarpus-sp7	Ec-02_005090.1	5946284	5958058	chr_02	-	7.74871	3.12907	9.52876	3.39626	FALSE	FALSE	2nd_quantile	2nd_quantile	NA	autosome	E2,E8,E5	E2,E8,E5	S15	S15		cellular organisms	1	92
Ectocarpus-sp7	Ec-02_005100.1	5957092	5979588	chr_02	+	3.05769	2.02066	4.41523	2.43702	FALSE	FALSE	1st_quantile	1st_quantile	NA	autosome	E5,E8,E2,E3	E5,E8,E2	S15	S15		PX clade	6	100
Ectocarpus-sp7	Ec-02_005110.1	5983279	6000927	chr_02	-	8.84859	3.29992	9.89367	3.44542	FALSE	FALSE	2nd_quantile	2nd_quantile	NA	autosome	E2,E8,E5,E12	E2,E9,E8,E5,E12	S15	S15		cellular organisms	1	100
Ectocarpus-sp7	Ec-02_005120.1	6002480	6006449	chr_02	-	7.48042	3.08414	6.53789	2.91416	FALSE	FALSE	2nd_quantile	2nd_quantile	NA	autosome	E3,E10	E3,E10,E5	S5	S5		cellular organisms	1	100
Ectocarpus-sp7	Ec-02_005130.1	6005385	6011433	chr_02	+	10.8862	3.57122	10.5942	3.53533	FALSE	FALSE	2nd_quantile	2nd_quantile	NA	autosome	E10,E3,E2	E10,E5,E8,E2	S15	S15		cellular organisms	1	100
Ectocarpus-sp7	Ec-02_005140.1	6011009	6021756	chr_02	-	33.7	5.11686	36.6733	5.23547	FALSE	FALSE	4th_quantile	4th_quantile	NA	autosome	E2,E8,E5	E2,E8,E5	S15	S15		cellular organisms	1	100
Ectocarpus-sp7	Ec-02_005150.1	6020579	6029740	chr_02	+	43.99	5.49153	51.4992	5.71422	FALSE	FALSE	4th_quantile	4th_quantile	NA	autosome	E5,E8,E2,E3	E5,E8,E2	S15	S15		cellular organisms	1	92
Ectocarpus-sp7	Ec-02_005160.1	6032956	6039693	chr_02	-	6.4531	2.89784	6.42775	2.89293	FALSE	TRUE	2nd_quantile	2nd_quantile	NA	autosome	E3,E5	E7,E1,E10,E5	S5	S14		PX clade	6	100
Ectocarpus-sp7	Ec-02_005170.2	6038863	6061107	chr_02	+	24.4132	4.6675	29.0444	4.90902	TRUE	TRUE	3rd_quantile	3rd_quantile	NA	autosome	E5,E8,E2,E7,E1	E5,E8,E2,E9,E7,E1	S14	S14		cellular organisms	1	100
Ectocarpus-sp7	Ec-02_005180.2	6057604	6064941	chr_02	-	3.22139	2.07772	2.9139	1.96861	TRUE	TRUE	1st_quantile	1st_quantile	NA	autosome	E1,E20	E7,E1,E10	S4	S14		Stramenopiles	4	90
Ectocarpus-sp7	Ec-02_005190.1	6068988	6085229	chr_02	-	65.6971	6.05955	78.3642	6.31042	FALSE	FALSE	4th_quantile	4th_quantile	NA	autosome	E12,E3,E2,E8,E5	E12,E3,E2,E8,E5	S15	S15		cellular organisms	1	100
Ectocarpus-sp7	Ec-02_005200.1	6083924	6094231	chr_02	+	79.9369	6.33873	117.577	6.88968	FALSE	FALSE	4th_quantile	4th_quantile	NA	autosome	E5,E8,E2,E3	E5,E8,E2	S15	S15		PX clade	6	88
Ectocarpus-sp7	Ec-02_005210.2	6086229	6105957	chr_02	-	9.47228	3.3885	16.5394	4.13252	FALSE	FALSE	2nd_quantile	3rd_quantile	NA	autosome	E2,E3,E8,E5	E2,E9,E3,E12,E0,E5	S15	S15		Ectocarpus sp. 7	15	100
Ectocarpus-sp7	Ec-02_005220.1	6104964	6110066	chr_02	+	1708.06	10.739	1519.74	10.5706	FALSE	FALSE	4th_quantile	4th_quantile	NA	autosome	E8,E5,E2	E12,E5,E8,E2	S15	S15		Ochrophyta	5	100
Ectocarpus-sp7	Ec-02_005230.1	6109641	6117253	chr_02	+	188.084	7.56288	214.181	7.7494	FALSE	FALSE	4th_quantile	4th_quantile	NA	autosome	E2,E5,E8,E3	E2,E5,E8,E3	S15	S15		Stramenopiles	4	100
Ectocarpus-sp7	Ec-02_005240.1	6115175	6126259	chr_02	-	17.0154	4.17116	18.7	4.30013	FALSE	FALSE	3rd_quantile	3rd_quantile	NA	autosome	E3,E10,E8,E2	E2,E3,E5,E8	S15	S15		cellular organisms	1	35
Ectocarpus-sp7	Ec-02_005250.1	6122801	6137610	chr_02	+	2.38611	1.75963	2.60358	1.84943	FALSE	FALSE	1st_quantile	1st_quantile	NA	autosome	E10,E8,E2,E16,E3	E5,E8,E2,E3	S15	S15		Phaeophyceae	8	100
Ectocarpus-sp7	Ec-02_005280.2	6139550	6161749	chr_02	+	36.5691	5.23147	15.3521	4.0314	FALSE	TRUE	4th_quantile	3rd_quantile	Female-biased genes	autosome	E10,E3	E10,E1,E4,E6,E3,E9	S5	S12		NA	NA	NA
Ectocarpus-sp7	Ec-02_005260.1	6139691	6142560	chr_02	+	0.327989	0.409244	0.1992	0.262072	FALSE	TRUE	no_expression	no_expression	NA	autosome	E10,E3	E10,E1	S5	S3		cellular organisms	1	85
Ectocarpus-sp7	Ec-02_005270.1	6144158	6148131	chr_02	+	36.0135	5.20998	10.8855	3.57113	FALSE	TRUE	4th_quantile	2nd_quantile	Female-biased genes	autosome	E3	E6,E1,E4	S1	S4		cellular organisms	1	71
Ectocarpus-sp7	Ec-02_005290.2	6146320	6170474	chr_02	-	4.3506	2.4197	5.28309	2.65147	FALSE	TRUE	1st_quantile	1st_quantile	NA	autosome	E3,E10,E5	E1,E4,E10,E3,E9,E5	S5	S12		Possible contamination or HGT	NA	25
Ectocarpus-sp7	Ec-02_005300.1	6169532	6173416	chr_02	+	18.2372	4.26583	19.9213	4.3869	FALSE	FALSE	3rd_quantile	3rd_quantile	NA	autosome	E5,E8,E2	E5,E8,E2	S15	S15		cellular organisms	1	100
Ectocarpus-sp7	Ec-02_005310.1	6174702	6184164	chr_02	-	14.4484	3.94939	15.9042	4.07931	FALSE	FALSE	3rd_quantile	3rd_quantile	NA	autosome	E2,E8,E5	E2,E5	S15	S15		cellular organisms	1	100
Ectocarpus-sp7	Ec-02_005320.1	6183839	6201947	chr_02	+	57.2493	5.86417	70.93	6.16852	FALSE	FALSE	4th_quantile	4th_quantile	NA	autosome	E5,E8,E2,E3	E5,E8,E2	S15	S15		cellular organisms	1	100
Ectocarpus-sp7	Ec-02_005330.1	6203472	6218318	chr_02	-	3.00112	2.0004	4.60148	2.48581	FALSE	FALSE	1st_quantile	1st_quantile	NA	autosome	E3,E0,E2,E5	E9,E3,E0,E2,E5	S15	S15		cellular organisms	1	100
Ectocarpus-sp7	Ec-02_005340.1	6217140	6224394	chr_02	+	43.1708	5.46502	50.2746	5.68017	FALSE	FALSE	4th_quantile	4th_quantile	NA	autosome	E2,E5,E8,E3	E5,E8,E2,E9	S15	S15		cellular organisms	1	100
Ectocarpus-sp7	Ec-02_005350.1	6228420	6235514	chr_02	+	27.6404	4.83998	28.5786	4.88648	FALSE	FALSE	3rd_quantile	3rd_quantile	NA	autosome	E5,E8,E2,E0,E3	E5,E8,E2,E3	S15	S15		FDI clade	9	83
Ectocarpus-sp7	Ec-02_005360.1	6238403	6252717	chr_02	-	7.87245	3.14933	8.29233	3.21604	FALSE	FALSE	2nd_quantile	2nd_quantile	NA	autosome	E2,E9,E8,E5	E2,E18,E23,E5,E8	S15	S16		cellular organisms	1	100
Ectocarpus-sp7	Ec-02_005380.1	6253501	6258747	chr_02	-	42.3545	5.43811	45.0995	5.52668	FALSE	FALSE	4th_quantile	4th_quantile	NA	autosome	E2,E5	E2,E5	S15	S15		cellular organisms	1	100
Ectocarpus-sp7	Ec-02_005390.1	6257715	6262560	chr_02	+	5947.76	12.5384	5983.08	12.5469	FALSE	FALSE	4th_quantile	4th_quantile	NA	autosome	E5,E8,E2	E5,E8,E2,E3	S15	S15		cellular organisms	1	100
Ectocarpus-sp7	Ec-02_005400.1	6262026	6268253	chr_02	-	23.1222	4.59229	23.9932	4.64346	FALSE	FALSE	3rd_quantile	3rd_quantile	NA	autosome	E2,E8,E5	E3,E2,E8,E5	S15	S15		ALE clade	11	75
Ectocarpus-sp7	Ec-02_005410.1	6266711	6275113	chr_02	+	26.154	4.76309	31.7459	5.03324	FALSE	FALSE	3rd_quantile	3rd_quantile	NA	autosome	E8,E5,E2,E3	E8,E5,E2,E12	S15	S15		Stramenopiles	4	100
Ectocarpus-sp7	Ec-02_005420.1	6277122	6283833	chr_02	-	2.90318	1.96465	3.73482	2.24331	FALSE	FALSE	1st_quantile	1st_quantile	NA	autosome	E12,E2,E5	E12,E2,E5	S15	S15		cellular organisms	1	85
Ectocarpus-sp7	Ec-02_005430.1	6282902	6301718	chr_02	+	2.43295	1.77945	2.38787	1.76038	FALSE	FALSE	1st_quantile	1st_quantile	NA	autosome	E5,E8,E3,E16,E23,E0,E2	E5,E8,E2,E0,E9	S16	S15		Phaeo+Schizo	7	100
Ectocarpus-sp7	Ec-02_005440.1	6302930	6305474	chr_02	-	13.6457	3.8724	17.3129	4.19479	FALSE	FALSE	3rd_quantile	3rd_quantile	NA	autosome	E2,E8,E5	E2,E5	S15	S15		PX clade	6	100
Ectocarpus-sp7	Ec-02_005450.1	6304845	6318263	chr_02	+	34.1036	5.13355	30.6859	4.98577	FALSE	FALSE	4th_quantile	3rd_quantile	NA	autosome	E5,E8,E2,E3	E5,E8,E2,E9	S15	S15		cellular organisms	1	100
Ectocarpus-sp7	Ec-02_005460.1	6316642	6334105	chr_02	-	1.35963	1.23856	1.30594	1.20535	FALSE	FALSE	no_expression	no_expression	NA	autosome	E3,E2,E5	E2,E3,E5	S15	S15		Stramenopiles	4	100
Ectocarpus-sp7	Ec-02_005470.1	6333067	6341184	chr_02	+	2.59952	1.84781	2.81265	1.93079	FALSE	FALSE	1st_quantile	1st_quantile	NA	autosome	E5,E8,E2,E3	E5,E8,E2	S15	S15		Phaeophyceae	8	100
Ectocarpus-sp7	Ec-02_005480.1	6341043	6346662	chr_02	-	3.01435	2.00517	3.72177	2.23933	FALSE	FALSE	1st_quantile	1st_quantile	NA	autosome	E3,E10	E2,E10	S5	S15		Phaeophyceae	8	85
Ectocarpus-sp7	Ec-02_005490.1	6346575	6351769	chr_02	+	15.7926	4.06975	15.86	4.07553	FALSE	FALSE	3rd_quantile	3rd_quantile	NA	autosome	E10,E8,E2,E3	E10,E5,E8,E2,E3	S15	S15		Eukaryota	2	100
Ectocarpus-sp7	Ec-00_000210.1	6355996	6360599	chr_02	-	24.4141	4.66756	30.9826	4.99921	FALSE	FALSE	3rd_quantile	3rd_quantile	NA	autosome	E2	E2	S11	S11		cellular organisms	1	100
Ectocarpus-sp7	Ec-02_005500.1	6372211	6376743	chr_02	-	43.8056	5.48561	53.9564	5.78022	FALSE	FALSE	4th_quantile	4th_quantile	NA	autosome	E12,E2,E5	E2,E8,E5	S15	S15		cellular organisms	1	100
Ectocarpus-sp7	Ec-02_005510.1	6376012	6390237	chr_02	+	24.5832	4.67713	15.8711	4.07648	FALSE	FALSE	3rd_quantile	3rd_quantile	NA	autosome	E5,E0,E8,E2,E3	E5,E0,E8,E2,E3	S15	S15		cellular organisms	1	92
Ectocarpus-sp7	Ec-02_005530.2	6394068	6405982	chr_02	+	0.767022	0.82132	1.15697	1.10901	FALSE	TRUE	no_expression	no_expression	NA	autosome	E3,E10,E12,E2,E5	E3,E10,E1,E7,E5	S15	S14		Phaeo+Schizo	7	87
Ectocarpus-sp7	Ec-02_005520.1	6395846	6398193	chr_02	+	0.573903	0.654347	0.664451	0.735046	FALSE	TRUE	no_expression	no_expression	NA	autosome	E10,E12,E3	E10,E1	S5	S3		Phaeo+Schizo	7	87
Ectocarpus-sp7	Ec-02_005540.1	6405562	6412033	chr_02	+	1685.09	10.7195	1626.53	10.6685	FALSE	FALSE	4th_quantile	4th_quantile	NA	autosome	E5,E8,E2	E10,E5,E8,E2	S15	S15		cellular organisms	1	100
Ectocarpus-sp7	Ec-02_005560.1	6411625	6416403	chr_02	-	2.18214	1.67	2.14474	1.65294	FALSE	FALSE	1st_quantile	1st_quantile	NA	autosome	E2,E5	E2,E5	S15	S15		Phaeophyceae	8	100
Ectocarpus-sp7	Ec-02_005570.1	6415293	6425382	chr_02	+	15.3745	4.03338	18.3583	4.27488	FALSE	FALSE	3rd_quantile	3rd_quantile	NA	autosome	E5,E8,E2,E3	E5,E8,E2,E3	S15	S15		cellular organisms	1	85
Ectocarpus-sp7	Ec-02_005580.1	6425401	6434174	chr_02	-	1.81316	1.49219	2.63066	1.86023	FALSE	FALSE	no_expression	1st_quantile	NA	autosome	E2,E5,E8	E2,E5,E8	S15	S15		PX clade	6	88
Ectocarpus-sp7	Ec-02_005590.1	6433141	6435850	chr_02	+	2.97277	1.99014	3.47101	2.1606	FALSE	FALSE	1st_quantile	1st_quantile	NA	autosome	E5,E8,E3	E5,E8,E2	S15	S15		Phaeo+Schizo	7	100
Ectocarpus-sp7	Ec-02_005600.1	6436242	6440478	chr_02	-	185.1	7.53993	157.748	7.3106	FALSE	FALSE	4th_quantile	4th_quantile	NA	autosome	E2,E8,E5	E2,E5	S15	S15		cellular organisms	1	100
Ectocarpus-sp7	Ec-02_005610.1	6439427	6447374	chr_02	+	9.55818	3.40029	12.7533	3.78171	FALSE	FALSE	2nd_quantile	2nd_quantile	NA	autosome	E5,E8,E2,E3	E5,E8,E2	S15	S15		cellular organisms	1	100
Ectocarpus-sp7	Ec-02_005620.1	6446193	6447626	chr_02	-	13.3647	3.84446	13.2916	3.83709	FALSE	FALSE	3rd_quantile	2nd_quantile	NA	autosome	E2	E2	S11	S11		Phaeophyceae	8	100
Ectocarpus-sp7	Ec-02_005630.2	6447441	6451027	chr_02	-	110.474	6.80056	128.201	7.01347	FALSE	FALSE	4th_quantile	4th_quantile	NA	autosome	E2,E8,E5	E2,E8,E5	S15	S15		Ectocarpus sp. 7	15	100
Ectocarpus-sp7	Ec-02_005640.1	6450987	6457235	chr_02	+	18.7635	4.30476	19.9768	4.39072	FALSE	FALSE	3rd_quantile	3rd_quantile	NA	autosome	E5,E8,E2	E5,E8,E2	S15	S15		cellular organisms	1	100
Ectocarpus-sp7	Ec-02_005650.1	6459723	6465538	chr_02	-	11.3439	3.62572	10.7291	3.55203	FALSE	FALSE	2nd_quantile	2nd_quantile	NA	autosome	E2,E5	E2,E5	S15	S15		cellular organisms	1	92
Ectocarpus-sp7	Ec-02_005660.1	6464511	6470038	chr_02	+	31.263	5.01181	30.1651	4.96186	FALSE	FALSE	3rd_quantile	3rd_quantile	NA	autosome	E5,E8,E2,E3	E5,E8,E2,E3	S15	S15		cellular organisms	1	92
Ectocarpus-sp7	Ec-02_005670.1	6470870	6478252	chr_02	+	8.76856	3.28815	8.22155	3.20501	FALSE	FALSE	2nd_quantile	2nd_quantile	NA	autosome	E3,E5,E8,E2	E3,E5,E8,E2	S15	S15		cellular organisms	1	100
Ectocarpus-sp7	Ec-02_005680.1	6475715	6484119	chr_02	-	4.9016	2.56111	5.45215	2.68978	TRUE	TRUE	1st_quantile	1st_quantile	NA	autosome	E3,E2,E5,E20,E7	E2,E5,E20,E7	S16	S16		FDI clade	9	100
Ectocarpus-sp7	Ec-02_005690.3	6480852	6492464	chr_02	+	3.18344	2.06469	4.0652	2.34062	TRUE	TRUE	1st_quantile	1st_quantile	NA	autosome	E2,E5,E20,E7,E1	E2,E5,E20,E7	S12	S16		cellular organisms	1	100
Ectocarpus-sp7	Ec-02_005710.1	6498328	6503096	chr_02	+	27.7336	4.84467	29.7761	4.94374	FALSE	FALSE	3rd_quantile	3rd_quantile	NA	autosome	E4,E5,E8,E2	E1,E5,E8,E2	S16	S14		cellular organisms	1	100
Ectocarpus-sp7	Ec-02_005720.1	6502519	6508529	chr_02	-	5.67806	2.73943	7.72428	3.12504	FALSE	FALSE	1st_quantile	2nd_quantile	NA	autosome	E2,E5	E2,E5	S15	S15		Phaeophyceae	8	100
Ectocarpus-sp7	Ec-02_005730.2	6505474	6520004	chr_02	+	73.9623	6.22809	89.9418	6.50687	FALSE	FALSE	4th_quantile	4th_quantile	NA	autosome	E2,E5,E8,E3	E2,E5,E8,E9	S15	S15		cellular organisms	1	100
Ectocarpus-sp7	Ec-02_005740.1	6520296	6537221	chr_02	-	4.43687	2.44278	5.0085	2.58701	FALSE	FALSE	1st_quantile	1st_quantile	NA	autosome	E3,E2,E8,E5	E2,E5	S15	S15		PX clade	6	88
Ectocarpus-sp7	Ec-02_005750.1	6536688	6542873	chr_02	+	2.88529	1.95802	3.65937	2.22013	FALSE	FALSE	1st_quantile	1st_quantile	NA	autosome	E5,E8,E2	E5,E8,E2,E9,E3	S15	S15		cellular organisms	1	78
Ectocarpus-sp7	Ec-02_005760.2	6543351	6553821	chr_02	-	15.8029	4.07064	16.7377	4.14875	FALSE	FALSE	3rd_quantile	3rd_quantile	NA	autosome	E2,E0,E3,E26,E8,E5,E10	E3,E9,E2,E0,E23,E26,E8,E5,E12	S16	S16		FDI clade	9	83
Ectocarpus-sp7	Ec-02_005770.1	6556027	6575370	chr_02	-	3.84723	2.27716	5.15099	2.62082	FALSE	FALSE	1st_quantile	1st_quantile	NA	autosome	E3,E2,E8,E5	E2,E8,E5	S15	S15		Sar	3	100
Ectocarpus-sp7	Ec-02_005780.1	6574300	6585019	chr_02	+	7.05947	3.01069	10.5361	3.52808	FALSE	FALSE	2nd_quantile	2nd_quantile	NA	autosome	E5,E8,E2,E3	E5,E8,E2,E9,E10	S15	S15		PX clade	6	100
Ectocarpus-sp7	Ec-02_005790.1	6584960	6589279	chr_02	+	8.10528	3.1867	9.52494	3.39574	FALSE	FALSE	2nd_quantile	2nd_quantile	NA	autosome	E5,E8,E2	E10,E24,E5,E8,E2	S15	S16		PX clade	6	100
Ectocarpus-sp7	Ec-02_005800.1	6590605	6596303	chr_02	-	10.7542	3.55511	12.5757	3.76296	FALSE	FALSE	2nd_quantile	2nd_quantile	NA	autosome	E2,E5	E2,E5,E8	S15	S15		cellular organisms	1	100
Ectocarpus-sp7	Ec-02_005810.1	6596112	6604152	chr_02	-	110.133	6.79615	120.917	6.92976	FALSE	FALSE	4th_quantile	4th_quantile	NA	autosome	E5,E3,E2	E5,E8,E2	S15	S15		cellular organisms	1	92
Ectocarpus-sp7	Ec-02_005820.1	6603080	6609235	chr_02	+	12.3056	3.73396	15.8871	4.07785	FALSE	FALSE	2nd_quantile	3rd_quantile	NA	autosome	E5,E8,E2	E5,E8,E2	S15	S15		cellular organisms	1	100
Ectocarpus-sp7	Ec-02_005830.1	6609225	6623287	chr_02	-	19.3979	4.35035	21.2366	4.47486	FALSE	FALSE	3rd_quantile	3rd_quantile	NA	autosome	E2,E5,E8	E2,E5	S15	S15		cellular organisms	1	92
Ectocarpus-sp7	Ec-02_005840.1	6622256	6633051	chr_02	+	16.1434	4.09958	22.0553	4.52703	FALSE	FALSE	3rd_quantile	3rd_quantile	NA	autosome	E5,E8,E2	E5,E8,E2	S15	S15		cellular organisms	1	100
Ectocarpus-sp7	Ec-02_005850.1	6633031	6649153	chr_02	-	28.5	4.88264	29.0776	4.91062	FALSE	FALSE	3rd_quantile	3rd_quantile	NA	autosome	E2	E2	S11	S11		cellular organisms	1	100
Ectocarpus-sp7	Ec-02_005860.1	6650751	6657403	chr_02	-	3.69741	2.23187	3.20177	2.071	FALSE	FALSE	1st_quantile	1st_quantile	NA	autosome	E2,E8,E5	E2,E8,E5	S15	S15		cellular organisms	1	100
Ectocarpus-sp7	Ec-02_005870.1	6659571	6665247	chr_02	-	9.83004	3.43697	8.41749	3.23534	FALSE	FALSE	2nd_quantile	2nd_quantile	NA	autosome	E2,E5	E2,E8,E5	S15	S15		cellular organisms	1	78
Ectocarpus-sp7	Ec-02_005880.1	6664170	6672726	chr_02	+	17.9407	4.24342	20.0341	4.39466	FALSE	FALSE	3rd_quantile	3rd_quantile	NA	autosome	E5,E8,E2	E5,E8,E2	S15	S15		cellular organisms	1	100
Ectocarpus-sp7	Ec-02_005890.1	6672316	6679588	chr_02	-	3.67526	2.22505	3.28657	2.09982	FALSE	FALSE	1st_quantile	1st_quantile	NA	autosome	E2,E3,E10	E2,E10,E3	S15	S15		PX clade	6	88
Ectocarpus-sp7	Ec-02_005900.1	6680331	6686198	chr_02	-	3.58608	2.19726	4.42476	2.43956	FALSE	FALSE	1st_quantile	1st_quantile	NA	autosome	E2,E5	E3,E2,E5	S15	S15		Phaeophyceae	8	100
Ectocarpus-sp7	Ec-02_005910.1	6685005	6696488	chr_02	+	7.68966	3.1193	6.90178	2.98218	FALSE	FALSE	2nd_quantile	2nd_quantile	NA	autosome	E5,E8,E2,E12,E10	E5,E8,E2,E3,E10	S15	S15		cellular organisms	1	100
Ectocarpus-sp7	Ec-02_005920.1	6695901	6701951	chr_02	+	164.563	7.37124	167.272	7.39465	FALSE	FALSE	4th_quantile	4th_quantile	NA	autosome	E12,E10,E5,E8,E2	E3,E10,E5,E8,E2,E9,E12	S15	S15		Ochrophyta	5	100
Ectocarpus-sp7	Ec-02_005930.1	6701746	6711042	chr_02	+	1519.2	10.57	1386.64	10.4384	FALSE	FALSE	4th_quantile	4th_quantile	NA	autosome	E12,E5,E8,E2,E3	E12,E5,E8,E2	S15	S15		cellular organisms	1	100
Ectocarpus-sp7	Ec-02_005950.1	6711816	6736239	chr_02	+	7.20323	3.03619	9.65983	3.41411	FALSE	FALSE	2nd_quantile	2nd_quantile	NA	autosome	E12,E5,E8,E2	E12,E5,E8,E2,E9	S15	S15		cellular organisms	1	92
Ectocarpus-sp7	Ec-02_005960.1	6738320	6743147	chr_02	-	4.92366	2.56649	6.31322	2.87051	TRUE	TRUE	1st_quantile	2nd_quantile	NA	autosome	E3,E12,E1,E20,E7	E12,E1	S12	S3		cellular organisms	1	100
Ectocarpus-sp7	Ec-02_005970.1	6743108	6759311	chr_02	-	56.796	5.8529	62.8105	5.99572	TRUE	TRUE	4th_quantile	4th_quantile	NA	autosome	E7,E2,E10	E1,E7,E2,E8,E5,E10	S15	S14		cellular organisms	1	100
Ectocarpus-sp7	Ec-02_005980.1	6759394	6768952	chr_02	-	5.76551	2.7582	5.86227	2.77869	TRUE	TRUE	1st_quantile	1st_quantile	NA	autosome	E1,E7,E10,E5	E10,E1,E7,E5	S14	S14		cellular organisms	1	85
Ectocarpus-sp7	Ec-02_005990.1	6768019	6774304	chr_02	+	19.4704	4.35547	12.0026	3.70073	FALSE	FALSE	3rd_quantile	2nd_quantile	NA	autosome	E10,E5,E8,E2,E3	E10,E5,E8,E2,E9	S15	S15		PX clade	6	88
Ectocarpus-sp7	Ec-02_006000.1	6776451	6790834	chr_02	-	8.04259	3.17674	8.99021	3.32052	FALSE	FALSE	2nd_quantile	2nd_quantile	NA	autosome	E3,E2,E0,E5	E12,E9,E3,E2,E0,E5	S15	S15		cellular organisms	1	100
Ectocarpus-sp7	Ec-02_006010.1	6790047	6793355	chr_02	+	23.1165	4.59195	24.8634	4.69284	FALSE	TRUE	3rd_quantile	3rd_quantile	NA	autosome	E5,E8,E2	E5,E8,E7	S15	S15		cellular organisms	1	100
Ectocarpus-sp7	Ec-02_006020.1	6793664	6800094	chr_02	-	10.8093	3.56185	12.2308	3.72583	FALSE	TRUE	2nd_quantile	2nd_quantile	NA	autosome	E2,E5	E7,E1,E5	S15	S14		cellular organisms	1	100
Ectocarpus-sp7	Ec-02_006030.1	6799221	6799991	chr_02	+	10.3693	3.50708	10.0468	3.46555	FALSE	FALSE	2nd_quantile	2nd_quantile	NA	autosome	E5	E5	S5	S5		Ectocarpus	14	100
Ectocarpus-sp7	Ec-02_006040.1	6800469	6801883	chr_02	+	2.3833	1.75843	3.50236	2.17068	FALSE	FALSE	1st_quantile	1st_quantile	NA	autosome	E8,E3	E8,E2	S11	S11		Ectocarpus	14	100
Ectocarpus-sp7	Ec-02_006060.1	6803159	6807558	chr_02	+	32.9667	5.08605	29.5697	4.93403	FALSE	FALSE	4th_quantile	3rd_quantile	NA	autosome	E3,E10,E8,E2	E2,E5,E8	S15	S15		cellular organisms	1	85
Ectocarpus-sp7	Ec-02_006070.1	6807983	6813651	chr_02	-	206.699	7.69835	155.778	7.29258	FALSE	FALSE	4th_quantile	4th_quantile	NA	autosome	E2,E5	E2,E5	S15	S15		Eukaryota	2	92
Ectocarpus-sp7	Ec-02_006080.1	6812585	6818334	chr_02	+	240.323	7.91482	244.492	7.93953	FALSE	FALSE	4th_quantile	4th_quantile	NA	autosome	E5,E8,E2,E3	E5,E8,E2	S15	S15		Eukaryota	2	92
Ectocarpus-sp7	Ec-02_006090.1	6816975	6826814	chr_02	-	5.95132	2.79729	6.12567	2.83303	FALSE	FALSE	2nd_quantile	2nd_quantile	NA	autosome	E3,E2,E5	E2,E5	S15	S15		cellular organisms	1	100
Ectocarpus-sp7	Ec-02_006100.1	6825690	6838730	chr_02	+	39.2977	5.33262	37.6362	5.27188	FALSE	FALSE	4th_quantile	4th_quantile	NA	autosome	E5,E8,E2,E1	E5,E8,E2,E12	S14	S15		cellular organisms	1	100
Ectocarpus-sp7	Ec-02_006110.1	6861524	6875297	chr_02	+	6.15798	2.83955	7.12445	3.02227	TRUE	TRUE	2nd_quantile	2nd_quantile	NA	autosome	E10,E4,E7	E5,E8,E7	S16	S15		Ochrophyta	5	90
Ectocarpus-sp7	Ec-02_006130.1	6880905	6894908	chr_02	-	11.9204	3.69158	11.559	3.65065	FALSE	TRUE	2nd_quantile	2nd_quantile	NA	autosome	E1,E16,E3,E12,E10	E12,E3,E9,E10	S3	S15		cellular organisms	1	78
Ectocarpus-sp7	Ec-02_006140.1	6895155	6899627	chr_02	+	3.44643	2.15265	3.30063	2.10455	FALSE	FALSE	1st_quantile	1st_quantile	NA	autosome	E10,E3	E10,E3	S5	S5		PX clade	6	66
Ectocarpus-sp7	Ec-02_006150.1	6901829	6906335	chr_02	+	0.173185	0.230431	0.334384	0.416174	FALSE	FALSE	no_expression	no_expression	NA	autosome	E3,E2,E5	E3,E2,E5	S15	S15		Ectocarpus	14	100
Ectocarpus-sp7	Ec-02_006160.1	6906314	6911393	chr_02	+	6.0332	2.81418	6.24537	2.85706	FALSE	FALSE	2nd_quantile	2nd_quantile	NA	autosome	E5,E8,E2	E5,E8,E2	S15	S15		cellular organisms	1	100
Ectocarpus-sp7	Ec-02_006170.1	6913432	6920000	chr_02	-	48.4137	5.62684	49.5152	5.65864	FALSE	FALSE	4th_quantile	4th_quantile	NA	autosome	E3,E2,E5	E3,E5	S15	S5		cellular organisms	1	100
Ectocarpus-sp7	Ec-02_006180.1	6918900	6928742	chr_02	+	24.9445	4.69736	21.3976	4.48527	FALSE	FALSE	3rd_quantile	3rd_quantile	NA	autosome	E5,E8,E2,E3	E5,E8,E2,E3	S15	S15		cellular organisms	1	85
Ectocarpus-sp7	Ec-02_006190.1	6932036	6937919	chr_02	-	7.3824	3.06736	9.15638	3.34431	FALSE	FALSE	2nd_quantile	2nd_quantile	NA	autosome	E2,E8,E5	E2,E8,E5	S15	S15		Phaeophyceae	8	100
Ectocarpus-sp7	Ec-02_006210.1	6938145	6947959	chr_02	+	11.153	3.60324	12.2567	3.72865	TRUE	TRUE	2nd_quantile	2nd_quantile	NA	autosome	E5,E8,E7,E1	E5,E8,E7,E1	S14	S14		Eukaryota	2	76
Ectocarpus-sp7	Ec-02_006230.1	6947375	6958075	chr_02	-	1.5606	1.35648	1.88089	1.52651	TRUE	TRUE	no_expression	no_expression	NA	autosome	E1,E4,E10	E7,E1,E10	S7	S14		cellular organisms	1	100
Ectocarpus-sp7	Ec-00_010770.1	6973100	6977807	chr_02	+	36.1858	5.21668	30.3801	4.97178	TRUE	TRUE	4th_quantile	3rd_quantile	NA	autosome	E7,E1	E7,E1	S10	S10		cellular organisms	1	78
Ectocarpus-sp7	Ec-02_006250.1	6998893	7010928	chr_02	+	5.49501	2.69933	5.75591	2.75615	TRUE	TRUE	1st_quantile	1st_quantile	NA	autosome	E7,E1,E0,E18	E7,E9,E2,E0	S9	S11		Ectocarpus	14	100
Ectocarpus-sp7	Ec-02_006260.1	7012455	7028942	chr_02	+	107.068	6.7558	136.103	7.09912	TRUE	FALSE	4th_quantile	4th_quantile	NA	autosome	E1,E10,E8,E0,E20,E26,E2,E3	E1,E10,E5,E8,E0,E9,E17,E23,E26,E2,E12	S12	S12		PX clade	6	100
Ectocarpus-sp7	Ec-02_006280.1	7028667	7034373	chr_02	+	3.36282	2.12526	3.83841	2.27453	FALSE	TRUE	1st_quantile	1st_quantile	NA	autosome	E10,E8,E2	E10,E1,E7	S15	S14		cellular organisms	1	92
Ectocarpus-sp7	Ec-02_006290.1	7036115	7040289	chr_02	+	15.1951	4.01748	16.8589	4.15857	FALSE	FALSE	3rd_quantile	3rd_quantile	NA	autosome	E10,E3	E10,E8,E2,E3	S5	S15		Ectocarpus	14	100
Ectocarpus-sp7	Ec-02_006300.1	7040893	7045168	chr_02	+	2.05353	1.61048	2.48997	1.80321	FALSE	FALSE	1st_quantile	1st_quantile	NA	autosome	E3,E10,E2	E3,E5,E8,E2	S15	S15		Fucophycidae	10	80
Ectocarpus-sp7	Ec-02_006310.1	7046366	7058565	chr_02	-	29.4795	4.92977	22.1697	4.53417	FALSE	FALSE	3rd_quantile	3rd_quantile	NA	autosome	E2,E5	E2,E5	S15	S15		cellular organisms	1	100
Ectocarpus-sp7	Ec-02_006320.1	7057438	7061593	chr_02	+	77.9122	6.30218	74.876	6.24557	FALSE	FALSE	4th_quantile	4th_quantile	NA	autosome	E5,E8,E2,E12	E5,E8,E2,E3	S15	S15		cellular organisms	1	100
Ectocarpus-sp7	Ec-02_006330.1	7063976	7069272	chr_02	-	12.4402	3.74848	12.6969	3.77578	FALSE	FALSE	2nd_quantile	2nd_quantile	NA	autosome	E2,E10	E3,E2,E5	S15	S15		cellular organisms	1	100
Ectocarpus-sp7	Ec-02_006340.1	7069127	7077701	chr_02	-	18.0425	4.25115	21.7677	4.50891	FALSE	FALSE	3rd_quantile	3rd_quantile	NA	autosome	E10,E12,E2,E9,E5,E8	E5,E12,E2,E8	S15	S15		Stramenopiles	4	90
Ectocarpus-sp7	Ec-02_006350.1	7075537	7078548	chr_02	+	398.943	8.64365	389.91	8.61069	FALSE	FALSE	4th_quantile	4th_quantile	NA	autosome	E9,E5,E8,E2	E8,E5,E2	S15	S15		cellular organisms	1	100
Ectocarpus-sp7	Ec-02_006360.1	7079044	7084649	chr_02	-	40.2892	5.36769	36.2525	5.21927	FALSE	FALSE	4th_quantile	4th_quantile	NA	autosome	E2,E0,E10	E2,E0,E26,E10	S15	S16		cellular organisms	1	92
Ectocarpus-sp7	Ec-02_006370.1	7085658	7094833	chr_02	-	59.9366	5.92924	42.3164	5.43684	FALSE	FALSE	4th_quantile	4th_quantile	NA	autosome	E3,E0,E10	E3,E0,E10	S5	S5		Eukaryota	2	84
Ectocarpus-sp7	Ec-02_006380.1	7094215	7100932	chr_02	+	43.8772	5.48791	59.0301	5.90761	FALSE	FALSE	4th_quantile	4th_quantile	NA	autosome	E10,E3	E10,E3	S5	S5		cellular organisms	1	100
Ectocarpus-sp7	Ec-02_006390.1	7101982	7106352	chr_02	-	38.212	5.29322	37.185	5.25493	FALSE	FALSE	4th_quantile	4th_quantile	NA	autosome	E3,E2,E5	E3,E2,E5	S15	S15		cellular organisms	1	100
Ectocarpus-sp7	Ec-02_006400.1	7105232	7112225	chr_02	+	23.8709	4.63638	29.73	4.94158	FALSE	FALSE	3rd_quantile	3rd_quantile	NA	autosome	E5,E8,E2,E10	E5,E8,E2,E3,E10	S15	S15		FDI clade	9	83
Ectocarpus-sp7	Ec-02_006410.1	7112605	7120345	chr_02	+	4.88091	2.55604	6.49037	2.90504	TRUE	FALSE	1st_quantile	2nd_quantile	NA	autosome	E10,E8,E2	E10,E5,E8,E0,E2	S15	S15		Phaeophyceae	8	100
Ectocarpus-sp7	Ec-02_006420.1	7120161	7120940	chr_02	+	17.7342	4.2276	22.9008	4.57899	FALSE	FALSE	3rd_quantile	3rd_quantile	NA	autosome	E2	E2	S11	S11		Ectocarpus	14	100
Ectocarpus-sp7	Ec-02_006430.1	7122670	7139661	chr_02	-	46.2637	5.56266	36.2318	5.21846	TRUE	TRUE	4th_quantile	4th_quantile	NA	autosome	E2,E8,E5	E3,E2,E0,E5,E8	S15	S15		cellular organisms	1	100
Ectocarpus-sp7	Ec-02_006440.2	7138570	7144434	chr_02	+	1.33341	1.22244	6.89222	2.98043	TRUE	TRUE	no_expression	2nd_quantile	Male-biased genes	autosome	E5,E8,E7,E1	E5,E8,E1	S14	S14		Ectocarpus	14	100
Ectocarpus-sp7	Ec-02_006450.1	7146436	7149304	chr_02	+	0.890427	0.918712	1.1591	1.11043	TRUE	TRUE	no_expression	no_expression	NA	autosome	E1	E1	S2	S2		Fucophycidae	10	100
Ectocarpus-sp7	Ec-03_000040.1	6132	9787	chr_03	-	0.252881	0.325249	1.04454	1.03177	TRUE	TRUE	no_expression	no_expression	NA	autosome	E1	E1	S2	S2		cellular organisms	1	50
Ectocarpus-sp7	Ec-03_000030.1	24368	25401	chr_03	+	0.117462	0.160226	0.322363	0.403118	TRUE	FALSE	no_expression	no_expression	NA	autosome	E1	E12	S2	S5		Ectocarpus	14	100
Ectocarpus-sp7	Ec-03_000020.1	66322	81314	chr_03	-	109.503	6.78794	148.663	7.22557	TRUE	TRUE	4th_quantile	4th_quantile	NA	autosome	E20,E1	E20,E1,E10	S4	S7		cellular organisms	1	100
Ectocarpus-sp7	Ec-03_000010.1	88063	106539	chr_03	-	447.821	8.81	651.181	9.34913	TRUE	TRUE	4th_quantile	4th_quantile	NA	autosome	E6,E1,E7,E20	E1,E7,E10,E20,E4	S9	S12		cellular organisms	1	100
Ectocarpus-sp7	Ec-03_000120.1	118411	123079	chr_03	+	0.0157055	0.0224822	0.144828	0.195131	TRUE	TRUE	no_expression	no_expression	NA	autosome	E6,E1	E6,E1	S4	S4		Fucophycidae	10	80
Ectocarpus-sp7	Ec-03_000110.1	127650	142176	chr_03	-	63.759	6.01701	80.526	6.34919	TRUE	TRUE	4th_quantile	4th_quantile	NA	autosome	E20,E7,E4,E10	E20,E1,E7,E8,E5	S16	S12		cellular organisms	1	100
Ectocarpus-sp7	Ec-03_000100.1	141563	144633	chr_03	+	11.8795	3.687	4.88011	2.55584	FALSE	FALSE	2nd_quantile	1st_quantile	NA	autosome	E10,E3	E5,E3	S5	S5		cellular organisms	1	57
Ectocarpus-sp7	Ec-03_000090.3	143841	157569	chr_03	-	8.12412	3.18969	8.95993	3.31613	FALSE	FALSE	2nd_quantile	2nd_quantile	NA	autosome	E3,E2,E9,E8,E5	E3,E9,E2,E8,E5	S15	S15		Eukaryota	2	84
Ectocarpus-sp7	Ec-03_000060.1	156499	165142	chr_03	+	87.4133	6.46619	96.946	6.61391	FALSE	FALSE	4th_quantile	4th_quantile	NA	autosome	E5,E8,E2,E10	E5,E8,E2,E3	S15	S15		cellular organisms	1	100
Ectocarpus-sp7	Ec-03_000050.1	166266	169940	chr_03	+	0.727118	0.788367	0.892568	0.920346	TRUE	TRUE	no_expression	no_expression	NA	autosome	E10,E7	E10,E4,E7	S15	S16		cellular organisms	1	100
Ectocarpus-sp7	Ec-03_000130.1	176657	187576	chr_03	+	7.34782	3.0614	6.94489	2.99003	TRUE	TRUE	2nd_quantile	2nd_quantile	NA	autosome	E7,E1	E7,E1	S10	S10		cellular organisms	1	100
Ectocarpus-sp7	Ec-03_000140.1	188675	205246	chr_03	+	22.422	4.54979	21.196	4.47223	TRUE	TRUE	3rd_quantile	3rd_quantile	NA	autosome	E10,E4,E7,E1	E10,E7	S12	S15		cellular organisms	1	100
Ectocarpus-sp7	Ec-03_000150.1	199532	215907	chr_03	-	40.4832	5.37446	41.4254	5.40686	TRUE	TRUE	4th_quantile	4th_quantile	NA	autosome	E7,E4,E1,E2,E9,E5,E20,E26	E7,E8,E5,E20,E0	S12	S16		cellular organisms	1	85
Ectocarpus-sp7	Ec-03_000180.1	216253	220870	chr_03	-	5.6371	2.73055	6.15564	2.83908	TRUE	TRUE	1st_quantile	2nd_quantile	NA	autosome	E0,E26,E20	E0,E20	S6	S6		cellular organisms	1	71
Ectocarpus-sp7	Ec-03_000190.1	244565	256852	chr_03	+	5.93236	2.79335	8.02606	3.1741	TRUE	TRUE	2nd_quantile	2nd_quantile	NA	autosome	E7,E1,E6	E7,E1	S9	S10		Fucophycidae	10	80
Ectocarpus-sp7	Ec-03_000200.1	261440	270087	chr_03	-	1.61784	1.38837	1.7308	1.44933	FALSE	FALSE	no_expression	no_expression	NA	autosome	E12,E3,E10	E12,E3,E10	S5	S5		cellular organisms	1	100
Ectocarpus-sp7	Ec-03_000210.1	269524	293103	chr_03	+	2.05479	1.61108	3.20674	2.0727	TRUE	TRUE	1st_quantile	1st_quantile	NA	autosome	E10,E20,E7,E1	E10,E4,E7,E1	S12	S12		cellular organisms	1	100
Ectocarpus-sp7	Ec-03_000220.1	295504	319255	chr_03	+	58.8418	5.90308	31.5966	5.02665	TRUE	TRUE	4th_quantile	3rd_quantile	Female-biased genes	autosome	E10,E2,E7,E1,E4,E11	E5,E8,E7,E4,E1,E0,E18	S12	S12		cellular organisms	1	100
Ectocarpus-sp7	Ec-03_000230.1	324331	325940	chr_03	-	6.78774	2.96121	8.79873	3.29259	TRUE	TRUE	2nd_quantile	2nd_quantile	NA	autosome	E1,E10	E20,E5	S3	S8		Ectocarpus	14	100
Ectocarpus-sp7	Ec-03_000240.1	325273	330591	chr_03	+	2.3762	1.7554	2.61449	1.85379	TRUE	TRUE	1st_quantile	1st_quantile	NA	autosome	E10,E4,E7	E5,E7	S16	S15		Phaeophyceae	8	100
Ectocarpus-sp7	Ec-03_000250.1	331928	336313	chr_03	+	4.80752	2.53792	4.56414	2.47616	TRUE	TRUE	1st_quantile	1st_quantile	NA	autosome	E7,E1	E7	S10	S11		Ectocarpus	14	100
Ectocarpus-sp7	Ec-03_000270.3	335685	347786	chr_03	-	0.809282	0.855417	0.621726	0.697531	TRUE	TRUE	no_expression	no_expression	NA	autosome	E7,E1,E20,E4,E11	E7,E1,E20,E4	S9	S9		FDI clade	9	100
Ectocarpus-sp7	Ec-03_000260.1	338068	340479	chr_03	-	1.41035	1.26924	0.335101	0.416949	TRUE	TRUE	no_expression	no_expression	NA	autosome	E20	E20	S6	S6		Ectocarpales	12	66
Ectocarpus-sp7	Ec-03_000280.1	355248	366712	chr_03	-	141.827	7.15812	148.053	7.21968	TRUE	TRUE	4th_quantile	4th_quantile	NA	autosome	E1,E7,E8,E5,E12	E7,E8,E5,E12	S14	S15		cellular organisms	1	92
Ectocarpus-sp7	Ec-03_000290.1	372345	375743	chr_03	-	7.22114	3.03934	5.45531	2.69049	FALSE	FALSE	2nd_quantile	1st_quantile	NA	autosome	E2,E10	E2,E5	S15	S15		Ectocarpales	12	100
Ectocarpus-sp7	Ec-03_000300.1	378890	385281	chr_03	-	5.30066	2.6555	6.96582	2.99382	FALSE	FALSE	1st_quantile	2nd_quantile	NA	autosome	E2	E2,E9	S11	S11		Ectocarpales	12	100
Ectocarpus-sp7	Ec-03_000310.1	387413	395588	chr_03	-	18.5053	4.2858	17.3527	4.19792	FALSE	FALSE	3rd_quantile	3rd_quantile	NA	autosome	E2,E8,E5	E2,E9,E19,E18,E8,E5	S15	S16		cellular organisms	1	85
Ectocarpus-sp7	Ec-03_000320.1	395144	406695	chr_03	+	97.8912	6.62777	131.263	7.04727	FALSE	FALSE	4th_quantile	4th_quantile	NA	autosome	E5,E8,E2,E3	E5,E8,E2,E12	S15	S15		cellular organisms	1	92
Ectocarpus-sp7	Ec-03_000330.1	407126	418547	chr_03	+	52.6447	5.74536	57.9721	5.88196	FALSE	FALSE	4th_quantile	4th_quantile	NA	autosome	E5,E8,E9,E2	E5,E8,E2	S15	S15		cellular organisms	1	85
Ectocarpus-sp7	Ec-03_000350.1	422811	425921	chr_03	+	0.346803	0.429539	0.363794	0.447626	FALSE	FALSE	no_expression	no_expression	NA	autosome	E12	E12,E3	S5	S5		FDI clade	9	100
Ectocarpus-sp7	Ec-03_000360.1	425628	427817	chr_03	+	0.537308	0.620406	2.25905	1.70445	FALSE	FALSE	no_expression	1st_quantile	NA	autosome	E12	E3,E12	S5	S5		FDI clade	9	100
Ectocarpus-sp7	Ec-03_000370.1	464364	485505	chr_03	-	182.84	7.52231	211.572	7.73181	TRUE	TRUE	4th_quantile	4th_quantile	NA	autosome	E6,E1,E7,E11,E12,E10	E6,E1,E4,E7,E12,E10	S12	S12		Phaeophyceae	8	100
Ectocarpus-sp7	Ec-03_000400.1	487645	501432	chr_03	-	9.16975	3.34621	10.0083	3.46053	FALSE	FALSE	2nd_quantile	2nd_quantile	NA	autosome	E2,E8,E5	E12,E9,E2,E5	S15	S15		Eukaryota	2	100
Ectocarpus-sp7	Ec-03_000410.1	500552	506655	chr_03	+	29.6022	4.93556	19.7324	4.37382	FALSE	FALSE	3rd_quantile	3rd_quantile	NA	autosome	E5,E8,E2	E5,E8,E2,E9	S15	S15		PX clade	6	88
Ectocarpus-sp7	Ec-03_000420.1	509889	512445	chr_03	-	3.26418	2.09227	4.30091	2.40624	FALSE	FALSE	1st_quantile	1st_quantile	NA	autosome	E2	E2	S11	S11		Fucophycidae	10	100
Ectocarpus-sp7	Ec-03_000430.1	512491	515249	chr_03	-	1.50458	1.32457	1.34054	1.22684	FALSE	FALSE	no_expression	no_expression	NA	autosome	E2,E8,E5	E2,E8,E5	S15	S15		Ectocarpales	12	66
Ectocarpus-sp7	Ec-03_000440.1	514509	520810	chr_03	+	2.16402	1.66176	2.62159	1.85663	FALSE	FALSE	1st_quantile	1st_quantile	NA	autosome	E5,E8,E2	E5,E8,E2	S15	S15		Phaeo+Schizo	7	100
Ectocarpus-sp7	Ec-03_000450.1	520314	529425	chr_03	+	4.2269	2.38596	4.80079	2.53625	FALSE	FALSE	1st_quantile	1st_quantile	NA	autosome	E2	E2	S11	S11		Eukaryota	2	69
Ectocarpus-sp7	Ec-03_000460.1	529251	532250	chr_03	+	7.90297	3.15429	11.1776	3.60616	FALSE	FALSE	2nd_quantile	2nd_quantile	NA	autosome	E2	E2	S11	S11		Ectocarpus	14	100
Ectocarpus-sp7	Ec-03_000480.1	535365	561587	chr_03	+	5.85758	2.7777	8.82912	3.29706	TRUE	FALSE	2nd_quantile	2nd_quantile	NA	autosome	E3,E5,E8,E2,E7	E3,E5,E8,E2,E9	S15	S15		cellular organisms	1	100
Ectocarpus-sp7	Ec-03_000500.3	562238	566043	chr_03	-	5.84159	2.77433	2.66806	1.87502	TRUE	FALSE	2nd_quantile	1st_quantile	Female-biased genes	autosome	E7,E1	E3	S10	S1		Ectocarpus	14	100
Ectocarpus-sp7	Ec-03_000510.1	569637	570613	chr_03	+	0.0410555	0.058047	0.363729	0.447558	TRUE	FALSE	no_expression	no_expression	NA	autosome	E1	E12	S2	S5		Ectocarpus	14	100
Ectocarpus-sp7	Ec-03_000520.1	577110	586466	chr_03	+	0.277645	0.353488	1.20177	1.13866	FALSE	FALSE	no_expression	no_expression	Male-biased genes	autosome	E12	E12,E3	S5	S5		cellular organisms	1	100
Ectocarpus-sp7	Ec-03_000530.1	649184	661299	chr_03	-	15.3493	4.03116	31.9655	5.04288	TRUE	TRUE	3rd_quantile	3rd_quantile	NA	autosome	E1,E20	E1,E4,E6,E20	S4	S4		Phaeo+Schizo	7	87
Ectocarpus-sp7	Ec-03_000540.1	660424	664358	chr_03	+	0.344291	0.426845	0.666706	0.737	TRUE	TRUE	no_expression	no_expression	NA	autosome	E20,E6	E20,E1	S6	S4		Ectocarpus	14	100
Ectocarpus-sp7	Ec-03_000550.1	683901	696350	chr_03	-	9.9839	3.45732	12.1593	3.71801	TRUE	TRUE	2nd_quantile	2nd_quantile	NA	autosome	E1,E7	E1,E7	S10	S10		cellular organisms	1	100
Ectocarpus-sp7	Ec-03_000560.1	698805	701614	chr_03	+	14.3403	3.93925	12.8494	3.79175	FALSE	FALSE	3rd_quantile	2nd_quantile	NA	autosome	E5,E8,E2	E5,E8,E2	S15	S15		cellular organisms	1	92
Ectocarpus-sp7	Ec-03_000570.2	705709	707772	chr_03	-	54.0488	5.78264	70.5953	6.16179	FALSE	FALSE	4th_quantile	4th_quantile	NA	autosome	E2	E2	S11	S11		Ectocarpus sp. 7	15	100
Ectocarpus-sp7	Ec-03_000590.1	715386	719362	chr_03	+	6197.38	12.5977	5380.94	12.3939	FALSE	FALSE	4th_quantile	4th_quantile	NA	autosome	E5,E8,E2	E5,E8,E2	S15	S15		cellular organisms	1	100
Ectocarpus-sp7	Ec-03_000600.1	721325	744425	chr_03	+	4.74203	2.52156	6.42976	2.89332	FALSE	FALSE	1st_quantile	2nd_quantile	NA	autosome	E8,E2	E8,E2,E9	S11	S11		Phaeo+Schizo	7	100
Ectocarpus-sp7	Ec-03_000610.1	745960	747044	chr_03	+	1.06378	1.04529	2.29172	1.71884	FALSE	FALSE	no_expression	1st_quantile	NA	autosome	E3,E10	E3,E10	S5	S5		Ectocarpus	14	100
Ectocarpus-sp7	Ec-03_000620.1	753679	769595	chr_03	+	3.04936	2.01769	3.67726	2.22566	TRUE	TRUE	1st_quantile	1st_quantile	NA	autosome	E7,E0,E11,E20,E16	E1,E7,E0,E18	S13	S9		FDI clade	9	83
Ectocarpus-sp7	Ec-03_000630.1	771745	788372	chr_03	-	37.2106	5.2559	27.196	4.81742	TRUE	TRUE	4th_quantile	3rd_quantile	NA	autosome	E0,E7,E11,E26	E0,E7,E4	S13	S13		cellular organisms	1	92
Ectocarpus-sp7	Ec-03_000640.1	794957	795753	chr_03	+	1.23005	1.15707	0.190884	0.252033	FALSE	FALSE	no_expression	no_expression	NA	autosome	E0,E26	E0	S6	S1		Ectocarpus sp. 7	15	100
Ectocarpus-sp7	Ec-08_006560.1	796048	799111	chr_03	+	31.8621	5.03835	9.17845	3.34745	FALSE	FALSE	3rd_quantile	2nd_quantile	Female-biased genes	autosome	E23,E0	E23,E0	S6	S6		cellular organisms	1	71
Ectocarpus-sp7	Ec-03_000650.1	864677	869227	chr_03	+	3.03259	2.01171	4.34163	2.41728	FALSE	TRUE	1st_quantile	1st_quantile	NA	autosome	E0,E8,E2,E3	E0,E7	S11	S11		ALE clade	11	100
Ectocarpus-sp7	Ec-03_000660.1	868008	883839	chr_03	-	6.3017	2.86823	7.05298	3.00952	FALSE	TRUE	2nd_quantile	2nd_quantile	NA	autosome	E3,E2,E9,E8,E5	E7,E9,E2,E8,E5	S15	S15		PX clade	6	88
Ectocarpus-sp7	Ec-03_000670.1	883055	890277	chr_03	+	9.58593	3.40408	7.78559	3.13514	TRUE	TRUE	2nd_quantile	2nd_quantile	NA	autosome	E5,E20,E7	E5,E8,E7,E0	S16	S15		FDI clade	9	83
Ectocarpus-sp7	Ec-03_000680.1	894077	910719	chr_03	+	20.1067	4.39963	21.3966	4.48521	FALSE	FALSE	3rd_quantile	3rd_quantile	NA	autosome	E10,E24,E2,E3	E10,E5,E8,E2	S16	S15		cellular organisms	1	100
Ectocarpus-sp7	Ec-03_000690.1	913081	922428	chr_03	+	20.1313	4.40131	17.8854	4.2392	TRUE	TRUE	3rd_quantile	3rd_quantile	NA	autosome	E6	E12,E20,E6,E1	S6	S7		cellular organisms	1	71
Ectocarpus-sp7	Ec-03_000700.4	923600	951837	chr_03	-	15.109	4.0098	15.7337	4.06469	TRUE	TRUE	3rd_quantile	3rd_quantile	NA	autosome	E1,E7,E20	E6,E1,E7,E4,E10	S9	S12		cellular organisms	1	71
Ectocarpus-sp7	Ec-03_000710.1	953199	968270	chr_03	-	5.38181	2.67397	6.66712	2.93869	TRUE	TRUE	1st_quantile	2nd_quantile	NA	autosome	E1,E7	E1,E7	S10	S10		cellular organisms	1	85
Ectocarpus-sp7	Ec-03_000720.1	972739	986123	chr_03	-	19.6073	4.36509	19.6098	4.36526	TRUE	TRUE	3rd_quantile	3rd_quantile	NA	autosome	E20,E7,E4,E10	E1,E7,E4,E10,E12	S16	S12		cellular organisms	1	85
Ectocarpus-sp7	Ec-03_000730.1	991709	993580	chr_03	-	0.282472	0.358927	0.511171	0.595667	TRUE	TRUE	no_expression	no_expression	NA	autosome	E1	E1	S2	S2		PX clade	6	88
Ectocarpus-sp7	Ec-03_000740.1	998852	1012627	chr_03	-	52.9072	5.75241	25.9302	4.75115	TRUE	TRUE	4th_quantile	3rd_quantile	Female-biased genes	autosome	E1,E12,E20	E1,E12,E19,E20	S7	S7		PX clade	6	100
Ectocarpus-sp7	Ec-03_000750.1	1049863	1053580	chr_03	-	0.83231	0.873664	1.14111	1.09836	TRUE	TRUE	no_expression	no_expression	NA	autosome	E1	E1	S2	S2		Phaeo+Schizo	7	75
Ectocarpus-sp7	Ec-03_000760.1	1054281	1055616	chr_03	-	0.15804	0.211685	0.308717	0.388153	TRUE	TRUE	no_expression	no_expression	NA	autosome	E1	E1,E4	S2	S4		Ectocarpales	12	100
Ectocarpus-sp7	Ec-03_000770.2	1057690	1068570	chr_03	-	1.08035	1.05683	1.14358	1.10002	TRUE	TRUE	no_expression	no_expression	NA	autosome	E20,E7,E1,E6	E20,E1	S9	S4		NA	NA	NA
Ectocarpus-sp7	Ec-03_000780.1	1076491	1089463	chr_03	-	2.36731	1.7516	3.37488	2.12924	TRUE	TRUE	1st_quantile	1st_quantile	NA	autosome	E1,E6,E7	E1,E7,E10	S9	S14		cellular organisms	1	92
Ectocarpus-sp7	Ec-03_000790.1	1090045	1093695	chr_03	+	9.31749	3.36702	14.569	3.96061	FALSE	FALSE	2nd_quantile	3rd_quantile	NA	autosome	E10,E5,E8,E2	E10,E5,E8,E2,E9	S15	S15		cellular organisms	1	100
Ectocarpus-sp7	Ec-03_000800.1	1096319	1099642	chr_03	+	8.04588	3.17726	11.1001	3.59694	FALSE	FALSE	2nd_quantile	2nd_quantile	NA	autosome	E8,E2,E12	E8,E2,E12	S15	S15		cellular organisms	1	100
Ectocarpus-sp7	Ec-03_000810.3	1099823	1116275	chr_03	+	45.9621	5.55343	41.2676	5.40148	FALSE	FALSE	4th_quantile	4th_quantile	NA	autosome	E12,E5,E8,E2,E3	E12,E5,E8,E2	S15	S15		Ectocarpaceae	13	100
Ectocarpus-sp7	Ec-03_000820.1	1116733	1123021	chr_03	+	72.0113	6.19005	67.6106	6.10036	FALSE	FALSE	4th_quantile	4th_quantile	NA	autosome	E12,E10,E8,E2	E12,E5,E8,E2	S15	S15		cellular organisms	1	92
Ectocarpus-sp7	Ec-03_000840.1	1125919	1132698	chr_03	-	15.3173	4.02833	35.4913	5.18948	TRUE	FALSE	3rd_quantile	4th_quantile	Male-biased genes	autosome	E2,E8,E5,E10	E2,E8,E5,E10	S15	S15		cellular organisms	1	92
Ectocarpus-sp7	Ec-03_000850.1	1131113	1144707	chr_03	+	3.37317	2.12868	6.25166	2.85831	TRUE	TRUE	1st_quantile	2nd_quantile	NA	autosome	E8,E5,E10,E1	E8,E5,E10,E4,E7,E1	S14	S12		FDI clade	9	66
Ectocarpus-sp7	Ec-03_000860.1	1147954	1150074	chr_03	+	2.97539	1.9911	1.59602	1.3763	TRUE	TRUE	1st_quantile	no_expression	NA	autosome	E1	E6,E1	S2	S4		cellular organisms	1	100
Ectocarpus-sp7	Ec-03_000870.1	1151165	1151997	chr_03	-	0.0406335	0.0574621	0.191774	0.253111	TRUE	TRUE	no_expression	no_expression	NA	autosome	E1	E1	S2	S2		Ectocarpus	14	100
Ectocarpus-sp7	Ec-03_000880.1	1152774	1156910	chr_03	+	161.035	7.34016	181.44	7.51128	FALSE	FALSE	4th_quantile	4th_quantile	NA	autosome	E10,E8,E2	E10,E5,E8,E2,E3	S15	S15		cellular organisms	1	100
Ectocarpus-sp7	Ec-03_000890.1	1156155	1162434	chr_03	-	6.85079	2.97284	7.47112	3.08255	FALSE	FALSE	2nd_quantile	2nd_quantile	NA	autosome	E2,E5,E8	E3,E5,E8	S15	S15		cellular organisms	1	100
Ectocarpus-sp7	Ec-03_000900.1	1161036	1165214	chr_03	+	172.116	7.43559	173.137	7.44408	FALSE	FALSE	4th_quantile	4th_quantile	NA	autosome	E5,E8,E2	E5,E8,E2	S15	S15		cellular organisms	1	100
Ectocarpus-sp7	Ec-03_000910.1	1166201	1170725	chr_03	-	30.7798	4.99004	39.4875	5.3394	FALSE	FALSE	3rd_quantile	4th_quantile	NA	autosome	E2,E5,E8	E2,E5	S15	S15		cellular organisms	1	100
Ectocarpus-sp7	Ec-03_000920.1	1169757	1177072	chr_03	+	10.434	3.51526	12.1302	3.71482	FALSE	FALSE	2nd_quantile	2nd_quantile	NA	autosome	E5,E8,E2,E3	E5,E8,E2	S15	S15		cellular organisms	1	100
Ectocarpus-sp7	Ec-03_000930.2	1178463	1192091	chr_03	-	32.3399	5.05918	30.8601	4.99368	FALSE	FALSE	3rd_quantile	3rd_quantile	NA	autosome	E3,E2,E0,E26,E8,E5,E12	E2,E8,E0,E5,E12	S16	S15		Ochrophyta	5	100
Ectocarpus-sp7	Ec-03_000940.3	1191787	1202949	chr_03	-	20.8253	4.44793	17.062	4.17488	FALSE	FALSE	3rd_quantile	3rd_quantile	NA	autosome	E5,E12,E3,E2,E10,E24,E26	E5,E12,E9,E2,E8	S16	S15		Ectocarpaceae	13	100
Ectocarpus-sp7	Ec-00_008740.1	1216863	1233936	chr_03	+	7.29544	3.05232	8.51274	3.24986	TRUE	TRUE	2nd_quantile	2nd_quantile	NA	autosome	E25,E10,E7,E1,E20,E0	E8,E7,E1,E0	S12	S10		cellular organisms	1	92
Ectocarpus-sp7	Ec-00_008750.2	1233115	1238382	chr_03	-	52.0108	5.72821	58.6178	5.89767	TRUE	TRUE	4th_quantile	4th_quantile	NA	autosome	E20,E0,E26,E10,E24,E25	E0,E1,E8,E5	S16	S14		Ectocarpus sp. 7	15	100
Ectocarpus-sp7	Ec-03_000970.1	1285792	1290348	chr_03	+	0.590365	0.669358	0.537478	0.620565	TRUE	FALSE	no_expression	no_expression	NA	autosome	E25,E10,E12	E25,E10,E3,E12	S15	S15		Ectocarpus	14	100
Ectocarpus-sp7	Ec-03_000960.1	1295548	1321911	chr_03	+	2.26969	1.70916	3.47129	2.16069	FALSE	FALSE	1st_quantile	1st_quantile	NA	autosome	E12,E5,E8,E2,E3	E3,E5,E8,E2	S15	S15		cellular organisms	1	100
Ectocarpus-sp7	Ec-03_000950.3	1321828	1330243	chr_03	-	9.42056	3.38136	9.14245	3.34233	FALSE	FALSE	2nd_quantile	2nd_quantile	NA	autosome	E3,E2	E2,E3	S11	S11		Ectocarpus sp. 7	15	100
Ectocarpus-sp7	Ec-03_001120.1	1335163	1339576	chr_03	-	1.05097	1.03631	1.15977	1.11088	FALSE	FALSE	no_expression	no_expression	NA	autosome	E2,E5	E2,E5	S15	S15		FDI clade	9	100
Ectocarpus-sp7	Ec-03_001110.1	1340797	1359055	chr_03	+	17.338	4.19676	18.0159	4.24914	FALSE	FALSE	3rd_quantile	3rd_quantile	NA	autosome	E2,E7,E12	E2,E9,E3,E12	S15	S15		cellular organisms	1	100
Ectocarpus-sp7	Ec-03_001100.1	1360169	1392664	chr_03	+	1.77303	1.47146	2.76843	1.91396	TRUE	TRUE	no_expression	1st_quantile	NA	autosome	E12,E10,E7	E12,E10,E7	S15	S15		cellular organisms	1	100
Ectocarpus-sp7	Ec-03_001090.1	1392635	1418288	chr_03	+	39.534	5.34106	37.9456	5.28339	TRUE	TRUE	4th_quantile	4th_quantile	NA	autosome	E7,E1	E7,E1,E4	S10	S9		cellular organisms	1	100
Ectocarpus-sp7	Ec-03_001080.1	1424886	1429966	chr_03	-	5.2361	2.64065	7.37479	3.06605	TRUE	TRUE	1st_quantile	2nd_quantile	NA	autosome	E1,E7,E4,E10	E1,E7,E5	S12	S14		cellular organisms	1	100
Ectocarpus-sp7	Ec-03_001070.1	1430824	1441893	chr_03	-	11.3449	3.62584	14.1368	3.91999	FALSE	FALSE	2nd_quantile	3rd_quantile	NA	autosome	E2,E8,E5	E9,E2,E8,E5	S15	S15		cellular organisms	1	100
Ectocarpus-sp7	Ec-03_001050.1	1441448	1460840	chr_03	+	3.01561	2.00562	2.98456	1.99442	FALSE	FALSE	1st_quantile	1st_quantile	NA	autosome	E5,E8,E2,E3,E9,E10	E5,E8,E2,E9,E10	S15	S15		cellular organisms	1	100
Ectocarpus-sp7	Ec-03_001040.1	1464035	1471889	chr_03	-	3.59156	2.19898	4.52808	2.46678	TRUE	FALSE	1st_quantile	1st_quantile	NA	autosome	E3,E2,E8,E5	E2,E8,E5	S15	S15		Stramenopiles	4	100
Ectocarpus-sp7	Ec-03_001030.1	1470821	1477434	chr_03	+	8.1715	3.19716	11.8389	3.68245	TRUE	TRUE	2nd_quantile	2nd_quantile	NA	autosome	E5,E8,E7,E1	E5,E8,E7,E1	S14	S14		cellular organisms	1	92
Ectocarpus-sp7	Ec-03_001020.1	1485126	1491015	chr_03	-	17.7687	4.23026	17.2298	4.18822	TRUE	TRUE	3rd_quantile	3rd_quantile	NA	autosome	E1,E7,E10,E4	E1,E7,E10	S12	S14		PX clade	6	77
Ectocarpus-sp7	Ec-03_001010.1	1491744	1498190	chr_03	-	40.1534	5.36294	43.7562	5.48402	TRUE	TRUE	4th_quantile	4th_quantile	NA	autosome	E1,E7,E5	E4,E1,E5	S14	S7		cellular organisms	1	100
Ectocarpus-sp7	Ec-03_001000.1	1497082	1515291	chr_03	+	10.7826	3.55858	13.3916	3.84715	FALSE	TRUE	2nd_quantile	3rd_quantile	NA	autosome	E5,E8,E2,E0,E12	E5,E8,E7,E0,E12	S15	S15		cellular organisms	1	100
Ectocarpus-sp7	Ec-03_000990.1	1516964	1522745	chr_03	-	362.065	8.50408	397.848	8.6397	FALSE	FALSE	4th_quantile	4th_quantile	NA	autosome	E12,E2	E12,E2	S15	S15		Sar	3	91
Ectocarpus-sp7	Ec-03_000980.1	1525720	1527050	chr_03	+	5.88122	2.78266	6.31933	2.87171	FALSE	FALSE	2nd_quantile	2nd_quantile	NA	autosome	E5,E8	E5,E8	S15	S15		cellular organisms	1	100
Ectocarpus-sp7	Ec-03_001130.1	1530796	1532010	chr_03	+	8.10191	3.18617	11.7167	3.66865	FALSE	FALSE	2nd_quantile	2nd_quantile	NA	autosome	E3	E2,E3	S1	S11		cellular organisms	1	100
Ectocarpus-sp7	Ec-03_001140.1	1532903	1541351	chr_03	+	33.3416	5.10189	37.5422	5.26837	FALSE	FALSE	4th_quantile	4th_quantile	NA	autosome	E3,E5,E8,E2	E3,E5,E8,E2	S15	S15		cellular organisms	1	100
[truncated: 14,733 more rows]

## Sheet: Table S7 - Scytosiphon
Table S7 - Data table for Scytosiphon promiscuus genes.
[truncated: 19,219 more rows]

## Sheet: Table S8 - Undaria
Table S8 - Data table for Undaria pinnatifida genes.
[truncated: 17,502 more rows]

## Sheet: Table S9 - Desmarestia-herbacea
Table S9 - Data table for Desmarestia herbacea genes.
[truncated: 16,364 more rows]

[truncated: 5 more sheets: Table 10-Desmarestia-dudresnayi, Table S11 - Schizocladia, Table S12 - Orthogroups, Table S13 - hiHMM input, Table S14 - Stats]
